# Supplementary material for: The RNA landscape of the human placenta in health and disease
Source: Nat Commun. 2021 May 11;12:2639. doi: 10.1038/s41467-021-22695-y (PMC8113443; doi:10.1038/s41467-021-22695-y)
Supplement: Supplementary file 2 — Supplementary Data 1-27 [file 41467_2021_22695_MOESM2_ESM.xlsx]

## Sheet: Index
worksheet label	contents
Index	Index of supplementary data, (this information).
Supplementary Data 1	Previous studies of the human placenta transcriptome
Supplementary Data 2	Mapping statistics for total RNA-Seq experiments
Supplementary Data 3	Mapping statistics for small RNA-Seq experiments
Supplementary Data 4	Distribution of RPKM values by RNA type
Supplementary Data 5	Tissue enriched protein coding genes
Supplementary Data 6	Tissue enriched lincRNAs
Supplementary Data 7	Expression level of endogenous retrovirus genes across tissues
Supplementary Data 8	circRNAs predicted to be present in non oligo-dT libraries
Supplementary Data 9	circRNAs predicted to be present in oligo-dT libraries
Supplementary Data 10	Genes hosting at least 10 circRNAs in the placenta
Supplementary Data 11	Abundance of mature miRNA in the placenta
Supplementary Data 12	Highly expressed C19MC miRNAs and their binding targets
Supplementary Data 13	Abundance of piRNA in the placenta
Supplementary Data 14	Abundance of small non-coding RNA (sncRNA) in the placenta
Supplementary Data 15	Novel miRNA in the placenta
Supplementary Data 16	Novel small RNA in the placenta
Supplementary Data 17	Comparison of novel re-constructed placental transcripts with CHESS database
Supplementary Data 18	Mapped reads aligned at the start position of the third exon of leptin transcript
Supplementary Data 19	Leptin variants in other tissues
Supplementary Data 20	Genes hosting at least 5 unreported circRNAs
Supplementary Data 21	Primers used in RT-qPCR for circRNAs
Supplementary Data 22	Putative peptides from circRNAs
Supplementary Data 23	Correlations among 4 circulating metabolites and placental transcripts
Supplementary Data 24	Correlations among 1185 circulating metabolites and placental transcripts
Supplementary Data 25	Metabolon compound IDs
Supplementary Data 26	Gene ontology analysis of the 92 protein-coding transcripts which changed in the same direction in PE and FGR
Supplementary Data 27	List of differentially expressed genes by SGA sub-types

## Sheet: Data 1 - previous studies
Data S1. Previous studies of human placenta transcriptome
Year	Title	Journal	Authors	PMID	Platform	Library construction	Library type (SE: Single-End; PE: Paired-End)	No. of reads per sample (M: Million)	No. of placenta	Small-RNA availble?
2018	Sex differences in the late first trimester human placenta transcriptome	Biology of Sex Differences	Gonzalez et al.	29335024	Illumina NextSeq 500	TruSeq Stranded Total RNA with Ribo-Zero Gold (Illumina)	PE75	23M	39	No
2017	Placental transcriptome co-expression analysis reveals conserved regulatory programs across gestation	BMC Genomics	Buckberry et al.	28049421	Illumina HiSeq 2500	TruSeq Stranded Total RNA with Ribo-Zero Gold (Illumina)	PE100	83M	16	No
2017	Transcriptome profile of the human placenta	Functional & Integrative Genomics	Majewska et al.	28251419	Illumina HiSeq 2500	TruSeq Stranded mRNA LT Sample Prep Kit v3 (Illumina)	PE100	30M	4	No
2015	Extensive shift in placental transcriptome profile in preeclampsia and placental origin of adverse pregnancy outcomes	Scientific Reports	Sober et al.	26268791	Illumina HiSeq 2000	Ribo-Zero™ rRNA Removal Kit	PE46 (n=38) &PE101 (n=2)	38M	40	No
2015	Evaluating intra- and inter-individual variation in the human placental transcriptome	Genome Biology	Hughes et al.	25887593	Illumina Genome Analyzer IIx	poly-A capture with oligo dT	SE76 (8 lanes) & PE78 (1 lane)	4M	40	No
2014	A comprehensive analysis of the human placenta transcriptome	Placenta	Saben et al.	24333048	Illumina Genome Analyzer IIx	poly-A capture with oligo dT	SE36	10M	20	No
2013	Differential miRNA expression profiles between the first and third trimester human placenta	Am J Physiol Endocrinol	Gu et al.	23443922	Micro-array	NA	NA	NA	12	Yes
2012	Hydroxysteroid (17-β) dehydrogenase 1 is dysregulated by miR-210 and miR-518c that are aberrantly expressed in preeclamptic placentas: a novel marker for predicting preeclampsia	Hypertension	Ishibashi et al.	22203747	Illumina Genome Analyzer II	Small RNA Sample Prep Kit provided by (Illumina)		3M	18	Yes
2012	Transcriptome landscape of the human placenta	BMC Genomics	Kim et al.	22448651	Illumina Genome Analyzer IIx	poly-A capture with oligo dT	PE72 & PE54	55M	3	No
2011	A comprehensive survey of miRNA repertoire and 3′ addition events in the placentas of patients with pre-eclampsia from high-throughput sequencing	Plos One	Gu et al.	21731650	SOLiD (ABI, Life Technologies)	mirVana™ miRNA Isolation Kit (Ambion)		<1M	3	Yes
2006	Gene expression patterns in human placenta	PNAS	Sood et al.	16567644	Micro-array	NA	NA	NA	19	No

## Sheet: Data 2 - total RNA-Seq stat
Data S2. Mapping statistics of total RNA-Seq
* FGR: Fetal Growth Restriction
* CTL: Control
* PE: Preeclampsia
Library	Barcode	Sample ID		patient group*	Pair No.	Number of reads						Comments
			Sex			raw reads	after trimming	TopHat Input (pre-filter)	Mapped reads (1st mapping)	Rescued reads (2nd mapping)	Mapping efficiency
SLX-9168	D701_D501	51	M	FGR	36	127475754	127113459	126914611	88178350	32036184	0.947208
	D701_D502	52	M	CTL	36	119131314	118874886	118726039	88924670	23998694	0.951126	same placenta of 44C
	D701_D503	53	F	FGR	38	110125761	109953622	109803442	79718038	24048032	0.945017
	D701_D504	54	F	CTL	38	99888592	99620095	99427397	67772608	25302707	0.936113
	D701_D505	55	M	FGR	2	115081877	114882934	114707330	69356692	39679161	0.950557
	D701_D506	56	F	CTL	2	108818004	108533834	108415170	75480832	27831818	0.952935
	D701_D507	57	F	FGR	3	119172907	118899051	118733612	89905975	23101201	0.951771
	D701_D508	58	M	CTL	3	125140484	124761150	124571496	90612537	27836055	0.950848
	D702_D501	59	M	FGR	4	129327561	129053543	128830767	75936054	45749999	0.944542
	D702_D502	60	M	CTL	4	116046892	115830997	115674689	84816027	24991877	0.949282
	D702_D503	61	M	FGR	5	114234621	113995610	113815367	77809202	29547762	0.943255	sex mismatched pair
	D702_D504	62	F	CTL	5	102230896	101732034	101613125	73121566	22687594	0.942882	sex mismatched pair
	D702_D505	63b	M	FGR	6	111396390	111144925	110921262	72514886	32269268	0.944671
	D702_D506	64b	M	CTL	6	107744371	107488407	107330813	84784787	17069962	0.94898
	D702_D507	65	F	FGR	7	108423569	108089570	107952806	72294596	29762559	0.945387
	D702_D508	66	M	CTL	7	115805100	115459284	115309014	76786516	32384883	0.946772
	D707_D501	143	F	FGR	12	95371722	95319683	95178256	67636439	22581026	0.947879
	D707_D502	144b	F	CTL	12	94830967	94771254	94585106	57735453	31535282	0.943814	same placenta of 85C
	D707_D503	145	F	CTL	12	75107666	75084019	74974235	53716395	17356682	0.947967
	D707_D504	146	F	FGR	17	75395321	75315049	75193005	53224653	17835295	0.945034
	D707_D505	93	F	FGR	26	88490769	88347446	88196709	66684761	16806231	0.946645
	D707_D506	94	F	CTL	26	91746997	91695481	91564331	68665937	18405410	0.950931	same placenta of BR08
	D707_D507	103	M	FGR	33	96854468	96760019	96530470	57096206	33897291	0.94264
	D707_D508	104	M	CTL	33	94007526	93940775	93800970	64262815	24191704	0.943002	same placenta of 53C
	D708_D501	25	F	FGR	20	100943666	100846345	100625107	69747496	25162215	0.943201
	D708_D502	26	F	CTL	20	94580319	94451337	94288815	68944309	20401995	0.947581
	D708_D503	85	M	FGR	22	94782753	94704101	94536099	64490596	24554881	0.94192
	D708_D504	86	M	CTL	22	79654213	79583031	79452084	51135826	24114114	0.947111
	D708_D505	87	F	FGR	23	89834626	89680097	89569337	64976909	19549896	0.943702
	D708_D506	88	F	CTL	23	90693370	90599969	90461816	60694332	24868182	0.945841	decidual contamination
	D708_D507	33	M	FGR	24	92445105	92358504	92204029	68448236	19138869	0.949927
	D708_D508	90	M	CTL	24	78145642	78098369	77971649	54230909	19775450	0.949144	same placenta of BR17
	D709_D501	91	F	FGR	25	100273073	100134789	100054247	38926737	56602750	0.954777	failed library prep
	D709_D502	92	F	CTL	25	96578381	96515500	96367768	66518433	24908448	0.948729
	D709_D503	95	F	FGR	28	79553601	79508602	79366507	60910065	14312682	0.94779
	D709_D504	96	F	CTL	28	135550213	135439347	135240724	104114727	24714694	0.952593
	D709_D505	97	M	FGR	29	91123367	91021744	90875634	69746705	16582808	0.949974
	D709_D506	98	M	CTL	29	87343432	87285604	87163039	64367054	18595355	0.951807	same placenta of 05C
	D709_D507	99	M	FGR	31	92586695	92499801	92376147	67648500	20175003	0.950716
	D709_D508	100	M	CTL	31	84868435	84754175	84654651	60097354	20659639	0.953958
	D710_D501	101	M	FGR	32	105034042	104952195	104801832	76658874	22971815	0.950658
	D710_D502	102	M	CTL	32	103814194	103734273	103599765	75960770	22446397	0.949878	sme placenta of 79C
	D710_D503	105	M	FGR	34	96728390	96574697	96442170	64494164	26652432	0.945091
	D710_D504	106	M	CTL	34	92713158	92529428	92381719	63876233	23542809	0.946281
	D710_D505	107	M	FGR	35	97084252	96885850	96739212	69908581	21504112	0.944939
	D710_D506	108	M	CTL	35	86378910	86330008	86227716	64632381	17202310	0.949053	same placenta of 69C
	D710_D507	109	M	FGR	37	104695102	104608682	104444177	73000526	26081071	0.948656
	D710_D508	110	M	CTL	37	102650212	102590525	102435095	74776342	22539146	0.950021
	D711_D501	111	M	FGR	40	104628776	104564579	104398891	77249033	21516125	0.946036
	D711_D502	112	M	CTL	40	102073168	102014053	101841079	77020380	18994040	0.942787	same placenta of 34C
	D711_D503	113	M	FGR	41	87932099	87898884	87755840	57229996	25381569	0.94138
	D711_D504	114	M	CTL	41	70104380	70081385	69980883	46999774	19120710	0.944836
	D711_D505	115	M	FGR	42	78570930	78509159	78379015	56515357	17365964	0.942616
	D711_D506	116	M	CTL	42	89657031	89623521	89478256	56530313	28025648	0.944989
	D711_D507	117	F	FGR	43	89967294	89926789	89819216	61325160	23709776	0.946734
	D711_D508	118	F	CTL	43	93286392	93219991	93086273	64602123	23779518	0.949459	same placenta of 38C
SLX-9169	D704_D501	69	F	FGR	10	101976454	101896367	101777656	68864578	24589728	0.91822
	D704_D502	70	F	CTL	10	104779744	104697719	104573178	65634897	30750057	0.921699
	D704_D503	71	F	FGR	11	99555251	99478102	99368816	70259962	21196243	0.920371	same placenta of 02P
	D704_D504	72	F	CTL	11	118642172	118440087	118305485	84602321	23329670	0.912316	same placenta of 89C
	D704_D505	75	F	FGR	13	103220609	103093235	102972472	68725184	26136955	0.921238	sex mismatched pair
	D704_D506	76	M	CTL	13	100513189	100408985	100297136	69736832	23684625	0.931447	sex mismatched pair; same placenta of 50C_b
	D704_D507	77	F	FGR	14	101205701	101124594	100985579	68923006	24628334	0.926383	same placenta of 19P
	D704_D508	78	F	CTL	14	99392554	99313988	99202262	70847904	21997353	0.935919	same placenta of 19C
	D705_D501	79	F	FGR	18	109680851	109605244	109467147	78328554	21290001	0.910032	same placenta of 72P
	D705_D502	80	F	CTL	18	102776173	102718559	102608464	76295522	17255161	0.911725
	D705_D503	81	M	FGR	19	94992029	94941171	94817396	66975047	20014013	0.917438
	D705_D504	82	M	CTL	19	99822740	99699272	99571799	72312946	19142813	0.918491	same placenta of 23C
	D705_D505	83	F	FGR	21	98716477	98638898	98519178	77550980	15988323	0.949453
	D705_D506	84	F	CTL	21	105394338	105322574	105163439	72691744	26051952	0.938955
	D705_D507	11	F	FGR	9	104651909	104542774	104413722	81072910	15732988	0.927138
	D705_D508	12	F	CTL	9	97550103	97404997	97277080	75897653	14726099	0.931604
	D706_D501	147	M	FGR	27	131838720	131637923	131518674	87723937	33684957	0.92313
	D706_D502	148	M	CTL	27	112444135	112282700	112132218	77150313	24292130	0.904668
	D706_D503	149	M	CTL	27	106457738	106310666	106192499	70949609	25020530	0.903737
	D706_D504	150	M	FGR	30	103253184	103118697	103021686	74167585	18513907	0.899631
	D706_D505	151	M	CTL	30	114745283	114359598	114239648	83279129	19727786	0.901674
	D706_D506	152	M	CTL	30	107243198	107146986	107021306	77774612	20981148	0.922767
	D706_D507	73b	F	FGR	39	107805204	107580501	107457209	75922005	22120135	0.912383
	D706_D508	74	F	CTL	39	114821622	114636834	114470760	79149375	27638053	0.93288
	D708_D501	127	M	FGR	48	102122039	101935942	101771513	74345405	21027335	0.937126
	D708_D502	128	M	CTL	48	96201355	95961597	95798754	67607184	21147444	0.92647
	D709_D501	119	F	FGR	44	100498571	100399231	100204849	66900142	26938108	0.936464
	D709_D502	120	F	CTL	44	97771510	97698314	97535600	67314876	24601896	0.942392	same placenta of 76C_b
	D709_D503	121	F	FGR	45	96180375	96123802	95917218	66770238	23030746	0.936234
	D709_D504	122	F	CTL	45	84482407	84431289	84293539	59952352	18939016	0.935912	same placenta of 37C
	D709_D505	123	F	FGR	46	88662378	88556230	88394337	54819411	27591741	0.932313
	D709_D506	124	F	CTL	46	89639041	89585082	89440442	58279702	25961738	0.941872
	D709_D507	125	F	FGR	47	95731340	95600999	95459413	69465781	20087758	0.938132
	D709_D508	126	F	CTL	47	85299908	85212525	85068289	53328475	26678390	0.940502
	D710_D501	129	F	FGR	49	100268169	100208654	100001137	74223767	19217355	0.934401
	D710_D502	130	F	CTL	49	87158397	87095308	86936714	59046203	21946598	0.931629
	D710_D503	131	M	FGR	50	87990916	87958245	87797179	59066795	22492666	0.928953
	D710_D504	132b	M	CTL	50	81662369	81608570	81435238	52265102	23439586	0.929631	same placenta of 86C
	D710_D505	133	F	FGR	51	87667229	87563290	87423489	56839053	24827008	0.934143
	D710_D506	134	F	CTL	51	82513627	82454915	82319604	51885569	24725667	0.930656
	D710_D507	135	F	FGR	52	87516547	87423436	87271262	51115137	30424962	0.934329
	D710_D508	136	F	CTL	52	89755238	89693892	89564783	56949127	27608722	0.944097
	D711_D501	137	M	FGR	53	94040874	93972918	93848884	62635147	25033575	0.934148
	D711_D502	138	M	CTL	53	91612706	91543578	91406807	56066348	29611257	0.937322
	D711_D503	139	F	FGR	54	74491614	74449281	74319650	47415279	21554201	0.928011
	D711_D504	140	F	CTL	54	73495611	73448879	73345887	48730201	19331736	0.927958
	D711_D505	141	F	FGR	55	84518717	84365657	84233021	59516166	19497092	0.938032
	D711_D506	142	F	CTL	55	91457956	91415815	91278313	61544795	24279292	0.940246
	D711_D507	153	M	FGR	56	84308794	84241727	84090178	60823998	17122801	0.926943
	D711_D508	154	M	CTL	56	79273372	79229925	79095058	56197260	18320382	0.942128
	D712_D501	155	F	FGR	57	100334892	100112686	99906789	75184145	18689953	0.939617
	D712_D502	156	F	CTL	57	91467406	91315260	91121249	63467808	22028802	0.938273	same placenta of 45C
	D712_D503	157	F	FGR	58	111954279	111775433	111576660	81136203	23392824	0.936836
	D712_D504	158	F	CTL	58	88560167	88404962	88244063	62895961	19678535	0.935751
	D712_D505	19	F	FGR	15	102003102	101765139	101607694	76558027	17467805	0.925381
	D712_D506	20	F	CTL	15	85666228	85553200	85420864	67716581	11560788	0.92808
	D712_D507	21	F	FGR	16	90028026	89933080	89805674	63432396	20203317	0.931297
	D712_D508	22	F	CTL	16	86999644	86901573	86766608	59439795	21575476	0.933715
SLX-10281	D701_D501	01P	F	PE	1	95349332	95290091	95200284	64461957	25509201	0.945072
	D701_D502	01C	F	CTL	1	106748009	106630758	106482990	63626389	36480606	0.940122
	D701_D503	02P	F	PE	2	80468474	80419712	80317281	49895040	25725137	0.941518
	D701_D504	02C	F	CTL	2	90263452	90217612	90089773	56189829	28363904	0.93855
	D701_D505	03P	F	PE	3	106069808	106025439	105885043	62160281	37360561	0.939895
	D701_D502	03C	F	CTL	3	88704827	88651242	88516194	42582972	39906585	0.931915
	D701_D507	04P	M	PE	4	110902775	110865086	110729555	61570534	42796119	0.942537
	D701_D508	04C	M	CTL	4	104537734	104483434	104317160	54754130	43377437	0.940704
	D702_D501	05P	M	PE	5	87982235	87948548	87775226	43480757	38082711	0.929231
	D702_D502	05C	M	CTL	5	96973974	96936085	96799043	56950236	34289644	0.94257
	D702_D505	07P	M	PE	7	89340563	89264729	89146381	59108799	24920866	0.942603
	D702_D506	08P	M	PE	8	97024496	96987009	96777881	63742618	27290268	0.940637	sex mismatched pair
	D702_D507	07C	M	CTL	7	73856846	73818070	73707181	52217025	17478564	0.945574
	D702_D508	08C	F	CTL	8	131108036	131027130	130835931	90589765	33261717	0.946617	sex mismatched pair
	D711_D501	41P	F	PE	41	155209887	155124344	154872300	104034264	41546077	0.940002
	D711_D502	41C	F	CTL	41	113185510	113110181	112923451	78057711	27920197	0.938493
	D711_D503	42P	M	PE	42	88725990	88678867	88493734	58604949	24001896	0.933477
	D711_D504	42C	M	CTL	42	104663289	104603384	104440162	69215217	28866092	0.939115
	D711_D505	43P	M	PE	43	90088049	90049782	89904125	60994598	23471588	0.939514
	D711_D506	43C	M	CTL	43	105371529	105331115	105186221	71805187	27081188	0.940108
	D712_D501	09P	M	PE	9	109551875	109497008	109340082	70225281	32742068	0.941716
	D712_D502	09C	M	CTL	9	104822301	104770643	104620174	67738909	30906777	0.942894
	D712_D503	10P	F	PE	10	104459180	104417254	104248750	61239584	36703570	0.939514
	D712_D504	10C	F	CTL	10	152184429	152076830	151887307	103082416	40401227	0.944672
	D712_D505	11P	F	PE	11	114153306	114041180	113862914	69494827	37748397	0.941863
	D712_D506	11C	F	CTL	11	108222461	108174647	108009609	61430726	40240517	0.941317
	D712_D507	12P	F	PE	12	102102495	102014863	101872980	70121276	25901428	0.942573
	D712_D508	12C	F	CTL	12	88208805	88136049	88017737	60536856	22747626	0.946224
SLX-10402	D704_D501	13P	F	PE	13	104359698	104310651	104124223	64867708	31786028	0.928254
	D704_D502	13C	F	CTL	13	88007330	87906112	87746176	51505375	29646950	0.924853
	D704_D503	14P	M	PE	14	84652775	84614889	84486791	52269395	26401157	0.931158
	D704_D504	14C	M	CTL	14	100311845	100180602	99979661	57984847	34631208	0.926349
	D704_D505	15P	M	PE	15	112084508	112023137	111866154	71349505	32811658	0.931123
	D704_D506	15C	M	CTL	15	108119660	108085167	107921746	75206838	25577021	0.933861
	D704_D507	16P	M	PE	16	97883769	97851985	97717051	63384467	27819596	0.933349	sex mismatched pair
	D704_D508	16C	F	CTL	16	96088254	96028929	95885113	62407919	26912726	0.931538	sex mismatched pair
	D705_D501	17P	M	PE	17	89435419	89365592	89235918	57505798	25814060	0.933703
	D705_D502	17C	M	CTL	17	93086237	93008742	92883040	62527233	24119132	0.932855
	D705_D503	18P	F	PE	18	97109943	97012558	96869208	60557544	29515488	0.929842
	D705_D504	18C	F	CTL	18	104647975	104596751	104421595	62636573	34417653	0.929446
	D705_D505	19P	F	PE	19	110066217	110013709	109836707	70958073	31340695	0.931371
	D705_D506	19C	F	CTL	19	93715538	93684667	93535671	59887809	27258875	0.931695
	D705_D507	20P	M	PE	20	109176076	109140667	108995551	70077676	31567818	0.932566	sex mismatched pair
	D705_D508	20C	F	CTL	20	116323921	116242085	116065320	71265318	37078071	0.933469	sex mismatched pair
	D706_D501	21P	M	PE	21	91263254	91224237	91091281	57833373	26902115	0.930226
	D706_D502	21C	M	CTL	21	93597119	93493198	93358880	57033758	29694426	0.928976
	D706_D503	22P	M	PE	22	107321258	107302587	107129089	61485117	37941809	0.928104
	D706_D504	22C	M	CTL	22	132119635	132066389	131855197	82387312	40270172	0.930244
	D706_D505	23P	M	PE	23	118728195	118655883	118455282	73622277	36684705	0.931212
	D706_D506	23C	M	CTL	23	121617418	121576282	121386953	77981407	34973041	0.930532
	D706_D507	24P	M	PE	24	116412061	116351271	116171398	72348026	35945918	0.932191
	D706_D508	24C	M	CTL	24	101590054	101523010	101373949	61391808	33215681	0.933252
	D707_D501	25P	M	PE	25	122110561	122074052	121897216	73325901	40965268	0.937603
	D707_D502	25C	M	CTL	25	125707089	125617513	125413268	72652809	43938888	0.92966
	D707_D503	26P	M	PE	26	110176538	110136815	109981754	65233550	37361267	0.932835
	D707_D504	26C	M	CTL	26	127224813	127154258	126973226	77956932	40532629	0.933185	same placenta of BR23
	D707_D505	27P	F	PE	27	115694849	115625006	115454536	70680732	36953736	0.932267
	D707_D506	27C	F	CTL	27	100722704	100683933	100540361	61328624	32110181	0.929366
	D707_D507	28P	F	PE	28	106225600	106154389	105994317	61700151	36834122	0.929618
	D707_D508	28C	F	CTL	28	103981076	103928249	103765501	58580045	38179929	0.932487
SLX-9792	D701_D501	29P	M	PE	29	98823827	98771531	98596177	64688643	27768276	0.937733
	D701_D502	29C	M	CTL	29	94730292	94619939	94432469	67770526	20731282	0.937197
	D701_D503	30P	F	PE	30	91171878	91134968	90944760	54490781	30594958	0.935576
	D701_D504	30C	F	CTL	30	83099358	83042925	82864443	50614017	26798491	0.934207
	D701_D505	31P	M	PE	31	89051761	89015482	88854240	51864125	31289553	0.935844
	D701_D506	31C	M	CTL	31	87341859	87300946	87126892	47757910	33364975	0.931089
	D701_D507	32P	M	PE	32	86740107	86708169	86536594	53272055	27772739	0.936538
	D701_D508	32C	M	CTL	32	94915334	94847606	94674609	53177853	35256255	0.934085
	D709_D501	33P	F	PE	33	118215590	118050051	117845436	79097703	31317029	0.936945
	D709_D502	33C	F	CTL	33	104218930	104106412	103900452	61253624	35739359	0.933518
	D709_D503	34P	M	PE	34	103003642	102954709	102801285	63923881	32219225	0.935233
	D709_D504	34C	M	CTL	34	116999862	116908357	116733719	75289929	34219723	0.938115
	D709_D505	35P	M	PE	35	102695341	102564813	102387566	58609923	37066782	0.934456
	D709_D506	35C	M	CTL	35	96786071	96726862	96552914	63609182	26705723	0.935393
	D709_D507	36P	M	PE	36	91293952	91254856	91097781	52305679	32773203	0.933929
	D709_D508	36C	M	CTL	36	94375535	94315527	94147864	56705273	31447634	0.936324
	D710_D501	37P	F	PE	37	112868832	112804452	112617859	70669646	34804129	0.936563
	D710_D502	37C	F	CTL	37	126726806	126664848	126462514	84324870	34192091	0.937171
	D710_D503	38P	F	PE	38	115855645	115822122	115624273	76013433	32248645	0.936327
	D710_D504	38C	F	CTL	38	112871495	112796578	112622497	74634411	30800279	0.936178
	D710_D505	39P	M	PE	39	91840859	91761558	91593480	59644217	25897148	0.933924
	D710_D506	39C	M	CTL	39	119749664	119705535	119512236	78032018	33864089	0.936273
	D710_D507	40P	F	PE	40	112209686	112128422	111923088	78340583	26714804	0.938639
	D710_D508	40C	F	CTL	40	98716802	98664444	98524349	66916846	25654366	0.939577
	D711_D507	44P	M	PE	44	111157584	111116069	110871568	60787626	42196898	0.928863
	D711_D508	44C	M	CTL	44	103137766	103087114	102911535	56969218	39127425	0.933779
	D712_D501	45P	F	PE	45	90722885	90671079	90504342	50441691	33588170	0.928462
	D712_D502	45C	F	CTL	45	97647696	97574811	97396832	64447832	26323124	0.93197
	D712_D505	48P	F	PE	48	151108110	150979485	150742217	97882012	43259180	0.936308
	D712_D506	48C	F	CTL	48	115673884	115523064	115290126	64069744	43667081	0.934484
SLX-10284	D701_D501	52P	M	PE	52	113928832	113234664	113025838	74455232	30877987	0.931939
	D701_D502	52C	M	CTL	52	113365269	112556317	112377318	75004574	29970073	0.934127
	D701_D503	53P	M	PE	53	98845276	98262672	98111280	69539350	22777111	0.940936
	D701_D504	53C	M	CTL	53	97156284	96131831	95979876	71279031	18473500	0.935118
	D701_D505	61P	M	PE	61	101063433	100258825	100085911	67115480	26686405	0.937214
	D701_D506	61C	M	CTL	61	105730672	105216464	105025147	63710388	34715606	0.937166
	D701_D507	62P	M	PE	62	105482939	104094797	103935023	67372902	30345900	0.940191
	D701_D508	62C	M	CTL	62	116324453	115013349	114830272	72460864	34584400	0.932204
	D702_D501	67P	F	PE	67	112478583	111671649	111509395	78939044	25904927	0.940225
	D702_D502	67C	F	CTL	67	105898445	105341587	105183926	74816688	24008777	0.939549
	D702_D503	68P	F	PE	68	107488391	106892727	106761855	78953343	21719461	0.942966	not in small RNA-Seq
	D702_D504	68C	F	CTL	68	108738652	107035654	106868600	81961646	18675069	0.941686	not in small RNA-Seq
	D702_D505	71P	F	PE	71	95223267	94440019	94304004	59700084	29113096	0.941775
	D702_D506	71C	F	CTL	71	98974776	98338556	98218815	72817606	20161064	0.946648
	D702_D507	72P	F	PE	72	103085584	101718034	101596784	77427722	18774983	0.946907
	D702_D508	72C	F	CTL	72	115109209	113624414	113471074	78430008	27776540	0.935979
	D704_D501	82P	F	PE	82	120412045	119691706	119517223	79008636	32540300	0.933329
	D704_D502	82C	F	CTL	82	87288736	86888976	86762407	60079485	21721137	0.942812
	D704_D503	87P	F	PE	87	91449808	90904522	90754523	59807483	25651335	0.941648
	D704_D504	87C	F	CTL	87	90683983	90092419	89954666	58385065	26348237	0.941956
	D704_D505	BR17	M	CTL	BRP09	98394049	97361987	97224548	66284374	25407190	0.943091
	D704_D506	BR18	F	CTL	BRP09	94222914	93439579	92959981	47989478	34510642	0.88748
	D704_D507	49P_b	M	PE	49	101448954	100738629	100606716	80211423	15211523	0.948475
	D704_D508	49C_b	M	CTL	49	99550328	98860028	98714330	67252095	25571384	0.940324
SLX-10285	D705_D501	51P	F	PE	51	104459799	103616709	103462759	65701078	30007630	0.925055
	D705_D502	51C	F	CTL	51	115157254	114118453	113949141	70830897	35805088	0.935821
	D705_D503	58P	M	PE	58	76977794	76251909	76081003	39471854	30448820	0.919029
	D705_D504	58C	M	CTL	58	106368355	104322481	104065544	60434098	34906930	0.916163
	D705_D505	63P	M	PE	63	129104108	127523161	127297510	76947693	41758167	0.932507
	D705_D506	63C	M	CTL	63	129593565	128537661	128321520	78452581	40833101	0.929584
	D705_D507	69P	M	PE	69	122604225	121808572	121649727	77699286	36046192	0.935025
	D705_D508	69C	M	CTL	69	106238119	104461763	104332217	68620470	28954762	0.935236
	D706_D501	75P	M	PE	75	99354974	97815508	97476149	60509009	28593371	0.914094	batch effect
	D706_D502	75C	M	CTL	75	101292171	99710854	99368864	62340111	28970477	0.918905	batch effect
	D706_D503	77P	M	PE	77	93336337	91940714	91510201	50826237	32627368	0.91196	sex mismatched pair
	D706_D504	77C	F	CTL	77	96828385	94698344	94353545	56090778	30689517	0.919735	sex mismatched pair
	D706_D505	78P	M	PE	78	110896478	108140881	107503213	52634420	44459428	0.903172	batch effect
	D706_D506	78C	M	CTL	78	85724957	84438096	84175536	50726963	26620222	0.91888	batch effect
	D706_D507	79P	M	PE	79	98200080	95665942	95269079	49083112	38036584	0.914459	batch effect
	D706_D508	79C	M	CTL	79	104005688	101858968	101526627	60407227	32282891	0.912964	batch effect
	D707_D501	83P	F	PE	83	118280817	117819933	117644848	73594990	36461589	0.935499
	D707_D502	83C	F	CTL	83	113047519	112266353	112097901	70691699	35181312	0.944469
	D707_D503	84P	M	PE	84	75283137	74959289	74843237	44601447	26030998	0.943739	sex mismatched pair
	D707_D504	84C	F	CTL	84	78165219	77531729	77414518	49896926	22540547	0.935709	sex mismatched pair; decidual contamination
	D707_D505	89P	F	PE	89	103887602	102385700	102232971	63386607	32246202	0.93544
	D707_D506	89C	F	CTL	89	82752376	82242137	82136445	53875194	22837571	0.933967
	D707_D507	90P	F	PE	90	79744805	78649539	78522685	53474636	19409343	0.92819
	D707_D508	90C	F	CTL	90	112245286	110844156	110696763	70513251	33310845	0.937914
	D708_D501	BR05	M	CTL	BRP03	130238177	129073714	128887097	85122103	35699674	0.937423
	D708_D502	BR06	F	CTL	BRP03	74769699	73303319	73199962	45970709	22451166	0.934726
	D708_D503	BR07	M	CTL	BRP04	106143104	105360399	105216833	73822121	24989117	0.93912
	D708_D504	BR08	F	CTL	BRP04	106569208	105825762	105693957	71478984	27746085	0.938796
	D708_D505	BR11	M	CTL	BRP06	112391223	111233296	111033008	61795800	42013498	0.934941
	D708_D506	BR12	F	CTL	BRP06	96297363	95636274	95483075	56371355	33217779	0.938272
	D708_D507	BR23	M	CTL	BRP12	81900762	80573975	80492456	35844724	39672716	0.938193
	D708_D508	BR24	F	CTL	BRP12	88036920	87060679	86976427	27146212	55133171	0.945996
SLX-10283	D709_D501	55P	M	PE	55	95140515	93004409	92875366	66152963	20263005	0.930451
	D709_D502	55C	M	CTL	55	108144181	105683220	105520254	71385805	27005306	0.932438
	D709_D503	56P	M	PE	56	88233539	87229162	87101962	56996398	24436754	0.934918
	D709_D504	56C	M	CTL	56	91194886	89333674	89213882	60551310	23040551	0.936983
	D709_D505	59P	M	PE	59	159570302	155529782	155301925	97449920	47078630	0.930629
	D709_D506	59C	M	CTL	59	96028657	94615522	94477382	57112367	31064441	0.933311
	D709_D507	64P	F	PE	64	85202037	83130064	83013983	54769311	23036659	0.937263	sex mismatched pair
	D709_D508	64C	M	CTL	64	114671016	109911646	109754936	71014010	31546168	0.934447	sex mismatched pair
	D710_D501	70P	M	PE	70	124040356	119506879	119281229	66338846	44529658	0.929472
	D710_D502	70C	M	CTL	70	121349579	120345866	120167786	79899275	32728791	0.937257
	D710_D503	81P	M	PE	81	123610169	122234423	122028511	80496452	33542048	0.934523
	D710_D504	81C	M	CTL	81	108313030	106329016	106167586	70029428	29594656	0.938366
	D710_D507	92P	M	PE	92	103523627	101950942	101780812	61415569	33749215	0.934997
	D710_D508	92C	M	CTL	92	113982611	112355948	112180662	67407531	37887137	0.938617
	D711_D501	BR01	M	CTL	BRP01	124623213	123384341	123202904	78658870	36871396	0.937724
	D711_D502	BR02	F	CTL	BRP01	105026117	103905132	103749983	67769489	29402633	0.936599
	D711_D503	BR03/94C	M	CTL	94	97191908	96567686	96403549	59054640	31039090	0.934548
	D711_D504	BR04	F	CTL	BRP02	102389194	101380106	101250245	67328150	27804759	0.939582
	D711_D505	94P	M	PE	94	103639803	102535855	101782552	50077179	41701867	0.901717
	D711_D506	BR09/93C	M	CTL	93	99828535	98963555	98838541	68051169	24857175	0.940001
	D711_D507	BR10	F	CTL	BRP05	102661244	102171720	102038244	69462402	25999810	0.935553
	D711_D508	93P	M	PE	93	121144593	119641284	119505521	91411313	20593550	0.937236
	D712_D501	BR13	M	CTL	BRP07	102137132	101003316	100884738	63960841	30593401	0.93725
	D712_D502	BR14	F	CTL	BRP07	110466060	109487075	109328469	69200065	33458042	0.938988
	D712_D503	BR15	M	CTL	BRP08	90456498	89506224	89376254	55591293	28031817	0.93563
	D712_D504	BR16	F	CTL	BRP08	105768950	103790933	103636904	66201465	31115324	0.939017
	D712_D505	95P	M	PE	95	109158138	106682279	106526309	70753017	29079850	0.937166
	D712_D506	95C	M	CTL	95	114112874	112708467	112548618	81629816	24156880	0.93992
	D712_D507	46P_b	M	PE	46	92573685	90443108	90307681	59553226	24973367	0.935985
	D712_D508	46C_b	M	CTL	46	100880581	98550057	98405876	70118767	21926676	0.935365
SLX-10287	D701_D501	54P	F	PE	54	84233661	83660849	83561019	51379828	26269137	0.929249
	D701_D502	54C	F	CTL	54	82801420	82001037	81897183	55110800	20781206	0.926674
	D701_D503	60P	M	PE	60	115234415	114336680	114193770	72428736	33476132	0.927414	sex mismatched pair
	D701_D504	60C	F	CTL	60	105339790	104553431	104437195	59049386	37872862	0.928043	sex mismatched pair
	D701_D505	65P	M	PE	65	110687949	108892450	108724697	71721680	28370961	0.920606
	D701_D506	65C	M	CTL	65	80042208	79310519	79210403	53035350	20232169	0.924973
	D701_D507	66P	F	PE	66	90809093	89943232	89837814	62050823	21526247	0.930311
	D701_D508	66C	F	CTL	66	82045976	80906264	80809455	56556277	18204879	0.925154
	D702_D501	73P	M	PE	73	137728955	136824685	136618318	88105686	38793140	0.928857
	D702_D502	73C	M	CTL	73	88843128	88214907	88126233	47324074	34623616	0.92989
	D702_D503	74P	M	PE	74	132452493	131410933	131257456	79057247	43004262	0.92994
	D702_D504	74C	M	CTL	74	150943428	149220507	149032778	93742988	44931536	0.930497
	D702_D505	85P	F	PE	85	86408956	85624837	85526075	59946303	19416139	0.927933
	D702_D506	85C	F	CTL	85	94725864	94149784	93998363	52373810	34734188	0.926697
	D702_D507	86P	M	PE	86	160637546	158695452	158467009	99249589	47895235	0.928552
	D702_D508	86C	M	CTL	86	122662585	121378603	121193458	70983871	41420328	0.927477
	D704_D501	88P	M	PE	88	114421519	113569446	113441251	66585517	39571656	0.93579
	D704_D502	88C	M	CTL	88	106684949	106193585	106052062	67761789	30403791	0.925636
	D704_D503	BR19	M	CTL	BRP10	148495686	147481092	147306509	103710698	33176324	0.929267
	D704_D504	BR20	F	CTL	BRP10	76020257	75499580	75410226	51906486	17756286	0.923784
	D704_D505	BR21	M	CTL	BRP11	163449003	160847713	160581711	110669248	37964470	0.925596
	D704_D506	BR22	F	CTL	BRP11	108849840	108308667	108123625	64053234	35510634	0.920834
	D704_D507	50P_b	M	PE	50	95728460	95258711	95134744	66388714	21843428	0.927444
	D704_D508	50C_b	M	CTL	50	87781500	87100738	87012233	62097566	18949219	0.931441
	D705_D501	47P	F	PE	47	103554870	102715329	102622194	44958566	51327681	0.938259
	D705_D502	47C	F	CTL	47	113738134	113157628	112998706	72350522	32598064	0.928759
	D705_D503	57P_b	F	PE	57	123577071	121665110	121463349	79716953	32777432	0.926159
	D705_D504	57C_b	F	CTL	57	111657097	110349136	110216718	75336030	26792970	0.92662
	D705_D505	76P_b	M	PE	76	106653463	105541684	105441020	56558554	41873784	0.93353	sex mismatched pair
	D705_D506	76C_b	F	CTL	76	126401715	125560550	125435867	67600757	49566054	0.934077	sex mismatched pair
	D705_D507	80P	M	PE	80	78113985	77555944	77337528	40574144	30486151	0.918833
	D705_D508	80C	M	CTL	80	82754713	81645213	81307769	38105945	35646980	0.907083	decidual contamination
	D706_D501	06P	F	PE	6	103255554	102604658	102467114	53557805	41424808	0.926957
	D706_D502	06C	F	CTL	6	137011494	136025752	135763421	72437119	53362477	0.926609
Sum						33213581236	33045952579	32992984368	21533728063	9311312970	0.934897
Median						101519504	101063955	1.00935e+08	6.64536e+07	2.76002e+07	0.935771
Mean						1.02511e+08	1.01994e+08	1.0183e+08	6.64621e+07	2.87386e+07	0.934964

## Sheet: Data 3 - small RNA-Seq stat
Data S3. Mapping statistics of small RNA-Seq
Library	Barcode	Sample ID	Number of Reads						Mapping Efficiency	Unique Mapping Efficiency	comments
			Raw reads	After trimming	After filtering	Unique reads after filtering	Mapped reads	Mapped unique reads
SLX-9176	NEBsmRNA01	51	10654030	7195738	6244626	549592	5066515	346753	0.811	0.631
	NEBsmRNA02	52	13086595	8799117	7353689	620011	5907827	394328	0.803	0.636	same placenta of 44C_r
	NEBsmRNA03	53	8866937	6119074	5232315	571322	4254716	386959	0.813	0.677
	NEBsmRNA04	54	8409300	5697314	5085297	482068	4050577	305846	0.797	0.634
	NEBsmRNA05	55	7035987	5264311	4304262	407413	3196590	243332	0.743	0.597
	NEBsmRNA06	56	6214546	4568360	3981273	401379	3144787	256183	0.79	0.638
	NEBsmRNA07	57	5276971	3630695	2919025	347444	2308572	226146	0.791	0.651
	NEBsmRNA08	58	5003546	3414586	2795977	324089	2183652	207422	0.781	0.64
	NEBsmRNA09	59	6324743	4246222	3508103	418490	2533068	263428	0.722	0.629
	NEBsmRNA10	60	4775655	3260041	2659412	318230	2045485	202806	0.769	0.637
	NEBsmRNA11	61	10477941	7382701	6127232	550861	4903557	356491	0.8	0.647	sex mismatched pair
	NEBsmRNA12	62	10527254	7624976	6231962	583539	5137213	390227	0.824	0.669	sex mismatched pair
	NEBsmRNA13	63b	7949843	5556686	4832452	422678	3549213	247437	0.734	0.585
	NEBsmRNA14	64b	8009000	5635031	4566479	374983	3691782	226616	0.808	0.604
	NEBsmRNA15	65	6825140	4466073	3766852	500361	2973581	335202	0.789	0.67
	NEBsmRNA16	66	8432934	5916686	5087238	441459	4067909	262274	0.8	0.594
	NEBsmRNA17	69	11432082	6716387	6101109	542555	4641196	327277	0.761	0.603
	NEBsmRNA18	70	10503101	6477040	5872684	469559	4483841	274038	0.764	0.584
	NEBsmRNA19	71	11456141	8033358	6941357	533978	5518414	323263	0.795	0.605	same placenta of 02P
	NEBsmRNA20	72	9704264	6599644	5762396	460050	4668025	275117	0.81	0.598	same placenta of 89C
	NEBsmRNA21	75	11871660	8354473	7529963	682616	6125067	434410	0.813	0.636	sex mismatched pair
	NEBsmRNA22	76	10532313	7460893	6572773	531390	5322549	316898	0.81	0.596	sex mismatched pair; same placenta of 50C_b
	NEBsmRNA23	77	8922468	6603152	5794113	463978	4119144	267504	0.711	0.577	same placenta of 19P
	NEBsmRNA24	78	8141700	5954079	5231042	402271	4277687	236731	0.818	0.588	same placenta of 19C
	NEBsmRNA37	155	21477487	14409457	12580713	891940	9963308	534282	0.792	0.599
	NEBsmRNA38	156	17011738	11703611	10176756	754821	8270534	469441	0.813	0.622	same placenta of 45C
	NEBsmRNA39	157	627362	189850	157422	27550	120878	14732	0.768	0.535	replaced with FG_157; same placenta of FG_157
	NEBsmRNA40	158	12393915	8824018	7667579	613924	5978264	373076	0.78	0.608	replaced with FG_158; same placenta of FG_158
	NEBsmRNA41	19	11298150	7928841	7171185	457098	5973673	272296	0.833	0.596
	NEBsmRNA42	20	13335687	8913269	7847034	573074	6356267	345219	0.81	0.602
	NEBsmRNA43	21	19133773	13397796	11794860	717500	9252561	401303	0.784	0.559
	NEBsmRNA44	22	17109620	12066313	10673742	706178	8273761	406979	0.775	0.576
	NEBsmRNA45	127	10377537	7597635	6692760	402334	5572836	227332	0.833	0.565
	NEBsmRNA46	128	9761808	7072632	6160092	414838	5015303	241058	0.814	0.581
	NEBsmRNA47	117	12189076	8899643	7876259	568408	6290283	342611	0.799	0.603
	NEBsmRNA48	118	8239457	6396309	5950552	333312	5189834	202476	0.872	0.607	same placenta of 38C
SLX-9791	NEBsmRNA01	25	9064484	6258068	5475881	506162	4119241	306479	0.752	0.605
	NEBsmRNA02	26	8096095	5538905	4782713	393130	3699365	227189	0.773	0.578
	NEBsmRNA03	85	7077945	5234338	4424899	334277	3552961	192867	0.803	0.577
	NEBsmRNA04	86	6443209	4557501	3924026	366064	2977026	218985	0.759	0.598
	NEBsmRNA05	87	9272022	6651659	5605812	525501	4373704	324748	0.78	0.618
	NEBsmRNA06	88	7883289	5775559	5161397	447010	3599433	261475	0.697	0.585	decidual contamination
	NEBsmRNA07	33	9506838	6664492	5580767	516893	4413987	325862	0.791	0.63
	NEBsmRNA08	90	8500892	5999768	5115406	473055	4009822	289050	0.784	0.611	same placenta of BR17
	NEBsmRNA09	91	13332094	9619350	8062779	637821	6209927	378849	0.77	0.594	failed library prep
	NEBsmRNA10	92	11004850	8062618	6908990	458240	5612664	261804	0.812	0.571
	NEBsmRNA11	95	11021658	7678460	6285313	501933	4758580	287428	0.757	0.573
	NEBsmRNA12	96	11659567	8252402	6538261	467539	5188021	268816	0.793	0.575
	NEBsmRNA13	97	10457996	6982267	6097601	481495	4806311	275297	0.788	0.572
	NEBsmRNA14	98	10498719	7209258	6145716	444020	4802903	250653	0.782	0.565	same placenta of 05C
	NEBsmRNA15	99	12491316	8514172	7313282	586079	5839463	357686	0.798	0.61
	NEBsmRNA16	100	11369415	7951882	6944741	490322	5578374	284400	0.803	0.58
	NEBsmRNA17	101	12711027	7924545	7020224	575416	5190454	334242	0.739	0.581
	NEBsmRNA18	102	10476190	6853056	6166436	483527	4696797	278621	0.762	0.576	same placenta of 79C
	NEBsmRNA19	105	10740933	7524517	6605053	508861	5220122	297387	0.79	0.584
	NEBsmRNA20	106	9864370	7121516	6198861	467064	4707949	282237	0.759	0.604
	NEBsmRNA21	107	12511363	8674500	7642859	578692	6214980	354386	0.813	0.612
	NEBsmRNA22	108	12570282	8633082	7218923	607257	5734030	377919	0.794	0.622	same placenta of 69C
	NEBsmRNA23	109	13487662	9354861	7707797	634792	5891587	379981	0.764	0.599
	NEBsmRNA24	110	11251328	8182082	7090282	513700	5612147	310496	0.792	0.604
	NEBsmRNA25	111	16451003	11838782	9921159	633121	7872208	373171	0.793	0.589
	NEBsmRNA26	112	13070579	9521239	8281598	500521	6875288	291378	0.83	0.582	same placenta of 34C
	NEBsmRNA27	113	12692987	8441691	7625769	533559	5786252	290369	0.759	0.544
	NEBsmRNA28	114	12527011	8364576	7748724	649707	5803298	395191	0.749	0.608
	NEBsmRNA29	115	9871274	6931690	6056607	407066	4980787	243581	0.822	0.598
	NEBsmRNA30	116	11051677	8249082	7536452	457064	6270453	270595	0.832	0.592
	NEBsmRNA41	143	7553624	5145667	4517459	345403	3694648	201363	0.818	0.583
	NEBsmRNA42	144b	8608393	5922578	5153907	468210	4141682	287813	0.804	0.615	same placenta of 85C
	NEBsmRNA43	145	6856346	4885159	4126906	311690	3471776	180749	0.841	0.58
	NEBsmRNA44	146	7415763	5286906	4575963	343611	3744641	195988	0.818	0.57
	NEBsmRNA45	93	7661463	4764411	4204296	339056	3306269	189145	0.786	0.558
	NEBsmRNA46	94	7899610	4622179	4042154	365256	3205302	207716	0.793	0.569	same placenta of BR08
	NEBsmRNA47	103	6705196	4990050	4457785	321480	3521079	181118	0.79	0.563
	NEBsmRNA48	104	6828419	4872370	4170652	374157	3423711	226438	0.821	0.605	same placenta of 53C
SLX-9794	NEBsmRNA01	119	6574953	4875153	4235279	403704	2918088	224249	0.689	0.555
	NEBsmRNA02	120	8193710	5839017	5058625	518043	3718442	310306	0.735	0.599	same placenta of 76C_b
	NEBsmRNA03	121	7295445	5094707	4323952	378646	3375815	217574	0.781	0.575
	NEBsmRNA04	122	7559477	5079144	4443414	410348	3423881	234293	0.771	0.571	same placenta of 37C
	NEBsmRNA05	123	10647351	7966001	6858598	505702	5284766	281398	0.771	0.556
	NEBsmRNA06	124	7105952	5277854	4625880	388618	3731124	231774	0.807	0.596
	NEBsmRNA07	125	8861916	6121685	5107717	426645	3993819	243323	0.782	0.57
	NEBsmRNA08	126	8075580	5412438	4557877	443941	3467093	259461	0.761	0.584
	NEBsmRNA09	129	9888338	6668376	5633646	504699	4261654	286910	0.756	0.568
	NEBsmRNA10	130	9765195	6561482	5708688	524285	4281855	305959	0.75	0.584
	NEBsmRNA11	131	8320308	5800109	5031920	441130	3842749	250189	0.764	0.567
	NEBsmRNA12	132b	8179917	5552522	4730395	528181	3571266	325021	0.755	0.615	same placenta of 86C
	NEBsmRNA13	133	8394021	5687702	4985078	485984	3677749	282670	0.738	0.582
	NEBsmRNA14	134	8067745	5638720	5028382	525207	3952947	333532	0.786	0.635
	NEBsmRNA15	135	7308013	4888498	4174623	443155	3210598	264602	0.769	0.597
	NEBsmRNA16	136	8248025	5679329	4923564	475774	3612538	282403	0.734	0.594
	NEBsmRNA17	137	12199510	7993088	6882910	677695	5214308	412223	0.758	0.608
	NEBsmRNA18	138	10516107	7007778	6003102	568874	4624668	341592	0.77	0.6
	NEBsmRNA19	139	13614345	9586472	8357254	628593	6548748	366953	0.784	0.584
	NEBsmRNA20	140	12538410	8825575	7682524	750331	6201145	489734	0.807	0.653
	NEBsmRNA21	141	13028662	9218793	7882494	607970	6375653	361510	0.809	0.595
	NEBsmRNA22	142	12410464	8925725	7527465	593348	5982777	352649	0.795	0.594
	NEBsmRNA23	153	12685432	8672885	7498090	657661	5863022	397910	0.782	0.605
	NEBsmRNA24	154	11278542	7816190	6816837	558471	5399375	332513	0.792	0.595
	NEBsmRNA25	79	8906034	6171493	5438691	413567	4420476	237968	0.813	0.575	same placenta of 72P
	NEBsmRNA26	80	8035930	5651547	4966596	360483	4226975	212160	0.851	0.589
	NEBsmRNA27	81	6590882	4646114	4140551	357883	3355754	212249	0.81	0.593
	NEBsmRNA28	82	7807984	5473473	4878574	355004	3976416	194815	0.815	0.549	same placenta of 23C
	NEBsmRNA29	83	11614980	7777635	6482709	526264	5109462	299346	0.788	0.569
	NEBsmRNA30	84	10752655	7411160	6343032	562277	4982203	338598	0.785	0.602
	NEBsmRNA31	11	7968989	5613386	4425997	378856	3510837	213755	0.793	0.564
	NEBsmRNA32	12	10139239	6809130	5401349	490335	4136960	273928	0.766	0.559
	NEBsmRNA33	147	10696381	7744708	6895018	441210	5375563	246188	0.78	0.558
	NEBsmRNA34	148	9539600	6920166	5984737	343645	4981684	187045	0.832	0.544
	NEBsmRNA35	149	8027634	6027284	5456560	322909	4626158	182553	0.848	0.565
	NEBsmRNA36	150	7422627	5341667	4697909	308078	4013721	170756	0.854	0.554
	NEBsmRNA37	151	6244580	4218568	3719786	257073	3167007	140201	0.851	0.545
	NEBsmRNA38	152	5494772	3685281	3297130	243061	2745201	134147	0.833	0.552
	NEBsmRNA39	73b	709820	77108	63456	12469	51737	7012	0.815	0.562	replaced with FG_73b; same placenta of FG_73b
	NEBsmRNA40	74	7112105	5162601	4286292	318081	3478622	175622	0.812	0.552	replaced with FG_74; same placenta of FG_74
SLX-10288	NEBsmRNA01	01P	15632741	10403151	8007336	825361	5911714	498706	0.738	0.604
	NEBsmRNA02	01C	22311612	15458248	12791069	967529	9325616	549380	0.729	0.568
	NEBsmRNA03	02P	47396155	32350928	25900037	1703190	18996748	979785	0.733	0.575
	NEBsmRNA04	02C	28827057	19361150	15820595	1193635	11280659	682109	0.713	0.571
	NEBsmRNA05	03P	22191971	13959195	11493873	979396	8690776	574945	0.756	0.587
	NEBsmRNA06	03C	20577633	12713117	11026910	920397	7594753	515201	0.689	0.56
	NEBsmRNA07	04P	20284642	13506791	10855605	1032383	8140256	631141	0.75	0.611
	NEBsmRNA08	04C	18191127	11852386	10209037	1035497	7509814	636989	0.736	0.615
	NEBsmRNA09	05P	18158293	9542968	8323492	961062	5639030	598050	0.677	0.622
	NEBsmRNA10	05C	22057547	11521377	10009673	969834	7427359	592794	0.742	0.611
	NEBsmRNA11	06P	19013360	11963060	10191241	1011794	7510410	622129	0.737	0.615
	NEBsmRNA12	06C	20333171	13335720	11561653	1041935	8407723	622849	0.727	0.598
	NEBsmRNA13	07P	22759398	15590481	12842431	1007995	9542887	572282	0.743	0.568
	NEBsmRNA14	07C	20232914	14040299	11396996	843123	8936696	480807	0.784	0.57
	NEBsmRNA15	08P	27159532	18116359	15129840	1102440	11497448	620485	0.76	0.563	sex mismatched pair
	NEBsmRNA16	08C	23676555	16481158	13920804	900533	10853167	490682	0.78	0.545	sex mismatched pair
	NEBsmRNA17	09P	18270056	12489350	10481439	821692	8242206	472820	0.786	0.575
	NEBsmRNA18	09C	24288229	16699995	14216973	993189	10694000	552539	0.752	0.556
	NEBsmRNA19	10P	29796488	21137333	18348469	1253437	12807284	711210	0.698	0.567
	NEBsmRNA20	10C	25935362	17341879	14209641	1028364	10627473	567296	0.748	0.552
	NEBsmRNA21	11P	35104465	24550566	18176410	1357160	13057557	818705	0.718	0.603
	NEBsmRNA22	11C	43315276	30677085	25089365	1787671	17860620	1050535	0.712	0.588
	NEBsmRNA23	12P	14984366	9588439	7536633	718505	5477801	423970	0.727	0.59
	NEBsmRNA24	12C	17303256	10598303	8615534	838889	6243497	502510	0.725	0.599
	NEBsmRNA25	13P	35610782	24582680	19901506	1357800	15509069	805268	0.779	0.593
	NEBsmRNA26	13C	26636914	18958715	15891481	1116689	12472672	662408	0.785	0.593
	NEBsmRNA27	14P	35043687	23407731	19261813	1133997	15075263	643289	0.783	0.567
	NEBsmRNA28	14C	37065720	26033512	21606953	1360616	16885893	807441	0.782	0.593
	NEBsmRNA31	16P	22585368	15734780	13027993	947182	10193232	556883	0.782	0.588	sex mismatched pair
	NEBsmRNA32	16C	21197640	15576972	12901286	1122192	10617143	732591	0.823	0.653	sex mismatched pair
	NEBsmRNA33	17P	22006684	14676660	12116832	946911	9327376	558441	0.77	0.59
	NEBsmRNA34	17C	21660671	15273637	12614081	875657	9790410	509202	0.776	0.582
	NEBsmRNA35	18P	32513644	20692142	17134047	1234358	13060072	721276	0.762	0.584
	NEBsmRNA36	18C	29818973	19361876	16052946	1262219	12421592	766502	0.774	0.607
	NEBsmRNA37	19P	31760385	16732750	14809880	1147535	9897624	652767	0.668	0.569
	NEBsmRNA38	19C	19411835	9666584	8739900	720443	6500288	406066	0.744	0.564
	NEBsmRNA39	20P	360296	45583	35099	10631	26384	6248	0.752	0.588	sex mismatched pair; same placenta of 20P_r
	NEBsmRNA40	20C	5390866	3633182	3087593	316474	2447706	197370	0.793	0.624	sex mismatched pair; same placenta of 20C_r
	NEBsmRNA41	21P	24142367	16225993	12706337	996780	9854025	590884	0.776	0.593
	NEBsmRNA42	21C	24536177	16644227	13452583	1101412	10494741	668962	0.78	0.607
	NEBsmRNA43	22P	42432723	29544979	24477881	1632858	18719018	981674	0.765	0.601
	NEBsmRNA44	22C	33059008	23126355	19437730	1278086	15277420	749119	0.786	0.586
	NEBsmRNA45	23P	23296568	14989270	11745437	1110253	8610262	671585	0.733	0.605
	NEBsmRNA46	23C	27933628	18057715	15386249	1159696	11463084	641010	0.745	0.553
SLX-10290	NEBsmRNA01	25P	18539650	12805264	10836458	807443	8383505	472103	0.774	0.585
	NEBsmRNA02	25C	28805648	19545924	16947335	1308941	13347400	821848	0.788	0.628
	NEBsmRNA03	26P	20156707	13840792	11110755	900678	8817020	563475	0.794	0.626
	NEBsmRNA04	26C	22533774	15620180	13131573	933990	10326475	561911	0.786	0.602	same placenta of BR23
	NEBsmRNA05	27P	21464931	14685042	11543507	1055204	9058092	672876	0.785	0.638
	NEBsmRNA06	27C	26277905	17865870	14787407	1183754	11727474	737965	0.793	0.623
	NEBsmRNA07	28P	22562377	12973751	9916987	864857	7675295	546795	0.774	0.632
	NEBsmRNA08	28C	21378208	12657083	10404423	816270	8420988	501747	0.809	0.615
	NEBsmRNA09	29P	18413485	11949743	9316984	749492	7204951	456687	0.773	0.609
	NEBsmRNA10	29C	25717739	15918926	13293548	919905	10027210	542950	0.754	0.59
	NEBsmRNA11	30P	22941622	16343172	13134263	1060202	10530890	681966	0.802	0.643
	NEBsmRNA12	30C	24651253	17328008	13351665	1085349	10764288	702928	0.806	0.648
	NEBsmRNA13	31P	36152614	26232572	22939922	1346846	18516597	815207	0.807	0.605
	NEBsmRNA14	31C	32727459	24293397	21380088	1167032	17959995	710669	0.84	0.609
	NEBsmRNA15	32P	24026208	17425753	15044396	696843	12641933	387145	0.84	0.556
	NEBsmRNA16	32C	27371861	18486665	14701126	1242670	11171763	769212	0.76	0.619
	NEBsmRNA17	33P	28722196	19087269	15374391	1123040	11928825	665915	0.776	0.593
	NEBsmRNA18	33C	28144558	18329377	15202502	1297974	11375271	799084	0.748	0.616
	NEBsmRNA19	34P	31512575	20587169	17450710	1288661	13428238	772880	0.769	0.6
	NEBsmRNA20	34C	30034576	20072798	17039652	1191320	13198824	698605	0.775	0.586
	NEBsmRNA21	35P	19925607	13533510	11654810	968048	8989016	590807	0.771	0.61
	NEBsmRNA22	35C	24867691	16823998	14012550	1114549	10633208	671105	0.759	0.602
	NEBsmRNA23	36P	25330651	14163652	12459831	1142943	8867155	693645	0.712	0.607
	NEBsmRNA24	36C	29090192	17046920	14369553	1116041	10787732	659232	0.751	0.591
	NEBsmRNA25	37P	23449099	16073667	13247741	1001040	10401091	607194	0.785	0.607
	NEBsmRNA26	37C	22977337	15587416	12676629	917073	10038462	550451	0.792	0.6
	NEBsmRNA27	38P	31779596	21056490	16882168	1211221	12820048	721037	0.759	0.595
	NEBsmRNA28	38C	33584315	23123369	18523298	1225788	14389175	728059	0.777	0.594
	NEBsmRNA29	39P	20073349	13310864	11067277	899232	8423584	544759	0.761	0.606
	NEBsmRNA30	39C	23560289	15590821	13052969	1085768	9961433	664641	0.763	0.612
	NEBsmRNA31	40P	27242796	17840498	14151920	1142403	10488671	685591	0.741	0.6
	NEBsmRNA32	40C	31993036	21100972	17591424	1297466	13473403	768130	0.766	0.592
	NEBsmRNA33	41P	22088143	15169854	12801666	944084	10036006	562383	0.784	0.596
	NEBsmRNA34	41C	20014464	14254346	11519691	801797	9041479	475250	0.785	0.593
	NEBsmRNA35	42P	21815565	15238996	12255469	990673	9190495	597292	0.75	0.603
	NEBsmRNA36	42C	20084933	13954415	11561275	841728	8899675	487590	0.77	0.579
	NEBsmRNA37	43P	27351976	19315723	15452307	971458	12262730	565493	0.794	0.582
	NEBsmRNA38	43C	29547962	20704244	17086054	1032315	13635243	595780	0.798	0.577
	NEBsmRNA41	45P	21236531	14781501	12910561	999325	9010524	601673	0.698	0.602
	NEBsmRNA42	45C	20084927	14105225	12077556	765603	9803379	442791	0.812	0.578
	NEBsmRNA43	48P	20333125	14870500	12898994	816950	10115055	468353	0.784	0.573
	NEBsmRNA44	48C	22792513	16525859	14200894	1107822	10812586	650759	0.761	0.587
	NEBsmRNA47	24P	20634701	13191133	10922443	911413	8170208	534287	0.748	0.586
	NEBsmRNA48	24C	22957797	14908473	12176580	933242	9399234	553237	0.772	0.593
SLX-11365	NEBsmRNA01	52P	20184704	14427812	9744452	793458	6957030	451448	0.714	0.569
	NEBsmRNA02	52C	35253125	24975081	16702235	1157700	11724113	672312	0.702	0.581
	NEBsmRNA03	53P	25053870	18747727	11584216	812710	8493616	462264	0.733	0.569
	NEBsmRNA04	53C	28920919	20882995	13731979	932403	9536440	521784	0.694	0.56
	NEBsmRNA05	61P	32881962	23175997	17633906	1987722	13116088	1342876	0.744	0.676
	NEBsmRNA06	61C	32310879	22036625	18361796	2163406	13351486	1485519	0.727	0.687
	NEBsmRNA07	62P	23882663	16035405	11634055	1412682	8538511	960918	0.734	0.68
	NEBsmRNA08	62C	25500910	17282389	13517702	1619288	9915486	1098327	0.734	0.678
	NEBsmRNA09	67P	17104866	11898615	8886155	1075850	6554366	713796	0.738	0.663
	NEBsmRNA10	67C	20435528	13927084	10615343	1214810	7436986	790523	0.701	0.651
	NEBsmRNA13	71P	26622308	20422065	16673620	1381697	11963496	854614	0.718	0.619
	NEBsmRNA14	71C	22825246	17558437	14305331	1149679	10627099	711484	0.743	0.619
	NEBsmRNA15	72P	23786276	16456171	13059753	1066131	9571194	633487	0.733	0.594
	NEBsmRNA16	72C	21135840	14972029	12071949	1009755	8139970	591615	0.674	0.586
	NEBsmRNA17	82P	21772891	14121119	10541062	1128375	7512686	706150	0.713	0.626
	NEBsmRNA18	82C	31825735	20561509	14850934	1348042	10185120	805717	0.686	0.598
	NEBsmRNA19	87P	20085062	14747117	11329943	1147285	8542311	752379	0.754	0.656
	NEBsmRNA20	87C	40470785	28101899	20765493	2217858	14742905	1475088	0.71	0.665
	NEBsmRNA21	BR17	22569560	16158860	13575243	1382761	9835649	869748	0.725	0.629
	NEBsmRNA22	BR18	33837888	24548209	20849360	2395795	15332404	1621526	0.735	0.677
	NEBsmRNA23	49P_b	21882471	14274490	11453383	1187225	7770630	732138	0.678	0.617
	NEBsmRNA24	49C_b	22447566	14842211	12296329	1136084	8799855	689441	0.716	0.607
	NEBsmRNA25	20P_r	25751320	17181156	13252223	1038223	9727761	612051	0.734	0.59
	NEBsmRNA26	20C_r	28332681	20084354	16191690	1141523	12300950	682195	0.76	0.598
	NEBsmRNA27	FG_73b	16061399	12473989	10723966	612301	8669747	343135	0.808	0.56
	NEBsmRNA28	FG_74	25190998	20133784	16587568	805941	12972679	436840	0.782	0.542
	NEBsmRNA29	FG_157	14647099	11302983	9906135	714086	7425992	412317	0.75	0.577
	NEBsmRNA30	FG_158	16485161	12719226	10933184	750231	8069792	427184	0.738	0.569
	NEBsmRNA31	15P_r	27987798	19961113	16878527	1143761	13039995	665218	0.773	0.582
	NEBsmRNA32	15C_r	30396598	20796170	17028964	1161726	12591367	655706	0.739	0.564
	NEBsmRNA33	51P	48852412	35790961	23939410	1296296	17342751	727799	0.724	0.561
	NEBsmRNA34	51C	33564790	25111161	16679674	961358	12378983	543213	0.742	0.565
	NEBsmRNA35	58P	49657811	35593264	29650029	4266398	18928912	2726599	0.638	0.639
	NEBsmRNA36	58C	27955419	18571338	15051677	2313222	9728220	1433913	0.646	0.62
	NEBsmRNA37	63P	23759140	15607079	12518035	1515666	9289050	1039630	0.742	0.686
	NEBsmRNA38	63C	33120628	21934805	17878507	2074746	12825168	1400849	0.717	0.675
	NEBsmRNA41	75P	19384341	13867617	10522807	983944	8146289	644003	0.774	0.655
	NEBsmRNA42	75C	19740515	14217451	10685777	998698	8180328	649931	0.766	0.651
	NEBsmRNA43	77P	18741174	11276370	8986355	944264	6718368	623089	0.748	0.66	sex mismatched pair
	NEBsmRNA44	77C	18967857	11390637	9440014	933350	7063095	596852	0.748	0.639	sex mismatched pair
	NEBsmRNA47	44P_r	41288014	29850096	24986266	2069504	18196723	1293986	0.728	0.625
	NEBsmRNA48	44C_r	43706631	30953958	26581133	1960466	19411758	1187822	0.73	0.606
SLX-11366	NEBsmRNA01	83P	23693658	17955380	12593487	1070494	9593083	673514	0.762	0.629
	NEBsmRNA02	83C	27231650	20445803	14464768	1133219	10849964	706319	0.75	0.623
	NEBsmRNA03	84P	17302242	13197848	9063367	790472	7172157	505332	0.791	0.639	sex mismatched pair
	NEBsmRNA04	84C	19135407	14071728	10068254	896267	7192681	545081	0.714	0.608	sex mismatched pair; decidual contamination
	NEBsmRNA05	89P	39908937	28885241	19262084	1727860	14716365	1139920	0.764	0.66
	NEBsmRNA06	89C	10357831	7213899	5273431	618831	4006911	402646	0.76	0.651
	NEBsmRNA07	90P	28245597	19866779	13273099	1118666	9902568	705851	0.746	0.631
	NEBsmRNA08	90C	13159701	9517754	7267496	706143	5842675	473131	0.804	0.67
	NEBsmRNA09	BR05	26994025	19751519	14137605	873674	11297802	523960	0.799	0.6
	NEBsmRNA10	BR06	30588612	21602560	16210958	1112077	12390088	682148	0.764	0.613
	NEBsmRNA11	BR07	26466647	19205135	12266904	852986	9614310	526084	0.784	0.617
	NEBsmRNA12	BR08	29374255	21780899	16642681	921512	13534875	554252	0.813	0.601
	NEBsmRNA13	BR11	24951848	16874299	13623562	1118209	10342457	706683	0.759	0.632
	NEBsmRNA14	BR12	26835390	17838400	13739037	1382298	10510011	926528	0.765	0.67
	NEBsmRNA15	BR23	15797177	10734536	8240464	658345	6497918	400109	0.789	0.608
	NEBsmRNA16	BR24	17367140	12953890	11285220	568179	9373409	331521	0.831	0.583
	NEBsmRNA17	55P	41389347	27815221	20523878	2053048	15467539	1357578	0.754	0.661
	NEBsmRNA18	55C	46892657	31810482	24857466	2203923	18949254	1440169	0.762	0.653
	NEBsmRNA19	56P	36041963	24513599	18293761	1574302	13921853	1013014	0.761	0.643
	NEBsmRNA20	56C	40600743	27508474	20888777	1642591	16069994	1047349	0.769	0.638
	NEBsmRNA21	59P	23624663	15104241	11809817	1566170	8828113	1080915	0.748	0.69
	NEBsmRNA22	59C	35402324	22910673	19097792	1979241	13763052	1323390	0.721	0.669
	NEBsmRNA23	64P	22210795	14172686	10455988	1376382	7599318	937244	0.727	0.681	sex mismatched pair
	NEBsmRNA24	64C	21343355	13360883	10482244	1300469	7678845	876410	0.733	0.674	sex mismatched pair
	NEBsmRNA25	70P	30831307	13650005	12325898	1338910	8287528	851157	0.672	0.636
	NEBsmRNA26	70C	36308071	15251871	13485249	1217474	9378815	694324	0.695	0.57
	NEBsmRNA27	81P	25101141	16714569	12055530	1096842	8295737	654991	0.688	0.597
	NEBsmRNA28	81C	31315255	21556913	15957707	1395499	12093215	898613	0.758	0.644
	NEBsmRNA31	92P	22787247	15466179	11054779	1162402	8090609	763984	0.732	0.657
	NEBsmRNA32	92C	27586145	18851476	14143508	1232778	10487946	776144	0.742	0.63
	NEBsmRNA33	BR01	40863254	25835444	21804732	1293968	15859503	737266	0.727	0.57
	NEBsmRNA34	BR02	22227785	13644863	10187818	877720	7647785	543831	0.751	0.62
	NEBsmRNA35	BR03/94C	25670437	14427665	12331006	891708	8837658	523452	0.717	0.587
	NEBsmRNA36	BR04	18971597	10374481	8428592	831269	6347412	529429	0.753	0.637
	NEBsmRNA37	94P	18851268	12540851	9433310	1075657	7102534	708297	0.753	0.658
	NEBsmRNA38	BR09/93C	25571997	16706678	13345213	965200	10436173	596407	0.782	0.618
	NEBsmRNA40	BR10	22827384	13900888	11409875	1200934	8747802	808014	0.767	0.673
	NEBsmRNA41	93P	27109011	16618238	12568079	972470	9022786	583286	0.718	0.6
	NEBsmRNA45	78P	14459247	10611823	8091280	777848	6267944	497224	0.775	0.639
	NEBsmRNA46	78C	18388234	13262775	9068600	927964	6801115	595430	0.75	0.642
	NEBsmRNA47	79P	18891801	12681762	9818550	1208566	7328263	809831	0.746	0.67
	NEBsmRNA48	79C	13833354	9424374	7241019	848720	5590408	565715	0.772	0.667
SLX-11367	NEBsmRNA01	54P	28500654	18720483	13061227	945573	9272483	532521	0.71	0.563
	NEBsmRNA02	54C	41416922	27297462	19190597	1186875	13560354	676647	0.707	0.57
	NEBsmRNA03	60P	29371535	21100487	15354263	1607339	11828368	1102220	0.77	0.686	sex mismatched pair
Pool5	NEBsmRNA04	60C	20914839	14965421	11179422	1456068	8675927	1002388	0.776	0.688	sex mismatched pair
	NEBsmRNA05	65P	20188171	13386419	10174596	1152898	7209009	752351	0.709	0.653
	NEBsmRNA06	65C	23155546	14816743	11331901	1297002	8065293	847878	0.712	0.654
	NEBsmRNA07	66P	29123451	19279663	12950415	1380943	9385089	907592	0.725	0.657
	NEBsmRNA08	66C	15260541	9888807	7007512	947788	5026169	633543	0.717	0.668
	NEBsmRNA09	73P	18259799	12414205	9155058	972856	6840993	618078	0.747	0.635
	NEBsmRNA10	73C	28127476	18553079	14353696	1146499	10724139	696703	0.747	0.608
	NEBsmRNA11	74P	24939732	17780614	13027239	1349499	9846965	913460	0.756	0.677
	NEBsmRNA12	74C	20789411	13486407	10899593	965277	7442248	580055	0.683	0.601
	NEBsmRNA13	85P	24328942	16185821	12048266	1181267	9148460	759104	0.759	0.643
	NEBsmRNA14	85C	25179370	17082313	12703194	1177395	9407766	745719	0.741	0.633
	NEBsmRNA15	86P	21849767	13097514	10077784	1090146	7254492	692998	0.72	0.636
	NEBsmRNA16	86C	30870042	18596241	14420258	1500094	10288885	968207	0.714	0.645
	NEBsmRNA17	88P	26403310	17232314	12894793	1170937	9576154	720110	0.743	0.615
	NEBsmRNA18	88C	29968678	20176712	15562467	1539378	11133668	975631	0.715	0.634
	NEBsmRNA19	BR19	12165245	8182834	5898249	617922	4453555	380050	0.755	0.615
	NEBsmRNA20	BR20	37788088	25419897	18897066	1589981	13953863	991173	0.738	0.623
	NEBsmRNA21	BR21	18922914	12399635	10121677	1092059	7483751	695755	0.739	0.637
	NEBsmRNA22	BR22	30136426	20138906	15786584	2111663	11592814	1465129	0.734	0.694
	NEBsmRNA23	50P_b	27619841	18010359	13003462	1116743	9560275	676618	0.735	0.606
	NEBsmRNA24	50C_b	33222980	22222146	15768011	1176002	11973123	708032	0.759	0.602
	NEBsmRNA25	47P	29350564	16561299	13949579	1062400	10242624	616408	0.734	0.58
	NEBsmRNA26	47C	30325514	17538473	14910805	1026072	11405602	601458	0.765	0.586
	NEBsmRNA27	57P_b	13434981	8033103	5900964	631643	4160315	381039	0.705	0.603
	NEBsmRNA28	57C_b	24223774	14846615	10492175	836420	7917283	494001	0.755	0.591
	NEBsmRNA29	76P_b	24549923	15977593	11886700	1016710	9082887	625005	0.764	0.615	sex mismatched pair
	NEBsmRNA30	76C_b	24679331	16610357	12129339	1002221	9084924	611188	0.749	0.61	sex mismatched pair
	NEBsmRNA31	80P	26135649	18960603	14464156	1359735	10942290	876806	0.757	0.645
	NEBsmRNA32	80C	26595684	19551645	15076809	1375369	11063938	870723	0.734	0.633	decidual contamination
	NEBsmRNA37	69P	23645906	18198080	14461564	988586	11238967	598114	0.777	0.605
	NEBsmRNA40	69C	25528225	18934159	14325071	999258	11274198	624504	0.787	0.625
	NEBsmRNA41	BR13	18922596	12867677	10328834	770562	7904032	458628	0.765	0.595
	NEBsmRNA42	BR14	23419035	16215457	12312477	980550	9387284	605893	0.762	0.618
	NEBsmRNA43	BR15	26605858	19273528	15741206	924055	12225931	542721	0.777	0.587
	NEBsmRNA44	BR16	31984287	22458358	18309211	1344268	13654401	829911	0.746	0.617
	NEBsmRNA45	95P	32183969	23252568	15007636	965776	11331479	576719	0.755	0.597
	NEBsmRNA46	95C	47152819	31268599	21725008	1720321	15563948	1084414	0.716	0.63
	NEBsmRNA47	46P_b	26968402	18267695	12916290	1032799	9387200	636644	0.727	0.616
	NEBsmRNA48	46C_b	30043267	20169964	15406832	1333803	11190081	844033	0.726	0.633
Sum			6622062166	4493922092	3602639822	300563956	2727257032	184594668	0.757016	0.614161
Median			2.03843e+07	1.38542e+07	10980047	926010	8256370	549916	0.764	0.602

## Sheet: Data 4 - RPKM range
Data S4. Distribution of RPKM values by RNA types
RNA-Seq datasets	RNA types	No. of annotated genes (or IDs)	No. of genes (percentage) at following RPKM range
			RPKM=0	0<RPKM≤10-1	10-1<RPKM≤100	100<RPKM≤101	101<RPKM≤102	102<RPKM≤103	RPKM>103
total-RNA*	mRNA	19808	443 (2.2%)	5,098 (25.7%)	3,577 (18.0%)	7,777 (39.2%)	2,729 (13.8%)	173 (0.9%)	11 (0.06%)
	lincRNA	7672	83 (1.1%)	5,631 (73.4%)	1,520 (19.8%)	407 (5.3%)	28 (0.4%)	3 (0.04%)	0 (0%)
	pseudogenes	14013	595 (4.2%)	11,478 (81.9%)	1,555 (11.1%)	370 (2.6%)	15 (0.1%)	0 (0%)	0 (0%)
small-RNA	mature-miRNA†	2588	390 (15.1%)	266 (10.3%)	536 (20.7%)	533 (20.6%)	343 (13.3%)	218(8.4%)	302 (11.6%)
	piRNA§	32235	20,930 (64.9%)	584 (1.8%)	3,842 (12%)	4,347 (13.5%)	1,976 (6.1%)	318 (1%)	238 (0.7%)
* RNA-type annotation based on Ensembl v82
† mature-miRNA based on mirBase v21
§ based on pirBase v1.0

## Sheet: Data 5 - tissue-enriched PC
Data S5. Tissue enriched protein coding transcripts
Tau*: based on the Placenta + 49 tissues from GTEx
Tissue in query	Ensembl ID	Gene name	TPM (Transcript Per Million) of the following tissues
			Adipose - Subcutaneous	Adipose - Visceral (Omentum)	Adrenal Gland	Artery - Aorta	Artery - Coronary	Artery - Tibial	Brain - Amygdala	Brain - Anterior cingulate cortex (BA24)	Brain - Caudate (basal ganglia)	Brain - Cerebellar Hemisphere	Brain - Cerebellum	Brain - Cortex	Brain - Frontal Cortex (BA9)	Brain - Hippocampus	Brain - Hypothalamus	Brain - Nucleus accumbens (basal ganglia)	Brain - Putamen (basal ganglia)	Brain - Spinal cord (cervical c-1)	Brain - Substantia nigra	Breast - Mammary Tissue	Cells - Cultured fibroblasts	Cells - EBV-transformed lymphocytes	Colon - Sigmoid	Colon - Transverse	Esophagus - Gastroesophageal Junction	Esophagus - Mucosa	Esophagus - Muscularis	Heart - Atrial Appendage	Heart - Left Ventricle	Kidney - Cortex	Liver	Lung	Minor Salivary Gland	Muscle - Skeletal	Nerve - Tibial	Ovary	Pancreas	Pituitary	Placenta	Prostate	Skin - Not Sun Exposed (Suprapubic)	Skin - Sun Exposed (Lower leg)	Small Intestine - Terminal Ileum	Spleen	Stomach	Testis	Thyroid
Adrenal Gland	ENSG00000147465	STAR	0.605749	1.64582	6158.38	4.22952	1.03998	0.516599	1.49266	3.66972	1.95651	8.76948	1.00972	4.93402	5.70768	1.44129	6.87933	3.47477	1.30591	0.980695	2.36346	0.659743	1.28283	1.3452	0.731286	0.596778	0.791643	2.61174	0.830726	0.816555	0.219702	0.462075	0.703218	0.833623	2.61628	0.28553	1.16723	1052.29	0.554868	3.48935	0.036229	0.610026	6.44944	5.65227	0.742398	1.60324	0.844174	118.189	0.915141
Adrenal Gland	ENSG00000148795	CYP17A1	1.20889	0.923703	8089.08	4.75789	1.77634	1.7337	0.542419	0.783884	0.774965	7.37428	1.38059	0.853559	0.725165	0.684447	0.497853	0.823931	0.621366	0.544767	0.709416	1.26983	0.7863	0.786613	0.862922	0.712522	1.1406	1.00993	1.29147	0.813359	0.371811	8.30643	3.17834	1.415	3.90159	1.63216	3.62387	25.2308	0.88705	1.6324	0.0212775	1.06596	0.91496	1.09273	0.802518	1.28846	1.46148	23.463	7.38464
Adrenal Gland	ENSG00000160882	CYP11B1	0.390051	0.472653	5914.66	1.8422	0.715133	0.352222	0.12773	0.160488	0.144713	22.0822	0.339384	0.28798	0.128296	0.178216	0.103436	0.164202	0.122546	0.0726926	0.20593	0.387041	0.435517	0.399209	0.331293	0.344168	0.41349	0.650226	0.488683	0.441318	0.182678	1.42128	0.436307	0.679015	3.18672	0.221295	0.76812	0.648987	0.368027	2.146	0.00288249	0.388737	0.300347	0.488035	0.350068	0.631139	0.591878	4.30131	0.780464
Adrenal Gland	ENSG00000179142	CYP11B2	0.0155469	0.0235545	249.122	0.277208	0.0466451	0.0135081	0.00525088	0.00488064	0.0111726	0.732939	0.0118385	0.0165905	0.00798399	0.0101707	0.00515319	0.0110941	0.0104971	0.00505553	0.00479794	0.0147989	0.0157876	0.0314932	0.0195664	0.0145047	0.0208936	0.0303633	0.0227982	0.0232126	0.00631791	0.026482	0.0376329	0.031982	0.311856	0.010618	0.0192582	0.0347573	0.0152375	0.0413453	0.00231464	0.0140544	0.0137908	0.0187741	0.0110177	0.0346989	0.0203433	0.188979	0.0341276
Adrenal Gland	ENSG00000185231	MC2R	0.0049932	0.00569353	79.1887	0.0599989	0.0239471	0.0064282	0.00147281	0.00359806	0.00203644	0.121203	0.00524957	0.00523811	0.0044731	0.00236742	0.00306203	0.00203192	0.00186344	0.00100781	0.001844	0.00495403	0.005722	0.00623925	0.00805033	0.00572052	0.0143979	0.0128393	0.0211227	0.0123728	0.00290209	0.0136323	0.00839483	0.0135958	0.100845	0.00325765	0.0086112	0.0176885	0.00590065	1.82333	0.00472355	0.0468103	0.0153065	0.0102462	0.00985376	0.0069203	0.0135702	0.311021	0.0172289
Adrenal Gland	ENSG00000203859	HSD3B2	0.312738	0.23253	2198.16	1.58134	0.339185	0.235253	0.0688184	0.121403	0.0802987	2.97674	0.0918349	0.178801	0.117975	0.0791161	0.0694528	0.0855669	0.0608385	0.0505113	0.119054	0.258926	0.248692	0.200679	0.707419	9.54165	0.190338	0.26058	0.288194	0.279409	0.0717317	0.674974	0.55185	0.251748	1.35457	0.0927713	0.850159	1.98886	0.214363	0.342412	1.48909	0.227841	0.232646	0.276261	54.3993	0.309963	0.353253	1.19579	0.289788
Adrenal Gland	ENSG00000215187	FAM166B	8.10463	6.83855	579.363	9.80445	7.80872	9.45507	3.2842	0.521792	4.69255	4.12629	1.08684	0.7687	0.663608	4.996	7.68302	1.50753	0.538862	1.94171	1.38636	8.43352	0.43088	0.413642	1.18857	0.980948	2.83534	1.21758	2.35269	0.966423	0.335636	1.63031	1.17179	11.3239	2.38281	105.375	2.14915	1.77227	0.368572	1.75806	0.137206	1.70324	2.46987	2.15739	1.75374	1.07624	1.37384	1.36098	1.82773
Adrenal Gland	ENSG00000231852	CYP21A2	0.700304	2.20108	1933.48	1.75834	1.03433	0.779776	0.931932	0.719265	0.795697	5.49732	1.39704	0.993768	0.672314	0.682759	1.09891	1.06364	0.60969	0.653856	0.845802	1.67603	0.254617	0.211239	3.11416	1.20301	2.18116	0.486115	2.78154	1.83005	0.301517	4.65098	26.3129	1.04692	4.22134	0.153522	3.2857	5.9029	0.343103	3.17185	0.0716857	2.53426	0.455853	0.664251	1.07333	5.19915	0.675444	1.90942	3.4217
Brain - Hypothalamus	ENSG00000101200	AVP	0.817311	0.509167	0.393428	0.110189	0.149137	0.109485	0.590125	0.410905	0.378982	0.716709	0.40011	0.425544	0.61007	1.47527	3977.41	5.25168	0.464108	0.972256	14.3533	0.503944	0.108597	0.183321	0.178348	0.496037	0.134714	0.0751822	0.10244	0.0760098	0.147682	0.995782	0.173083	0.169684	0.142748	0.111452	0.164759	0.196177	0.0557019	10.0809	0.00894151	0.215781	0.305438	3.02576	0.164519	0.0812492	0.0730625	2.85913	0.232443
Brain - Hypothalamus	ENSG00000101405	OXT	4.93216	1.14211	1.93368	0.300561	0.421528	0.223105	0.40663	1.01374	0.460635	1.74706	1.22049	0.460027	0.602602	0.945768	2036.39	8.70223	0.503541	1.04749	13.6546	2.89636	0.388942	0.208974	0.574326	0.559225	0.546938	0.287818	0.43421	0.425086	0.21682	2.01075	9.35398	0.411051	0.710849	0.160713	0.369319	0.732798	0.0984271	28.1497	0.0289172	1.15077	1.07009	3.76088	0.981682	0.438566	0.2751	5.37586	1.31313
Brain - Hypothalamus	ENSG00000105954	NPVF	0.00272559	0.00144335	0.00133955	0.00217427	0.00151577	0.00255273	0.0320155	0.0452085	0.00837075	0.0149656	0.0139054	0.0160298	0.0264668	0.0269277	5.48697	0.0405838	0.00670596	0.00595189	0.0344619	0.00291788	0.00388133	0.00269293	0.00276703	0.00243995	0.00175326	0.00145301	0.00355162	0.00107987	0.000816845	0.00167058	0.000646717	0.000770989	0.000961249	0.00189993	0.00175446	0.00190525	0.000982995	0.315048	0.00486318	0.00272322	0.0116264	0.0170846	0.00136377	0.00765039	0.00241648	0.0359606	0.00133864
Brain - Hypothalamus	ENSG00000118702	GHRH	0.0138492	0.00931486	0.148209	0.032052	0.0452677	0.0291437	0.31563	0.100321	0.0328184	0.0145267	0.0185155	0.0829663	0.12287	0.0904896	47.2048	0.147847	0.0239206	0.0190592	0.0444269	0.397106	0.00692477	0.0200569	0.0295376	0.0491888	0.026053	0.00712067	0.0260232	8.43668	0.0508756	0.00522484	0.0132467	0.0227593	0.0124352	0.00683786	0.0125202	0.0129181	0.0151676	0.241514	0.00882713	0.0196327	0.0205534	0.0124762	0.16541	0.0150992	0.0165913	0.206547	0.0373949
Brain - Hypothalamus	ENSG00000124089	MC3R	0.00175634	0.00100836	0.0127082	0.0042759	0.00291941	0.00159143	0.041343	0.0456629	0.00188159	0.00424431	0.00278153	0.0493574	0.0575349	0.0288749	1.83511	0.0184169	0.0021774	0.0103952	0.00709784	0.00298469	0.00457202	0.00573381	0.00230743	0.00319687	0.00203792	0.00201129	0.00456345	0.00143626	0.000784902	0.00183172	0.00141947	0.00179856	0.00105524	0.00377982	0.00160489	0.00470714	0.00274011	0.0101428	0.00649921	0.00325978	0.00574312	0.00380136	0.00299293	0.00204223	0.00243183	0.255648	0.00227234
Brain - Hypothalamus	ENSG00000161610	HCRT	0.110385	0.0780683	0.0846727	0.100342	0.104693	0.0921113	0.162757	0.197517	0.436563	0.488176	0.343472	0.189782	0.226448	0.169191	395.534	0.844339	0.384305	0.241384	0.778424	0.0867694	0.0426473	0.102474	0.0830006	0.0677611	0.121527	0.172797	0.090532	0.0372145	0.0240796	0.0602768	0.0202649	0.11038	0.0686444	0.0316415	0.137441	0.0796478	0.0308369	0.206004	0.023535	0.0694771	0.111213	0.117977	0.107928	0.150143	0.0697162	0.250132	0.0753182
Brain - Hypothalamus	ENSG00000171540	OTP	0.00692934	0.00698105	0.00474854	0.00998846	0.0105011	0.0132241	0.0244234	0.0178192	0.00954086	0.0129863	0.010168	0.0139462	0.0184644	0.0171014	13.5441	0.0631084	0.0086762	0.120927	0.200858	0.00634431	0.00775723	0.545815	0.00713157	0.00555858	0.00720349	0.00451034	0.00790347	0.00272322	0.00197359	0.00379975	0.0040132	0.0592643	0.00488382	0.00374227	0.0123974	0.0124797	0.00492042	0.0560634	0.00684192	0.00748985	0.00612874	0.0134374	0.00515358	0.00734588	0.0057274	0.629068	0.00810474
Brain - Hypothalamus	ENSG00000183395	PMCH	0.229362	0.0868015	0.0253089	0.088688	0.0860686	0.115933	0.815963	0.169963	0.290219	0.408477	0	0.042358	0.145318	0.164733	939.485	1.50318	0.197958	0.619339	4.35143	0.21099	0.117274	0.637317	0.0459801	0.0846976	0.101353	0.286475	0.0541813	0.0365336	0.0279572	0.0866652	0.0390904	0.310838	0.438846	0.245042	0.0552015	0.125969	0.0370934	0.260041	0.0718563	0.130791	0.151474	0.144532	0.40705	0.81153	0.0912803	0.147843	0.188466
Brain - Substantia nigra	ENSG00000142319	SLC6A3	0.234041	0.946041	0.0442819	0.244491	0.309886	0.234995	0.0373003	0.171707	0.0199626	0.0205438	0.0133201	0.0236068	0.0199877	0.0542062	1.68002	0.0647946	0.0214747	0.0426965	107.226	0.274861	0.0116565	0.0487056	0.146746	0.163783	0.324288	0.163926	0.258555	0.103458	0.0321555	0.267389	0.0156676	0.902736	0.220197	0.0198228	0.651176	1.15225	0.0262444	0.21474	0.010346	0.392134	0.18532	0.11267	0.249138	0.133756	0.225005	0.925018	1.96053
Breast - Mammary Tissue	ENSG00000126545	CSN1S1	18.3195	9.75577	0.0553719	0.466517	1.06242	0.0854539	0.0540286	1.41688	0.0125185	0.00280037	0	0.0897161	0.265208	0.14772	1.09848	0.021731	0.00786162	0.124406	0.1611	87.2967	0.150199	0.0128341	0.0981413	0.376139	0.0224552	0.0124417	0.0185243	0.0424212	0.00893649	0.0197436	0.00764183	0.0394029	0.408135	0.0119143	0.208471	0.0213054	0.162042	0.103583	0.0132867	0.0200421	0.2783	0.484469	0.26809	0.0464222	0.115425	0.654136	0.0692329
Breast - Mammary Tissue	ENSG00000135222	CSN2	0.0142348	0.0040299	0.164176	0.00409077	0.003818	0.00733547	0.00413012	0.00772091	0.00106323	0.00230117	0.0028285	0.00158196	0.00184119	0.0307147	0.0637362	0.00334687	0.00135225	0.00103876	0.00572672	94.1204	0.00535955	0.00583046	0.0749976	0.0328188	0.00938939	0.0136566	0.00970658	0.00317699	0.00239422	0.00606851	0.00317533	0.00301465	5.52593	0.0193923	0.00228509	0.0106325	0.00211009	0.0571482	0.0122781	0.011894	0.0113272	0.0120294	0.025111	0.00346274	0.018927	0.238001	0.00489187
Breast - Mammary Tissue	ENSG00000148513	ANKRD30A	0.236319	0.196169	0.00317489	0.00725085	0.017831	0.00362394	0.00228669	0.00199691	0.00171519	0.0023905	0.00120251	0.0074675	0.00457556	0.00203386	0.00511492	0.00184603	0.00131116	0.00317187	0.00190569	11.624	0.00258275	0.00359183	0.00630746	0.00736	0.00459943	0.00170929	0.00541046	0.00583459	0.00173302	0.0114405	0.00128821	0.00338122	0.00716216	0.00247414	0.00791828	0.00543136	0.00355473	0.00219487	0.344298	0.00656744	0.0462579	0.0468536	0.00866568	0.00329055	0.00217554	1.93749	0.00463091
Breast - Mammary Tissue	ENSG00000167531	LALBA	0.0212299	0.0115245	0.00546649	0.0103842	0.0105241	0.017593	0.00792688	0.00716996	0.00318088	0.00565923	0.00725549	0.00675343	0.00787782	0.00575217	0.00519132	0.00393327	0.002838	0.03492	0.0148689	152.03	0.0127434	0.0154389	0.00982342	0.00995553	0.0161904	0.0106779	0.0152312	0.00663262	0.00321809	0.0168315	0.0069019	0.0177776	0.0524059	0.00703988	0.0220555	0.0263757	0.00512165	0.00594755	0.0369379	0.016074	0.0375144	0.0472518	0.019015	0.0118498	0.00865561	3.19298	0.0117558
Breast - Mammary Tissue	ENSG00000171209	CSN3	0.0154065	0.00710463	0.040041	0.133605	0.0197537	0.0177242	0.00342729	0.00170864	0.00162666	0.00659825	0.00902394	0.00403106	0.00274126	0.000998687	0.0147521	0.000800086	0.00282618	0.000794252	0.0044404	168.895	0.0110662	0.0127038	0.011825	0.0139059	0.0185271	0.0619508	0.0429511	0.00421305	0.00399853	0.0113163	0.00534299	0.0192376	79.3791	0.00889662	0.00999576	0.0196405	0.0245559	0.020516	0.0378432	0.0190746	0.0218598	0.0333756	0.0844567	0.0268273	0.00875179	0.554746	0.0150911
Cells - Cultured fibroblasts	ENSG00000107984	DKK1	38.6747	4.34031	0.40464	2.50466	2.64765	1.97372	0.802301	1.04321	0.471139	0.814912	0.463215	1.04902	1.63325	1.57893	2.71309	0.615201	0.258217	0.357339	1.19533	7.07954	955.567	0.170282	0.668023	0.516268	0.69086	5.8004	0.467722	0.628548	0.290413	0.351998	0.162154	2.73534	3.16513	0.261471	3.22385	1.5377	0.11085	0.330553	6.02663	8.79607	20.2805	25.179	0.432486	1.33374	0.803475	0.529074	0.824658
Cells - Cultured fibroblasts	ENSG00000149948	HMGA2	0.249947	0.0618709	0.0050686	0.0979942	0.112248	0.080447	0.0199755	0.0135325	0.0157414	0.00402225	0.00191734	0.0150404	0.0133948	0.00862681	0.0207169	0.0242624	0.006594	0.0255695	0.0121173	0.129722	22.4523	0.040892	0.225618	0.710409	0.0789716	0.151499	0.0839452	0.0266992	0.0161119	0.0703716	0.0111666	0.0482135	0.0648734	0.00959135	0.829846	0.324998	0.065104	0.339348	0.0142238	0.0458662	0.0422048	0.0533821	0.298222	0.0215282	0.171666	0.907527	0.103669
Cells - Cultured fibroblasts	ENSG00000163735	CXCL5	0.305724	2.21747	0.160323	0.361101	0.321518	0.144241	1.47062	1.21311	1.43501	0.239153	0.233285	0.66878	0.890317	0.792963	3.25028	2.09703	0.613051	0.683538	1.28328	0.59468	441.316	0.998051	0.543708	1.04631	0.0889917	0.321792	0.181094	0.67778	0.176999	0.164171	0.506558	20.3983	82.593	0.0534063	0.0807166	0.14689	0.37508	0.367295	0.0697981	2.0301	0.0779051	0.0611682	3.6815	1.89917	6.23741	0.50186	0.0875086
Cells - Cultured fibroblasts	ENSG00000174325	DIRC1	0.310188	0.0738983	0.0055932	0.015483	0.0412854	0.0357896	0.00297246	0.0031074	0.00131059	0.000591187	0.00290393	0.00135505	0.00284242	0.00112688	0.00163183	0.00214855	0.000758843	0.00555028	0.0017891	0.185889	5.81814	0.00502078	0.0263971	0.0272758	0.0162197	0.0284002	0.0218168	0.00430569	0.00251241	0.000958315	0.00237552	0.0367525	0.0249001	0.00593783	0.062204	0.074608	0.00613004	0.0368102	0.0118898	0.0255669	0.115695	0.189084	0.0169913	0.00474312	0.018933	0.263687	0.0230659
Cells - Cultured fibroblasts	ENSG00000196611	MMP1	0.554535	0.381527	0.153784	0.823396	0.492067	0.206092	0.0234544	0.0527016	0.0196585	0.0257751	0.020789	0.0283825	0.0361784	0.0236636	0.118369	0.0345424	0.02019	0.0217349	0.0180267	0.509413	348.347	0.205711	0.640474	9.21187	0.266523	6.76992	0.188593	0.312592	0.263575	1.24636	0.810743	13.6477	11.4297	0.0547879	0.140333	0.0938485	1.03783	0.240415	2.56763	1.0222	0.337985	0.427742	12.4699	4.55212	46.8103	0.630086	0.563725
Cells - EBV-transformed lymphocytes	ENSG00000078589	P2RY10	0.629162	1.26813	0.127313	0.529288	0.755588	0.258741	0.0257027	0.0144997	0.0317901	0.0169188	0.0149155	0.0197961	0.0155762	0.0259153	0.043452	0.0206258	0.0153531	0.182579	0.0486943	0.534516	0.0143432	99.958	0.344266	1.38089	0.156373	0.632487	0.183273	0.209919	0.0417755	0.426719	0.298184	2.61855	0.732778	0.0426545	0.383387	0.251715	0.0572038	0.210319	0.0899224	0.603375	0.405133	0.313524	7.10533	12.6579	0.70109	0.0688659	1.01933
Cells - EBV-transformed lymphocytes	ENSG00000096264	NCR2	0.00694425	0.00685307	0.00225917	0.00536481	0.00722552	0.00242597	0.00216722	0.00132016	0.00176538	0.00175995	0.00123512	0.00288036	0.00456283	0.00396941	0.00226649	0.011061	0.00354962	0.0023611	0.00326347	0.0102212	0.00227244	3.73129	0.0131333	0.0699329	0.00221403	0.0237962	0.00258122	0.00455133	0.00199229	0.00285441	0.00695382	0.00752707	0.00600811	0.00198268	0.00456331	0.00557864	0.00583771	0.00566825	0.00826228	0.0101367	0.00862962	0.00446976	0.253471	0.0692328	0.0479109	0.0830941	0.00914834
Cells - EBV-transformed lymphocytes	ENSG00000100721	TCL1A	0.0596104	0.238455	0.0283797	0.0906759	0.21575	0.0286152	0.0123296	0.0167196	0.0171681	0.0191163	0.0119466	0.0152686	0.0131304	0.0130727	0.0146182	0.0149685	0.0128805	0.0211549	0.0164885	0.0551832	0.0257334	213.287	0.12999	0.823456	0.0239195	0.233505	0.0401959	0.0582182	0.0176462	0.173136	0.117825	0.415211	0.0562466	0.0131136	0.0313101	0.102579	0.0178433	0.0453505	0.131233	0.384727	0.013639	0.0207537	10.6709	45.0851	0.0842134	10.8916	0.344993
Cells - EBV-transformed lymphocytes	ENSG00000102962	CCL22	1.41635	0.450036	0.203484	0.261794	1.18443	0.169569	0.0557818	0.0393571	0.0755478	0.0387379	0.013338	0.0424516	0.0406268	0.0551283	0.0492252	0.0696174	0.081396	0.0780105	0.0682871	1.27753	0.0731749	833.463	0.178802	0.683064	0.107452	2.88545	0.118653	0.0761595	0.0473508	0.153209	0.0991751	2.87344	1.25167	0.0339419	0.186164	0.138466	0.0700606	0.119229	0.0219694	0.463421	6.13153	5.47572	4.22101	2.43197	0.409179	0.176484	0.533421
Cells - EBV-transformed lymphocytes	ENSG00000103522	IL21R	0.225253	0.260864	0.189958	0.426407	0.517081	0.266217	0.163842	0.155318	0.27666	0.299503	0.240005	0.214338	0.209933	0.158561	0.777974	0.387964	0.221361	0.480949	0.335736	0.165063	0.614354	65.9193	0.171268	0.454692	0.118723	0.442012	0.130686	0.456993	0.0618542	0.728775	0.194912	3.85252	0.24221	0.117774	0.21391	0.121589	0.0603961	0.912206	0.508812	0.557443	0.245292	0.222347	1.96854	5.60462	0.280244	1.41765	0.779333
Cells - EBV-transformed lymphocytes	ENSG00000104921	FCER2	3.7853	3.54853	0.236108	0.493236	1.34642	0.176735	0.197571	0.139244	0.0619885	0.072927	0.064553	0.0978461	0.0998754	0.100256	0.0731682	0.0587846	0.166353	0.0804998	0.0728912	1.79595	0.0629199	524.427	0.857906	1.56777	0.843849	0.487826	0.74345	0.201291	0.236282	0.311084	0.364138	1.34688	0.847991	0.177891	0.711414	0.235518	0.0637729	0.208328	0.13577	0.297729	0.536042	0.634656	13.2748	63.67	0.456039	0.849845	0.8678
Cells - EBV-transformed lymphocytes	ENSG00000111732	AICDA	0.439507	0.13577	0.0141722	0.074406	0.217926	0.100164	0.00405261	0.00443923	0.00377918	0.00795238	0.0053173	0.00457463	0.00551999	0.00657671	0.00431588	0.00474189	0.002	0.00564963	0.0054536	0.124186	0.0193934	99.216	0.0657581	0.0677962	0.108124	0.0331559	0.105605	0.0503772	0.0249179	0.0195256	0.00636425	0.161707	0.0313603	0.0295512	0.636936	0.0170454	0.00669287	0.0137094	3.18576	0.0647774	0.0617547	0.119884	1.12511	0.457407	0.0268036	0.0802267	0.0439633
Cells - EBV-transformed lymphocytes	ENSG00000117090	SLAMF1	1.07554	2.07273	0.185323	0.5777	0.979653	0.249397	0.0364536	0.0183897	0.0290005	0.0162383	0.0146249	0.0254244	0.0191623	0.0336816	0.0613516	0.0262159	0.0251567	0.190375	0.0594835	1.04767	0.0219693	177.264	0.9351	1.88262	0.517588	0.897932	0.633888	0.355618	0.427127	0.94552	0.296625	3.3292	1.63437	0.235084	0.726827	0.22733	0.227777	0.304554	1.89577	1.1021	0.825346	0.597966	5.35732	8.18746	1.30294	0.259891	1.19131
Cells - EBV-transformed lymphocytes	ENSG00000120659	TNFSF11	0.0519592	0.114154	0.0151797	0.0491641	0.0832123	0.331528	0.0102193	0.0139279	0.00368804	0.00168249	0.0016536	0.00843429	0.00916339	0.00444864	0.14267	0.0211645	0.00441913	0.0112203	0.00869589	0.163811	0.0335479	17.5563	0.116725	0.300157	0.0363975	0.143013	0.0556319	0.0321242	0.00469944	0.0924195	0.484793	0.0990671	0.19201	0.0157772	0.0289355	0.0138944	0.0777232	0.0721641	0.0162207	0.07032	0.14189	0.0784838	1.68259	0.256787	0.0407324	1.51281	0.0822691
Cells - EBV-transformed lymphocytes	ENSG00000121594	CD80	0.274537	0.299428	0.204043	0.829031	0.996	0.269789	0.0443426	0.0241736	0.0419736	0.0405782	0.0441549	0.0301222	0.0444998	0.0353203	0.0468033	0.0359329	0.0341128	0.164649	0.0718791	0.2129	0.015534	80.4686	0.1234	0.292378	0.135423	0.200799	0.13423	0.101657	0.0502045	0.129589	0.171774	3.86019	0.297795	0.0849133	0.23345	0.101755	0.157089	0.204985	0.273717	0.246389	0.0945878	0.0950822	0.969628	3.73557	0.169045	0.195991	0.902148
Cells - EBV-transformed lymphocytes	ENSG00000125726	CD70	2.65303	0.542578	0.0617443	0.286044	0.536264	0.182745	0.0278644	0.0290095	0.0294466	0.211599	0.21255	0.0590997	0.077193	0.0428023	0.0514512	0.0325874	0.0217934	0.141848	0.074344	0.489678	1.12603	339.427	0.316677	0.497906	0.612336	0.594543	0.448956	0.0758138	0.0440965	0.393477	0.0680965	0.822169	0.257586	0.0566309	0.701563	0.0671505	0.0316884	0.107669	0.0533238	0.172862	0.509433	1.38643	1.37999	2.78198	0.188382	0.489305	0.346722
Cells - EBV-transformed lymphocytes	ENSG00000137265	IRF4	6.24493	2.45027	0.253351	0.77267	1.41729	0.556114	0.0603503	0.0525451	0.0737395	0.0469638	0.0596526	0.0705335	0.0636753	0.079407	0.11829	0.0683652	0.0641114	0.317952	0.11482	6.36825	0.290944	393.324	1.14276	7.56733	0.442156	1.43774	0.47782	0.972033	0.0820082	0.479069	1.78666	4.6218	5.86828	0.235189	1.38693	1.28718	0.0967433	0.657083	0.103138	0.630204	4.39988	4.30357	14.6687	32.0288	3.11521	1.97377	1.75307
Cells - EBV-transformed lymphocytes	ENSG00000154165	GPR15	0.281455	0.944511	0.0550055	0.328862	0.369443	0.103726	0.0296564	0.0194598	0.0307525	0.0256925	0.0361359	0.0483198	0.0243729	0.0460143	0.0396202	0.0368278	0.0311807	0.133017	0.0544253	0.962498	0.0334259	270.656	2.03721	14.9313	0.115523	2.66068	0.102724	0.132647	0.0295089	0.169318	0.216373	2.50987	5.96377	0.0358771	0.109673	0.139136	0.044324	0.144138	0.0116564	0.550506	0.480428	0.255706	12.7944	5.81481	1.24754	0.0562162	1.01724
Cells - EBV-transformed lymphocytes	ENSG00000179934	CCR8	0.0398565	0.0224488	0.009343	0.0260759	0.0243847	0.0152194	0.00450728	0.00515173	0.00627228	0.00814806	0.00569617	0.00564261	0.00372853	0.00367555	0.00397706	0.00524171	0.00377659	0.00789172	0.00563195	0.0367772	0.00611991	4.92923	0.0147715	0.0532594	0.0135961	0.105903	0.020963	0.00744284	0.00327407	0.0231463	0.0150625	0.183754	0.0622107	0.00594755	0.0191182	0.0124626	0.00998992	0.0178775	0.00840684	0.0449992	0.144729	0.0951356	0.14395	0.264087	0.0208075	0.0483277	0.0534235
Cells - EBV-transformed lymphocytes	ENSG00000184293	CLECL1	0.476163	0.552239	0.358412	0.437486	0.555777	0.193778	0.130506	0.0582775	0.146025	0.0595879	0.0282451	0.0444267	0.0466279	0.163354	0.203548	0.0975107	0.0710136	0.66681	0.302529	0.368863	0.0200216	57.5596	0.281638	0.705865	0.199539	0.344617	0.228425	0.131076	0.0441	0.205514	0.154097	1.01767	0.48059	0.0310152	0.552019	0.216553	0.0757183	0.290878	0.25119	0.4043	0.20826	0.184609	4.76325	8.29098	0.373961	0.415165	0.424095
Cells - EBV-transformed lymphocytes	ENSG00000186265	BTLA	0.310962	0.271599	0.0652838	0.33805	0.321181	0.331073	0.0409414	0.0426841	0.0440555	0.0750549	0.0759996	0.0597046	0.0522894	0.0474306	0.0449385	0.0524247	0.0408755	0.0951005	0.0566294	0.238446	0.12167	58.4234	0.165517	0.660368	0.065508	0.277022	0.0728996	0.0548803	0.020837	0.189127	0.0832699	0.677848	0.574771	0.0239094	0.177617	0.0794354	0.0328753	0.0890827	0.175068	0.195962	0.176746	0.168038	3.13648	8.13735	0.248793	0.360537	0.388613
Cells - EBV-transformed lymphocytes	ENSG00000187912	CLEC17A	0.0634207	0.19992	0.0276657	0.0888606	0.206543	0.0542483	0.220735	0.112547	0.228943	0.105759	0.0651812	0.152995	0.139766	0.277162	0.479776	0.168686	0.117732	1.17237	0.544849	0.0780861	0.0428744	120.478	0.134245	0.393952	0.0404357	0.178478	0.0477272	0.0593669	0.012261	0.147325	0.0726058	0.27453	0.0847572	0.0110286	0.328562	0.0628316	0.0230933	0.294228	0.0401265	0.151216	0.0266558	0.0304903	6.41376	17.0049	0.102799	1.51188	0.172834
Cells - EBV-transformed lymphocytes	ENSG00000188379	IFNA2	0.0154971	0.0232682	0.00217038	0.00672396	0.00736419	0.00651196	0.11041	0.0371781	0.169613	0.0548099	0.0812627	0.118077	0.0760257	0.164815	0.0910018	0.0862314	0.162556	0.112978	0.124438	0.0176416	0.00607326	6.31187	0.00893646	0.0097371	0.00637214	0.00403894	0.0119675	0.000953918	0.00160512	0	0.00189883	0.00555847	0.00201506	0.00223356	0.00490201	0.0667014	0.00357196	0.00811172	0.0283757	0.00285335	0.00477353	0.00924556	0.00306395	0.103577	0.00348109	0.234243	0.00204104
Cells - EBV-transformed lymphocytes	ENSG00000196092	PAX5	0.0769659	0.157088	0.019542	0.0576014	0.13477	0.0199177	0.0647477	0.0604239	0.0182421	0.0250381	0.0133725	0.0361276	0.0401018	0.0313539	0.110954	0.0234472	0.0111148	0.128237	0.877952	0.0668466	0.0112114	85.0488	0.0754275	0.460822	0.0129698	0.251436	0.0248731	0.0248178	0.00495231	0.104483	0.0447287	0.223155	0.0599417	0.0404737	0.0245077	0.0184408	0.0264721	0.521644	0.0248208	0.139154	0.0285553	0.0183385	8.05487	19.5111	0.124095	0.622534	0.210072
Cells - EBV-transformed lymphocytes	ENSG00000205057	CLLU1OS	0.243067	0.110301	0.0111871	0.0677944	0.448718	0.0596113	0.016058	0.00729178	0.00363585	0.01118	0.00439145	0.0094167	0.0352466	0.0114586	0.0267567	0.0107176	0.0110695	0.0385414	0.0143386	0.244591	0.0264331	14.3618	0.0983267	0.128137	0.0177002	0.445982	0.0282983	0.157899	0.0060227	0.0587458	0.0532664	0.118186	1.31391	0.0812443	0.0273714	0.0148808	0.0428935	0.0153006	0.0231323	0.123514	0.105682	0.115395	0.246251	0.711561	0.0920772	0.105959	0.0420324
Cells - EBV-transformed lymphocytes	ENSG00000226979	LTA	0.402054	0.493179	0.124821	0.267666	0.619398	0.204802	0.240703	0.237842	0.409589	1.25144	1.1751	0.42206	0.340192	0.286269	0.221636	0.497548	0.377147	0.425038	0.259798	0.323398	0.1049	324.453	0.248305	0.459291	0.21876	0.394361	0.194558	0.147266	0.10739	0.259776	0.190596	1.00191	0.21937	0.308011	0.399025	0.529006	0.0597263	0.326097	0.0696	0.916973	0.329593	0.41577	2.4637	9.11188	0.243164	9.90437	0.458062
Cells - EBV-transformed lymphocytes	ENSG00000232810	TNF	0.444427	2.39334	0.873348	0.985148	0.929925	0.240524	0.211801	0.115338	0.189649	0.0974845	0.126468	0.163269	0.159032	0.177222	0.144547	0.173303	0.164251	0.480361	0.383686	0.968521	0.146951	143.585	0.797795	1.37239	0.449709	1.21074	0.502654	0.648852	1.08483	1.17948	0.45009	5.7327	0.533981	0.115977	0.178619	0.227494	0.217372	0.457747	0.909506	0.392991	2.39658	1.97365	3.31516	11.7814	0.740904	0.233214	0.450222
Cells - EBV-transformed lymphocytes	ENSG00000240505	TNFRSF13B	0.0944131	0.270777	0.0365253	0.0872033	0.224324	0.0325087	0.0705595	0.0233463	0.049111	0.0193295	0.0244853	0.022785	0.0251414	0.0740093	0.0542995	0.052743	0.057303	0.116279	0.0781925	0.257832	0.0266018	219.44	0.309963	2.05259	0.0252799	0.738931	0.0376445	0.0755689	0.0121735	0.187043	0.130307	0.866527	1.18779	0.0136046	0.0624899	0.102408	0.0183523	0.0517489	0.0101473	0.233568	0.0508483	0.0327371	12.1981	31.6034	0.744277	0.341028	0.394856
Cells - EBV-transformed lymphocytes	ENSG00000276231	PIK3R6	2.64466	2.04559	0.752545	1.52453	2.12276	0.65171	0.849507	0.558568	1.45423	0.296032	0.449153	0.69866	0.640873	0.822351	0.848359	0.919335	1.70711	1.61617	1.15283	1.4036	0.0840453	200.937	1.49253	2.05373	3.0723	1.69963	2.95119	1.31672	1.35236	0.582354	0.430542	4.95514	1.65116	0.280518	2.09545	0.735602	0.247456	2.29206	0.342306	2.59288	2.29699	2.3951	4.85858	10.2509	1.66866	2.92466	0.620947
Colon - Transverse	ENSG00000007306	CEACAM7	0.13043	0.0649832	0.0656676	0.0619894	0.0600989	0.0573194	0.0148823	0.0164805	0.0159667	0.0319959	0.0344846	0.0237902	0.0235835	0.0187986	0.0188263	0.0315727	0.0115479	0.0222074	0.0246731	6.02254	0.0422305	0.0403914	36.3224	472.648	0.426267	58.2085	0.451341	0.0233918	0.017928	0.0592472	0.0635012	0.124853	5.24915	0.0379532	0.0482188	0.131833	1.30895	0.172595	0.00750361	0.202365	1.97689	1.51888	1.09967	0.0780436	0.339122	0.269643	0.0714604
Colon - Transverse	ENSG00000071203	MS4A12	0.0185173	0.0159484	0.0181485	0.0131259	0.0114168	0.011615	0.00359501	0.00497521	0.00357443	0.0137114	0.002461	0.00596393	0.00436347	0.00545901	0.00359768	0.00407391	0.00314141	0.00601619	0.00360878	0.704006	0.0137816	0.0186731	11.0653	134.584	0.0213655	0.0177095	0.0162149	0.00508471	0.00429693	0.00593625	0.0134728	0.0146134	0.0154161	0.00697615	0.0254442	0.0327373	0.0117441	0.0211831	0.0211073	0.0348209	0.013498	0.0114182	0.38753	0.0158249	0.0276572	0.495316	0.159316
Colon - Transverse	ENSG00000091138	SLC26A3	0.141887	0.122455	0.0939533	0.0864944	0.0923471	0.072293	0.0401846	0.0420795	0.0567659	0.123186	0.115678	0.0519487	0.0562116	0.0555725	0.0551083	0.0477761	0.0316743	0.0567252	0.0371659	12.372	0.0519066	0.0623767	61.0833	697.738	3.35605	0.141445	4.76275	0.0323403	0.0329174	0.0546961	0.366555	0.0787754	0.0729978	0.0755772	0.128342	0.345133	0.0632494	0.127121	0.00698537	0.621197	0.389673	0.181053	116.442	0.108062	0.642431	0.526217	0.259193
Colon - Transverse	ENSG00000095110	NXPE1	0.0425314	0.0296289	0.0145271	0.0359095	0.0318199	0.0442098	0.00831654	0.00614279	0.00987544	0.0170619	0.0171671	0.010291	0.00856279	0.00942546	0.0245461	0.0103484	0.00672162	0.0145285	0.00780455	0.32397	0.0217137	0.0060858	9.68312	56.2859	0.0485448	0.0220447	0.0447225	0.0164512	0.0181328	0.0190232	0.00911788	0.027561	0.0942723	0.0284652	0.0493794	0.0534749	0.0089173	0.0302263	0.012164	0.453109	0.027757	0.0337588	5.22674	0.0348373	0.0287333	2.98192	0.0253897
Colon - Transverse	ENSG00000137634	NXPE4	0.0843394	0.104403	0.0315399	0.0788013	0.0839586	0.0821327	0.00908094	0.00919586	0.012722	0.0478864	0.0560312	0.0195381	0.0126666	0.0135693	0.0166118	0.0166041	0.00977342	0.0211517	0.0182484	0.522771	0.0421385	0.0101021	15.8349	118.038	0.227934	0.191126	0.20857	0.0276037	0.0168034	0.0665445	0.023056	0.129559	1.39561	0.0244766	0.0988233	0.144539	0.0162982	0.0474525	0.0115416	3.53859	0.0464767	0.0568017	1.22256	0.237832	0.129279	0.172981	0.0802496
Esophagus - Mucosa	ENSG00000125780	TGM3	1.21547	0.536113	0.521194	0.388592	0.425698	0.563633	1.51374	0.484253	0.502081	0.354099	0.366059	0.499246	0.518167	0.626877	0.642836	0.427459	0.197699	0.261636	0.207173	0.490902	0.515592	0.240966	0.472625	0.495039	14.61	2828.57	7.47137	0.183622	0.127379	0.247308	0.597211	0.971056	387.45	0.432919	0.318341	1.02986	0.809892	5.89951	1.29697	1.51727	116.693	155.136	0.598703	0.794364	2.5953	4.52511	0.435637
Esophagus - Mucosa	ENSG00000136694	IL36A	0.132353	0.0831692	0.0475515	0.0385667	0.0483501	0.0605571	0.010438	0.00785924	0.0123902	0.0210646	0.0255592	0.0215619	0.0156954	0.00847893	0.0100981	0.00880133	0.00784532	0.0082317	0.00896933	0.0796519	0.0499258	0.0430796	0.0316644	0.0398208	4.80575	310.595	1.15682	0.0198334	0.0132925	0.0224809	0.0329327	0.036329	30.2807	0.0766005	0.0304386	0.085596	0.0996292	1.02523	0.00963175	0.0325544	0.0728561	0.088734	0.0503267	0.0710048	0.187037	0.0442148	0.0533635
Esophagus - Mucosa	ENSG00000167916	KRT24	0.247393	0.218381	0.0882298	0.131946	0.209284	0.178008	0.0134793	0.0126572	0.00875334	0.313778	0.229001	0.0456631	0.02714	0.0162275	0.0584738	0.0142746	0.00945653	0.0299025	0.0959531	0.112017	0.0493648	0.0309821	3.99086	6.86922	2.31737	292.653	1.92554	0.077655	0.0210103	0.0929647	0.046714	0.115207	3.99096	0.035759	0.599517	0.0810961	0.180538	0.164404	0.070271	0.132966	0.606137	0.823822	0.531637	0.0566078	4.40538	0.196365	0.194708
Esophagus - Mucosa	ENSG00000170477	KRT4	5.78609	2.94624	3.63889	3.13351	3.3321	3.18398	0.812856	0.757477	0.876897	2.84825	2.58741	1.3568	1.85724	0.786658	1.10176	0.805659	0.937765	0.814881	1.20615	3.31671	3.88381	2.04322	2.05653	2.8512	25.9484	23991.8	36.6682	1.56162	1.03679	1.5647	2.85785	12.9431	5888.89	3.91486	2.69472	8.33749	3.94698	41.259	0.0798518	7.77958	6.65771	15.1756	4.05928	4.27464	14.2693	3.43846	3.99797
Esophagus - Mucosa	ENSG00000178690	DYNAP	0.00571316	0.00693565	0.0335644	0.00810432	0.0176491	0.00588934	0.00329465	0.0118172	0.00196239	0.00186531	0	0.0137758	0.0135957	0.00132797	0.00500531	0.00177502	0.00190419	0.0024857	0.00347744	0.00992302	0.0197669	0.00394193	0.0043781	0.00684365	0.0410964	25.7564	0.0606491	0.0025668	0.00108058	0.00649738	0.00295419	0.00375703	2.36335	0.00745864	0.00897052	0.0182534	0.00625106	0.0289884	0.0141569	0.00357847	0.0919738	0.0831153	0.0253741	1.03229	0.0266335	0.261074	0.00359237
Esophagus - Mucosa	ENSG00000183347	GBP6	0.152886	0.0960759	0.0952423	0.112082	0.121793	0.111755	0.0956844	0.105964	0.113263	0.108534	0.148608	0.132937	0.135475	0.155471	0.14138	0.0945321	0.0949577	0.265458	0.124629	0.169325	0.10227	0.807141	0.0650641	0.0778984	0.271338	542.517	0.601725	0.0576148	0.0376084	0.058577	0.0906191	0.577885	112.6	0.261626	0.108066	0.554541	0.0954681	2.20634	0.024131	0.168656	0.935345	1.1691	0.135076	0.237335	0.472538	0.22705	0.264633
Esophagus - Mucosa	ENSG00000196344	ADH7	0.100083	0.0542062	0.0328534	0.0604439	0.0485367	0.0481104	0.00542904	0.0068657	0.00782519	0.0209234	0.0350091	0.0139065	0.0124453	0.00598781	0.00886696	0.00742842	0.00759194	0.00922093	0.00851591	0.0718945	0.0424613	0.0176132	0.0305465	0.0287859	0.0965173	217.828	0.290447	0.0150018	0.0111563	0.0189634	0.122468	0.954744	29.0977	0.0303646	0.0369538	0.0626236	0.0258536	0.462638	0.00627185	0.0477674	0.20069	0.465904	0.0394997	0.0420949	5.52423	0.0772111	0.042636
Esophagus - Mucosa	ENSG00000214711	CAPN14	0.227613	0.195584	0.0962553	0.263508	0.246859	0.151114	0.0831304	0.122578	0.0881333	0.214778	0.18463	0.206251	0.189118	0.114139	0.0850629	0.0966923	0.0760882	0.119708	0.0948482	0.221855	0.241088	0.192446	0.115236	0.137728	1.23585	311.337	1.18076	0.156217	0.128436	0.341198	0.0620891	0.360434	6.74233	0.0488303	0.255739	0.176169	0.0772749	0.822246	1.4181	0.386255	1.06395	1.25834	0.435091	0.97488	0.287513	0.739469	0.194092
Esophagus - Mucosa	ENSG00000244122	UGT1A7	0.0402338	0.015786	0.50496	0.00572743	0.00747528	0.00581573	0.000622892	0.00065101	0.0006866	0.00346691	0.00366179	0.00175922	0.00191707	0.00135148	0.00130678	0.00121629	0.00106043	0.0021475	0.00150268	0.0113303	0.00526128	0.00768875	0.0254423	0.237014	0.00991559	20.9981	0.0409806	0.00224486	0.00157294	0.251302	0.102591	0.0245809	1.72126	0.00388545	0.00414969	0.00413081	0.0039302	0.0429771	0.0696963	0.0775679	0.851498	0.743911	0.14642	0.006667	0.0943074	0.0236638	0.0113793
Heart - Atrial Appendage	ENSG00000106631	MYL7	2.84446	1.27475	0.66158	7.22001	28.337	2.35162	1.51694	2.74665	1.35593	3.34029	2.98459	1.94652	1.64286	0.855623	3.73805	1.4689	0.781362	1.19208	1.30878	2.77508	0.821519	1.1822	1.21556	0.700257	1.73952	0.652684	1.09265	7910.96	494.332	0.548962	0.665523	25.7855	0.716008	0.885931	2.1103	1.71415	0.485248	12.3795	0.0589383	1.79559	1.36553	1.49079	1.03373	0.599598	0.725528	1.29962	5.19165
Heart - Atrial Appendage	ENSG00000120937	NPPB	2.1852	1.01722	0.40192	1.38904	15.9721	1.02108	0.314523	0.667039	2.161	0.638904	0.738789	0.664585	0.453857	0.369394	1.39816	8.51632	2.70002	0.518015	0.385396	0.636746	0.3447	0.446095	0.572221	0.454145	0.902242	0.334891	0.579214	3831.05	615.19	0.389095	0.353419	18.6343	0.367509	0.521624	1.15898	0.874165	0.330467	1.0223	0.173523	1.34054	0.647944	0.752109	0.360475	0.271757	0.847336	3.80618	1.33201
Heart - Atrial Appendage	ENSG00000163217	BMP10	0.102357	0.054279	0.0302623	0.386402	0.104399	0.082443	0.0402155	0.195612	0.0514378	0.0228477	0.0200073	0.0463649	0.0340468	0.0247706	0.0263171	0.0301309	0.0196972	0.0308342	0.0473562	0.0660657	0.0693865	0.0729606	0.050579	0.0347598	0.067494	0.034137	0.049959	423.192	0.0601771	0.032294	1.27709	1.03278	0.0437306	0.0481087	0.0979323	0.105295	0.0228943	0.0324137	0.0364219	0.0507699	0.138131	0.082576	0.0634238	0.0375935	0.154212	0.179882	0.337022
Heart - Atrial Appendage	ENSG00000175206	NPPA	12.1688	5.358	3.00976	18.1222	56.0856	6.17606	4.94222	10.9851	3.59435	2.46384	3.09912	6.97396	6.0366	3.8221	2.70955	2.4745	2.45876	2.52793	3.81882	7.1676	2.78784	4.50988	5.16066	3.70027	7.1976	2.73876	5.48968	31943.3	299.028	2.25264	2.34021	116.38	4.37768	4.14598	8.25961	6.42728	1.88105	6.20726	0.00482675	9.52178	5.58437	6.00027	5.15842	4.25771	3.1336	9.94775	14.6343
Heart - Atrial Appendage	ENSG00000187550	SBK2	0.133219	1.05513	0.0228246	0.0992974	0.406528	0.0341572	0.028286	0.0339847	0.0412406	0.521687	0.444379	0.0377679	0.0393492	0.0267363	0.0290549	0.0394883	0.0283882	0.0305198	0.0304758	0.117659	0.0320382	0.0312372	0.0388214	0.0232008	0.0395608	0.0197702	0.047021	82.4414	1.21234	0.0705929	0.0241924	0.255705	0.620317	1.51368	0.0737517	0.0662799	0.0694549	0.214845	0.0034564	0.225201	0.0433476	0.0409146	0.0282818	0.0459146	0.0534126	3.28411	0.105574
Heart - Atrial Appendage	ENSG00000197616	MYH6	1.27698	0.831272	0.666316	6.02698	23.4438	1.09952	0.739176	1.4572	0.682335	0.301495	0.450653	0.610167	0.496441	0.371415	0.544795	0.431808	0.335422	0.440669	0.635105	1.64799	0.666284	1.16376	0.862843	0.518471	1.0911	0.525866	1.0642	4766.04	694.775	0.490614	0.365943	10.2228	4.3838	143.585	1.42737	0.945367	0.383677	8.7842	0.0696433	4.57122	1.02097	3.45105	0.901684	0.397649	0.578158	0.460514	4.77472
Heart - Atrial Appendage	ENSG00000198336	MYL4	1.78601	1.7156	0.341504	3.62795	10.4499	1.57179	0.341647	0.977204	0.329889	0.185759	0.304081	0.347048	0.282093	0.223953	0.267528	0.222786	0.212832	0.317143	0.429818	1.43961	0.391671	0.980623	0.632179	0.45247	1.10707	0.403463	0.854299	2634.79	64.8352	0.657559	0.425533	12.5396	0.460031	1.26317	1.56911	0.565951	0.190089	0.493692	0.940001	1.33786	0.955278	0.782082	0.912208	2.131	2.08944	18.0393	14.2372
Heart - Atrial Appendage	ENSG00000221986	MYBPHL	0.169072	0.113631	0.307466	0.508487	1.37108	0.635341	0.732875	1.43804	0.751342	0.200399	0.278629	2.30436	2.10015	2.24824	0.69613	0.470049	0.877206	1.40507	1.13556	0.142939	0.0989072	0.0555204	0.118638	0.0714317	0.915387	0.209435	0.765593	96.6947	0.236431	0.0929779	0.0194192	2.45956	0.155935	0.91002	0.863421	0.0733324	0.0360808	7.7158	0.0716055	0.23281	0.195334	0.227937	0.121648	0.115014	0.0989069	2.44496	0.359361
Kidney - Cortex	ENSG00000070915	SLC12A3	0.0215785	0.025408	0.0160604	0.0203041	0.0265228	0.0167667	0.020393	0.0232194	0.0659934	0.0194713	0.0279933	0.0388249	0.0334176	0.0699956	0.0961783	0.0630278	0.0455562	0.043723	0.101806	0.0354254	0.00804051	0.690681	0.0221061	0.0527892	0.00997063	0.0468136	0.0131634	0.00855147	0.00370953	98.1473	0.0147642	0.0678356	0.0632023	0.00912906	0.023914	0.0520167	0.103427	0.0522275	0.0625587	0.117362	0.0283652	0.0207968	0.336962	0.749879	0.152618	0.157321	0.0616729
Kidney - Cortex	ENSG00000074803	SLC12A1	0.0465227	0.036897	0.173143	0.583423	0.036475	0.0473054	0.17801	0.254493	0.229815	0.742618	0.641455	0.348213	0.411133	0.150321	0.555282	0.38413	0.189166	0.11825	0.417845	0.0481734	0.0316436	0.012386	0.0322537	0.0194996	0.0377213	0.00865332	0.0322903	0.0127734	0.00435498	95.3458	0.0707668	0.0286673	0.0198094	0.0132074	0.0455076	0.0688872	0.00924259	0.620682	0.00855869	0.0345364	0.0196755	0.0273945	0.0258819	0.0501361	0.0236362	0.493311	0.0164297
Kidney - Cortex	ENSG00000075891	PAX2	0.0109962	0.00976924	0.0502813	0.0101515	0.0111804	0.00920387	0.138222	0.0907283	0.00688645	1.71131	1.16006	0.115411	0.106758	0.0841634	0.0838745	0.0101372	0.00692059	0.915457	0.100864	0.0343212	0.00486201	0.0107955	0.00878228	0.00960216	0.00818787	0.00812862	0.0101213	0.00767572	0.00337963	54.5319	0.0470471	0.009474	0.0120598	0.010656	0.00944858	0.183353	0.216523	1.42432	0.00173041	0.0476724	0.0148002	0.0134728	0.00926138	0.0174378	0.00879927	0.745536	0.221465
Kidney - Cortex	ENSG00000100253	MIOX	0.0466312	0.0672438	0.0416106	0.0386885	0.0511395	0.029372	0.0147771	0.0144794	0.0116797	0.0446579	0.0428076	0.0229313	0.0209113	0.0149899	0.0276717	0.01687	0.012374	0.0469927	0.0156912	0.0924702	0.264617	0.347916	0.0543142	0.109269	0.0339921	0.0950211	0.0337048	0.0182946	0.00925011	174.973	0.246892	0.127129	0.222447	0.00809694	0.028405	0.0287155	0.665924	0.238431	0.0129013	0.937899	0.0476243	0.0463348	0.295244	0.343129	0.192384	0.541056	15.2535
Kidney - Cortex	ENSG00000112499	SLC22A2	0.0201785	0.0149555	0.0408377	0.273219	0.287401	0.232233	0.00907693	0.0152384	0.0102665	0.0215971	0.12023	0.111938	0.00914251	0.0162649	0.0254218	0.00823447	0.00654907	0.136266	0.0317241	0.0133887	0.0051744	0.00428472	0.195035	0.047288	0.113854	0.0107074	0.0656806	0.00934149	0.00218453	13.095	0.0297207	0.0105845	0.0236238	0.164503	0.0457695	0.0458814	0.00393977	0.154852	0.115376	0.115929	0.0152036	0.0156182	0.0155847	0.00453326	0.0671253	0.183858	0.015834
Kidney - Cortex	ENSG00000113073	SLC4A9	0.148729	0.331001	0.0688055	0.115806	0.115155	0.0702311	0.282151	0.182632	0.303666	0.193764	0.207701	0.360748	0.238687	0.499312	0.397927	0.246093	0.334753	1.1109	0.696575	0.101451	0.00931816	0.0499334	0.0746381	0.0916826	0.0837294	0.234269	0.0698689	0.122491	0.0542587	33.7661	0.0219129	0.250551	0.103523	0.0667995	0.236742	0.0509514	0.109116	0.61917	0.0559683	0.210257	0.121974	0.102825	0.0732841	0.125817	0.0881093	1.12441	0.591461
Kidney - Cortex	ENSG00000116218	NPHS2	0.0137226	0.0148832	0.0584792	0.00794197	0.00959256	0.0126544	0.00933939	0.0059143	0.0263996	0.00594909	0.00433635	0.00615673	0.0044717	0.00853091	0.0160785	0.0198413	0.025144	0.0136517	0.00553281	0.0382134	0.00820801	0.00504621	0.0411183	0.173516	0.018296	0.00957135	0.0194426	0.00852528	0.00222947	196.383	0.00475963	0.015932	0.0124969	0.00364681	0.0233058	0.0732436	0.00958136	0.539737	0.00307679	0.0341671	0.0585775	0.0209918	0.0987601	0.218917	0.120108	2.14884	0.0209474
Kidney - Cortex	ENSG00000124564	SLC17A3	0.0395705	0.050286	0.746237	0.242632	0.0638909	0.0332357	0.0104093	0.00969235	0.0135603	0.00611845	0.0255143	0.0170039	0.00839398	0.0138291	0.0218583	0.00947256	0.0135602	0.0185718	0.0195239	0.0350952	0.00940606	0.0125136	0.0272877	0.0310611	0.0227104	0.0152235	0.0202956	0.0971308	0.0129312	45.3432	11.9048	0.114728	0.0145035	0.00593887	0.025321	0.391282	0.0108545	0.578839	0.00967793	0.0928446	0.0127927	0.010767	0.0709028	0.0782795	0.0223517	0.628767	0.043784
Kidney - Cortex	ENSG00000124568	SLC17A1	0.0232534	0.0254314	0.323729	0.0581657	0.0196033	0.0157544	0.00418589	0.00517939	0.00554704	0.0138378	0.0198818	0.00632972	0.00529217	0.00620723	0.0124206	0.00626372	0.00637171	0.0141466	0.010003	0.0235289	0.0053845	0.0064639	0.0196621	0.0834294	0.00929765	0.00684366	0.0125152	0.0483516	0.00728771	56.8757	13.5205	0.0341038	0.00626589	0.00469149	0.0110598	0.282462	0.0762981	0.0568338	0.0122076	0.0299282	0.0094207	0.00733851	0.120916	0.0436638	0.00633467	2.43308	0.0240056
Kidney - Cortex	ENSG00000131183	SLC34A1	0.0103448	0.0124451	0.00460049	0.00801613	0.0104523	0.0069801	0.00289906	0.00427549	0.00726523	0.00560375	0.00799271	0.00565898	0.00512341	0.00527597	0.00540547	0.0127364	0.004802	0.00246019	0.00374598	0.0152171	0.00483968	0.301828	0.00883545	0.0159314	0.00808298	0.30937	0.0110403	0.00373198	0.00213787	59.3201	0.789572	0.029658	0.038944	0.00309595	0.00628023	0.00643184	0.00362606	0.0101373	0.00863545	0.0818741	0.23341	0.22175	0.0644096	0.148555	0.0109525	0.11163	0.00943777
Kidney - Cortex	ENSG00000137731	FXYD2	0.632925	0.822073	0.415	0.299731	0.645964	0.268028	0.219929	0.359185	0.182402	0.843657	0.821842	0.509334	0.443419	0.190008	0.28052	0.218704	0.0783764	0.137801	0.0997678	0.670951	0.0207766	6.48411	1.86375	0.759726	1.13027	0.339916	0.884162	0.54476	0.362612	333.756	2.37039	0.947687	12.4899	0.116892	0.655801	4.5212	37.979	1.21667	0.160615	1.36981	0.341361	0.28381	0.933025	2.20068	0.464033	2.12439	1.12636
Kidney - Cortex	ENSG00000140675	SLC5A2	0.134026	0.116502	0.0479792	0.326667	0.33323	0.452662	0.114518	0.148025	0.0689772	0.86516	0.650054	0.160778	0.136759	0.105142	0.323929	0.114306	0.057059	0.09172	0.108192	0.171815	0.171683	0.0291205	0.630941	0.42217	0.346505	0.0992094	0.245197	0.0503732	0.0281891	58.5706	0.1054	0.816057	0.136149	0.0366296	0.179771	0.289209	0.28156	0.561463	0.0448842	0.29461	0.257195	0.297563	0.944295	0.275753	0.329101	11.6931	0.396455
Kidney - Cortex	ENSG00000143839	REN	0.113142	1.49424	1.76745	0.0488236	0.0829576	0.115076	0.0881944	0.085666	0.0677921	0.0815337	0.0826023	0.107895	0.100475	0.070169	0.134204	0.0508636	0.117719	0.0329193	0.164262	0.210378	0.12372	0.00913852	0.0623265	0.385171	0.0274415	0.300282	0.0231741	1.32488	0.0052909	144.979	0.521494	0.744024	1.26391	0.0200416	0.204396	25.8009	0.033187	0.298175	1.09251	0.579301	0.262371	0.388993	0.213388	0.238797	0.0527287	1.36266	0.0894976
Kidney - Cortex	ENSG00000144035	NAT8	0.189172	0.137244	0.497127	0.201455	0.223397	0.334717	0.119111	0.153663	0.240873	0.287889	0.318992	0.306323	0.21478	0.167226	0.264149	0.314674	0.133408	0.251741	0.132926	0.373276	0.0438799	0.0528967	0.288881	0.475131	0.219282	0.0703567	0.217394	0.124794	0.0375675	291.614	41.5689	0.535785	0.202771	0.0629994	0.358534	3.05405	0.157786	1.31691	0.0167394	0.476254	0.177349	0.204096	3.89287	1.54699	0.174695	1.23755	0.345735
Kidney - Cortex	ENSG00000147614	ATP6V0D2	0.452706	0.072917	0.0656196	0.187586	0.289717	0.128553	0.030904	0.0138896	0.0398481	0.0616841	0.0520391	0.0123875	0.0155104	0.0517273	0.134814	0.0321346	0.0635432	0.110902	0.323749	0.168809	0.0172746	0.291823	0.114898	1.02825	0.00690523	0.0117669	0.00559814	0.00660769	0.00394054	34.849	0.0362459	3.00444	1.07834	0.00569149	0.0223534	0.0622888	0.0267477	0.0219844	0.0308482	0.309552	0.0275076	0.0174578	0.726346	0.262822	0.105546	0.124616	0.197603
Kidney - Cortex	ENSG00000149452	SLC22A8	0.0240742	0.019681	0.0199512	0.0156006	0.018787	0.0153901	0.0455081	0.0681429	0.0263778	0.0720074	1.15352	2.01558	0.0669467	0.131014	0.0640465	0.0598308	0.0298861	0.292355	0.0912012	0.0234968	0.0109013	0.0118363	0.0148176	0.0093362	0.0165307	0.0151815	0.0205629	0.00689467	0.00551542	117.109	0.00670686	0.0302872	0.0123957	0.00891225	0.024278	0.0223215	0.00571592	0.422593	0.00336511	0.0220544	0.0177912	0.0148867	0.00879017	0.00774803	0.0797309	0.0403172	0.0200386
Kidney - Cortex	ENSG00000150201	FXYD4	0.0238069	0.0322977	0.0320972	0.0232375	0.014218	0.0197902	1.15431	0.395937	0.983241	0.312373	0.267871	0.680597	0.744883	1.95663	0.981088	0.723728	1.5493	2.24035	2.94335	0.0405227	0.0101512	0.0104107	0.0649941	0.223482	0.0216873	0.0575378	0.0308588	0.016379	0.0594078	126.94	0.0117373	3.13676	0.630138	0.820658	0.153624	0.0260346	0.0222073	0.467292	0.0276474	0.248581	0.0723168	0.106777	0.0979455	0.0384996	9.1988	3.77643	0.183407
Kidney - Cortex	ENSG00000151418	ATP6V1G3	0.0048453	0.00525728	0.00119457	0.00149692	0.00279088	0.000789626	0.00332698	0.00417382	0.000933598	0.00294696	0.0041366	0.0131613	0.00607256	0.00504085	0.000845349	0.00260398	0.000720314	0.00577755	0.00182237	0.00790475	0.107861	0.0228735	0.000723341	0.00334399	0.000337074	0.00154851	0.00148151	0.000929598	0.00100114	34.2007	0.00126831	0.00881848	0.91078	0.000535447	0.000716788	0	0.0150753	0.00984435	0.0372878	0.242015	0.00322173	0.000547658	0.0326578	0.0774463	0.00230318	0.0321098	0.00477473
Kidney - Cortex	ENSG00000151704	KCNJ1	0.323788	0.278123	0.101152	0.14421	0.174026	0.0606407	0.614954	0.232027	0.824291	0.0828251	0.0930756	0.178798	0.173941	0.222742	0.126178	2.71871	1.44418	0.0793112	0.0756858	0.246912	0.023866	0.040922	0.0978581	0.0755667	0.0897008	0.103153	0.0897387	0.0664269	0.0601941	43.449	0.0228102	0.395546	0.0935458	0.0262142	0.132022	0.0712527	0.0595064	0.0873549	0.0221322	0.107549	0.678323	0.59629	0.134379	0.261542	0.0701757	0.159418	0.494228
Kidney - Cortex	ENSG00000160202	CRYAA	0.00333374	0.0035979	0.00295974	0.00190785	0.00210844	0.00258706	0.00628909	0.0062538	0.00542365	0.00393626	0.00440129	0.0100117	0.00812689	0.00574624	0.00422939	0.00986807	0.0055114	0.00529832	0.0024785	0.00439748	0.00215516	0.00350834	0.00291884	0.00332442	0.00243493	0.00671074	0.00330499	0.00197507	0.00120528	1.70613	0.0563057	0.00334538	0.00480667	0.00188835	0.00456634	0.00429667	0.00141783	0.00403076	0.00176048	0.00481353	0.00944402	0.00822046	0.00392461	0.00516559	0.00711601	0.0195647	0.00751487
Kidney - Cortex	ENSG00000164325	TMEM174	0.00220443	0.00404026	0.00173062	0.00403056	0.00243957	0.00284917	0.00112538	0.00142417	0.000644104	0.00628202	0.01026	0.00183755	0.00139573	0.00256182	0.00569148	0.00101403	0.00111749	0.0187993	0.00634291	0.00654429	0.00319871	0.00409939	0.0192639	0.021887	0.0149414	0.00739502	0.0151182	0.00153925	0.00127788	20.9242	0.00122449	0.00221741	0.0153528	0.00152978	0.00967579	0.00675991	0.0022501	0.0144138	0.0124453	0.00585649	0.0130384	0.0160784	0.0084186	0.00614722	0.00618682	0.0646568	0.436359
Kidney - Cortex	ENSG00000164363	SLC6A18	0.00212757	0.00217237	0.00225409	0.00231423	0.00255757	0.00181905	0.00196967	0.00295017	0.00395562	0.00303596	0.00283975	0.00609642	0.00447851	0.00204722	0.00559505	0.00268202	0.00166886	0.00354391	0.00625758	0.00135555	0.00201946	0.0029291	0.00602246	0.0500879	0.00283614	0.00233896	0.00296801	0.00169147	0.00123138	1.45603	0.00239715	0.00443638	0.00258787	0.00143395	0.00327918	0.00320775	0.00373781	0.0131474	0.0023727	0.00945217	0.00335458	0.00256916	0.218742	0.00394208	0.00882106	0.0877945	0.00321078
Kidney - Cortex	ENSG00000165685	TMEM52B	0.0690725	0.114716	0.123984	0.277577	0.332626	0.119533	0.311213	0.491772	1.04028	0.0752511	0.0372109	0.45874	0.561329	0.427578	0.330521	0.446156	0.902128	1.31203	0.662385	0.0978336	0.197476	0.156163	0.0385933	0.0560474	0.0343803	0.0776419	0.036346	0.03595	0.0102197	67.445	0.0174732	1.44875	0.227658	0.006452	0.217005	0.0387014	0.0604932	0.181618	3.1262	0.12423	0.032154	0.0206384	0.0855993	0.137522	0.119284	0.680442	0.0853094
Kidney - Cortex	ENSG00000166589	CDH16	0.0629991	0.0387983	0.0285831	0.040638	0.12734	0.164872	0.0181903	0.0143177	0.00966396	0.0287734	0.0334839	0.0212312	0.0178908	0.0181899	0.0122852	0.0116616	0.00661918	0.0101997	0.0100862	0.0499936	0.0214543	0.022247	0.134795	0.394147	0.0547789	7.63414	0.0944479	0.533901	0.139514	383.72	0.0682048	0.164942	1.4402	0.42023	0.40887	0.0952102	0.0304783	0.16524	0.203961	0.0512209	0.120422	0.110576	1.9836	0.023501	0.0507606	0.321358	62.2041
Kidney - Cortex	ENSG00000167580	AQP2	0.0447297	0.051846	3.2148	0.086677	1.99835	0.151747	0.013457	0.010761	0.0131878	0.0163077	0.0162072	0.0173644	0.0107342	0.012281	0.0199666	0.0163118	0.0113665	0.0113327	0.0100204	0.0785541	0.00855536	0.0096592	0.0120757	0.00945731	0.0147288	0.0459307	0.0160147	1.21365	0.00918268	284.375	0.007053	0.136401	0.441837	0.00640212	0.0137278	0.0645821	0.0829358	0.0234116	0.00227478	0.848316	0.168595	0.304064	0.00806119	0.0120173	0.0828564	1.44974	0.208147
Kidney - Cortex	ENSG00000169344	UMOD	0.0245403	0.0381064	0.0129565	0.0314157	0.011694	0.0140286	0.00967053	0.00378019	0.00527145	0.00860024	0.0079454	0.00881442	0.00326627	0.0436587	0.00508276	0.00563197	0.0029677	0.00853555	0.00734492	0.168278	0.020216	0.0131372	0.0195294	0.0119365	0.0184446	0.0136927	0.0257965	0.0079711	0.00640629	648.921	0.0127059	0.0154407	0.01108	0.00940639	0.0216375	0.0175151	2.56093	0.0141016	0.0141989	0.0964809	0.025273	0.0112004	0.0166008	0.0133754	0.242538	0.694028	0.0374962
Kidney - Cortex	ENSG00000197891	SLC22A12	0.367951	0.281985	0.0138484	0.0218382	0.0356274	0.0162686	0.013194	0.0106775	0.0110106	0.0901183	0.0821876	0.014463	0.0116876	0.010324	0.01604	0.0129561	0.00860321	0.00883799	0.00767329	0.218748	0.00758186	0.00776693	0.0154589	0.0108014	0.0141213	0.00937488	0.0156301	0.00933266	0.00478727	97.3596	0.147655	0.0133767	0.0350293	0.0128742	0.0172066	0.0246775	0.00734702	0.0172083	0.00200861	0.0168773	0.017207	0.0183518	0.0121391	0.0111413	0.0100875	0.103699	0.0214171
Kidney - Cortex	ENSG00000197901	SLC22A6	0.0175838	0.0159454	0.0128333	0.0150955	0.0139903	0.0137624	1.51996	1.53846	2.86721	0.758117	1.80649	2.39201	1.06387	0.859855	4.13462	2.89862	1.96621	2.11551	5.35301	0.023103	0.0120381	0.0116539	0.0152631	0.0105055	0.0169237	0.0115952	0.015271	0.00807605	0.00459558	126.22	0.00633327	0.0162635	0.0112889	0.00906627	0.0587593	0.0160151	0.00583283	0.546909	0.00282094	0.0195158	0.0199331	0.0177365	0.00943465	0.00715802	0.0112145	0.0302658	0.0145506
Kidney - Cortex	ENSG00000198398	TMEM207	0.000584421	0.00129386	0.00230228	0.000846509	0.000780006	0.000907641	0.00228294	0.00222336	0.00101675	0	0.00207922	0.0065915	0.00631656	0.00126799	0.00903559	0.000616027	0.000452678	0.000764629	0.00530692	0.00132439	0.00144952	0.00179974	0.00172649	0.000840255	0.000677791	0.00114144	0.000806823	0.00266234	0.00293591	2.80555	0.00116876	0.0227674	0.00221067	0.000484635	0.00792435	0.00195589	0.00167723	0.00088294	0.0428007	0.000813382	0.0130582	0.0171014	0.00590978	0.00118915	0.000827143	0.285574	0.000800212
Kidney - Cortex	ENSG00000204511	MCCD1	0.024837	0.0276581	0.0238812	0.021425	0.0343703	0.0180887	0.0126381	0.0165419	0.0180313	0.0536814	0.0514675	0.0190007	0.0182131	0.0140268	0.0126206	0.0162508	0.0153228	0.012228	0.0154805	1.55635	0.0161544	0.062442	0.0181887	0.019815	0.025769	0.0209366	0.022338	0.0104379	0.00820161	64.4591	0.0182757	0.0393241	0.00899638	0.00940726	0.0219964	0.0409342	0.0219516	0.247272	0.000801891	0.0153332	0.0422663	0.0330138	0.030855	0.0368013	0.0275796	0.0317883	0.0261344
Kidney - Cortex	ENSG00000241119	UGT1A9	0.010981	0.0199761	0.0143935	0.0053815	0.00482349	0.00359348	0.00140986	0.00152649	0.00277717	0.00654262	0.00321941	0.000899663	0.00192068	0.00302994	0.00147679	0.00130957	0.00125936	0.0014173	0.00536865	0.0274796	0.00690667	0.0312114	0.123245	1.01187	0.00707366	0.228505	0.0126902	0.00499088	0.00279232	97.9231	19.1995	0.0150627	0.0341948	0.00357933	0.00612624	0.00181417	0.00710268	0.0101001	0.104021	0.0269587	0.0256052	0.0146062	0.493397	0.0863636	0.0737931	0.0217565	0.0191629
Kidney - Cortex	ENSG00000276076	CH507-152C13.3	0.00505034	0.00237879	0.00134355	0.00117273	0.0025428	0.00179543	0.00554114	0.00711356	0.00645634	0.00162425	0.00699704	0.0138005	0.00813565	0.00828865	0.00305986	0.0106407	0.00529878	0.00439958	0.00490995	0.0059456	0.00111193	0.00252023	0.00191819	0.00204215	0.00219372	0.00139342	0.00202352	0.00116555	0.000804628	3.06994	0.0192581	0.00220202	0.00212023	0.00129059	0.0038002	0.00938375	0.000714959	0.00305011	0.0011653	0.00292246	0.00841298	0.00694996	0.00322729	0.00146636	0.00166504	0.0197472	0.00182252
Liver	ENSG00000005421	PON1	0.191889	0.294615	11.863	0.053573	0.132647	0.0547726	0.764715	0.64692	0.758648	0.467047	0.519008	0.535004	0.443802	0.466849	0.688235	0.652318	0.480772	0.301041	0.722494	0.331078	0.0366782	0.0155916	0.135323	0.136573	0.0945446	0.0446928	0.0872386	0.167626	0.0656551	0.099234	166.076	0.663897	0.234824	0.0501878	0.258662	2.24664	0.158377	3.59006	0.0237217	0.633609	0.412955	0.432665	0.176427	0.438184	0.111561	1.2941	0.165232
Liver	ENSG00000021826	CPS1	1.86599	1.82138	0.508532	1.94652	2.86474	2.69496	1.24117	1.09595	1.76546	0.565312	0.621971	1.41186	1.35953	1.29342	1.78055	1.59058	1.5656	9.55991	6.20445	2.22934	14.6995	1.54654	1.28707	1.06964	1.12298	1.86045	0.957475	0.998977	0.455987	1.00183	402.009	1.88427	0.769221	0.372996	2.61022	4.49285	0.458722	1.52762	12.2614	1.4762	1.94543	1.93833	41.3815	1.87683	0.696495	9.26715	2.30253
Liver	ENSG00000021852	C8B	0.0386934	0.122093	0.0331311	0.0231569	0.0418149	0.020113	0.00867402	0.0124605	0.00594346	0.0354474	0.0602805	0.0142059	0.0101403	0.00785659	0.0152519	0.00777983	0.00667268	0.00543024	0.0167877	0.0823584	0.0460419	0.0100999	0.0311046	0.0184385	0.0173482	0.0331691	0.0365714	0.0254555	0.00742881	0.0182527	310.72	2.55402	0.463259	0.0108989	0.0289383	0.0279269	0.0408339	0.0248508	0.00491254	0.0287692	0.0351657	0.0285137	0.0565149	0.760329	0.0707986	1.0014	0.023851
Liver	ENSG00000055955	ITIH4	13.8465	8.51407	37.2745	53.3221	120.567	121.823	2.6204	3.21512	4.01295	6.76688	6.90166	6.73544	4.11959	2.80075	3.21758	3.6388	3.39753	3.34151	3.34592	8.95709	0.890494	4.36495	12.1727	7.03725	12.4973	4.39148	12.3683	5.04111	2.68316	7.96392	1715.12	19.4041	6.6985	51.2055	18.7568	9.46094	40.8294	14.3203	1.83729	15.5836	6.66007	8.31003	10.0938	28.1344	9.48168	8.79707	19.971
Liver	ENSG00000055957	ITIH1	0.734257	0.440546	0.200036	0.112375	0.872684	1.71589	0.0172241	0.0169511	0.0196206	0.080213	0.16857	0.0373649	0.0236063	0.021355	0.0355504	0.0216281	0.0191801	0.0511928	0.0383839	0.358266	0.0297705	1.22248	0.0853227	0.0896762	0.0791099	0.0933483	0.0882854	0.1446	0.0264724	0.0276366	575.172	0.16593	0.0688216	0.0555241	0.350698	0.189926	0.11616	0.124104	0.0144539	0.0948209	0.121754	0.179652	0.198973	2.34732	0.087643	0.919919	0.126037
Liver	ENSG00000057593	F7	0.374468	0.321122	0.0621385	0.178478	0.142106	0.0749915	0.302609	0.896186	0.433906	0.959556	1.06563	1.4313	1.5019	0.383696	0.717556	0.551031	0.362871	0.160519	0.310731	0.347886	0.0885419	0.00983722	0.103237	0.135182	0.216758	0.144769	0.313222	0.21382	0.0509163	0.329482	87.6315	0.175394	0.403341	0.0310749	0.0664045	0.894722	0.0706834	0.719956	0.0977858	0.724225	0.46117	0.596555	0.671852	0.306215	0.190008	3.49508	0.213529
Liver	ENSG00000060566	CREB3L3	0.0678533	0.173563	9.22867	0.0564248	0.0590932	0.0415748	0.13979	0.68976	0.197064	0.17948	0.164121	1.07692	1.45379	0.174924	1.20188	0.165214	0.146244	0.231866	0.363764	0.132844	0.0316117	0.143233	1.00799	2.58149	0.0604234	0.125854	0.278205	0.0295715	0.0168861	1.19759	407.644	0.144982	0.0695475	0.0246115	0.118773	0.434421	0.442282	0.108107	0.00259542	0.0786077	0.0695709	0.0686896	161.3	0.856834	0.789624	1.51885	0.0650801
Liver	ENSG00000072080	SPP2	0.00673086	0.0386498	0.00826237	0.00484784	0.0123576	0.00695053	0.0493534	0.000848845	0.0152089	0.00653887	0.00715374	0.00211107	0.00116481	0.0244367	0.0239533	0.0052021	0.00196926	0.00454563	0.00773265	0.0145479	0.0102839	0.00918146	0.0090426	0.00583734	0.00494554	0.00612685	0.00761197	0.00563595	0.00187453	0.0027531	80.1696	0.0113196	0.00488319	0.00333071	0.00646795	0.00805536	0.00991391	0.0885851	0.152261	0.00697698	0.00830825	0.00904405	0.0069625	0.14601	0.00720585	0.0376762	0.00389525
Liver	ENSG00000079557	AFM	0.0326468	0.0957809	0.0242348	0.0176984	0.0278894	0.0170298	0.00524031	0.00217528	0.00412801	0.0111872	0.0480878	0.00970871	0.00635926	0.0041413	0.0104414	0.0046023	0.00267693	0.00484641	0.00555036	0.0716974	0.0124556	0.0128426	0.0216835	0.0175902	0.0170116	0.0229282	0.0275956	0.0199772	0.00695885	13.8242	287.215	0.0249327	0.0144276	0.00801443	0.0131426	0.0623307	0.258924	0.0292878	0.0465315	0.0273793	0.0925124	0.0521283	0.0270369	0.487104	0.610486	0.110923	0.022392
Liver	ENSG00000080618	CPB2	0.101275	0.180514	0.0734809	0.0873872	0.0869323	0.0609274	0.0920674	0.0599687	0.0899095	0.131072	0.159988	0.0938327	0.0785412	0.118408	0.104638	0.0673992	0.102853	0.233705	0.170478	0.107607	0.103619	0.229407	0.0780807	0.0502793	0.0601731	0.0599321	0.0994541	0.0578027	0.0242828	0.0385093	448.271	19.0437	0.0810376	0.024514	0.0859292	0.10795	0.360433	0.121401	0.0102508	0.111369	0.106739	0.0956786	0.0640856	1.18003	0.0593321	0.388702	0.269273
Liver	ENSG00000080910	CFHR2	0.0383343	0.0931242	0.0284129	0.0208504	0.033457	0.021794	0.00486794	0.00328708	0.00760465	0.0197666	0.0459973	0.00853384	0.00556992	0.0046128	0.00923442	0.00881968	0.00362053	0.00610767	0.0105217	0.067758	0.0126114	0.0219403	0.0257468	0.0202334	0.0278933	0.027212	0.060537	0.0357574	0.00840065	0.0050196	326.935	0.0383203	0.016473	0.00930045	0.0144125	0.0540025	0.0188291	0.0285405	0.00532343	0.0255091	0.0237162	0.0245503	0.0234506	0.777591	0.0175866	0.0668773	0.0267243
Liver	ENSG00000088926	F11	0.0409952	0.043495	0.039191	0.0867981	0.0856164	0.142639	0.0602907	0.0671836	0.0757781	0.0714141	0.0806341	0.0928239	0.0711296	0.0534777	0.0451751	0.0694432	0.062548	0.0470827	0.0515215	0.0283643	0.00925034	0.00838246	0.106293	0.0847752	0.0608388	0.0151478	0.0715059	0.022744	0.0171528	3.8219	63.19	2.77284	0.0246413	0.0516913	0.140207	0.098618	12.0693	0.212624	0.0144328	0.0645486	0.0128439	0.0157679	0.738699	0.159921	0.149157	0.102887	0.0451877
Liver	ENSG00000090512	FETUB	0.0340926	0.0169279	0.0100944	0.311653	0.228488	0.0398422	0.0895762	0.0719329	0.0662678	0.0153215	0.0232477	0.143312	0.146943	0.110197	0.0677319	0.0659712	0.0686725	0.112767	0.103342	0.0624622	0.0168161	0.010529	0.0249479	0.021108	0.0236443	5.40242	0.0277424	0.0589196	0.0252969	0.139497	57.2805	0.0211758	3.04103	0.00696375	0.00978062	0.0305656	0.0620619	0.0209558	0.00493204	0.0199356	4.80934	4.48758	0.00752944	0.0254338	0.0119461	1.00611	0.0250948
Liver	ENSG00000091583	APOH	0.389144	1.2931	0.299709	0.241527	0.423583	0.197186	0.0720506	0.0595674	0.0658439	0.212208	0.627979	0.108862	0.0874664	0.059823	0.153276	0.082031	0.0676238	0.257572	0.0856203	0.479206	0.203303	0.0969673	0.773592	0.607206	0.240723	0.258967	0.434813	0.440068	0.10383	3.20501	3509.15	4.97954	0.176101	0.110207	0.232467	0.325118	5.10634	0.35577	0.0100125	0.302281	0.276208	0.246243	0.527835	9.97209	3.91523	0.311279	0.266334
Liver	ENSG00000099937	SERPIND1	0.484901	0.532856	0.342002	0.187213	0.698832	0.113258	0.123858	0.16736	0.971684	0.163205	1.02273	1.72187	0.223197	0.221504	0.243923	2.21848	0.620565	0.569349	0.128679	0.715596	0.131159	1.28904	0.112926	0.098375	0.466514	0.236844	0.410945	1.03904	0.12423	0.118894	224.975	2.52107	0.122825	0.0678821	1.14343	2.58191	0.11532	1.20757	0.24878	0.211548	0.106128	0.109371	0.149225	0.506782	0.509638	0.57989	0.495433
Liver	ENSG00000100652	SLC10A1	0.0829111	0.157628	0.0887717	0.0770101	0.0916443	0.0691154	0.0434683	0.0508316	0.0546412	0.283782	0.248398	0.0697706	0.0638062	0.0470088	0.0716266	0.0644778	0.0361636	0.0336274	0.0382444	0.0938125	0.0495223	0.0959054	0.0977821	0.164963	0.104814	0.17036	0.0877244	0.0638284	0.0286029	0.054721	108.049	0.144503	0.213968	0.034141	0.0949924	0.14919	0.0696241	0.199565	0.0535957	0.0933401	0.116427	0.0861672	0.164478	0.335753	0.117035	0.438123	0.145774
Liver	ENSG00000101323	HAO1	0.0265848	0.0649765	0.0148743	0.0149177	0.0223125	0.0143073	0.0233223	0.0108424	0.0197665	0.0226377	0.0407397	0.0182842	0.0109585	0.0223632	0.0501359	0.0111378	0.0108539	0.03782	0.0711391	0.037588	0.00776391	0.0102783	0.0150143	0.0114789	0.0135561	0.0168124	0.0239415	0.0185618	0.00718343	0.268604	187.013	0.0271647	0.0239168	0.0199696	0.00666483	0.0137436	0.112151	0.0276356	0.00934874	0.0471115	0.0143609	0.0132104	0.109962	0.51282	0.0254298	0.179752	0.0138898
Liver	ENSG00000101981	F9	0.0378464	0.0903372	0.0222258	0.0156816	0.0255586	0.0175783	0.00458581	0.00367128	0.00468815	0.0175747	0.0531897	0.00821114	0.00335678	0.00511768	0.0096243	0.00554142	0.00298159	0.00462465	0.00438651	0.0454033	0.0109357	0.00915265	0.0200608	0.0136043	0.014888	0.0191652	0.0387577	0.0206459	0.00719365	0.0062625	266.39	0.0216942	0.014695	0.00726575	0.0107968	0.0280703	0.0174869	0.0232583	0.00762041	0.0152516	0.0437821	0.0286555	0.0223554	0.873826	0.021252	0.0686249	0.0188969
Liver	ENSG00000104760	FGL1	0.268669	0.790287	0.289055	0.285962	0.351021	0.130761	0.461515	0.913126	0.498306	0.253778	0.383487	0.804143	0.878874	0.53747	0.291066	0.487667	0.707914	0.190102	0.29539	0.498279	0.100799	0.0530099	0.217445	0.165041	0.162381	0.160554	0.377967	0.140679	0.058641	0.198156	1508.28	1.70315	0.225711	0.056811	0.555504	0.356464	171.222	0.241424	3.00718	5.2826	0.129908	0.149586	0.265815	4.98475	0.362036	3.58123	0.456287
Liver	ENSG00000105550	FGF21	0.0371839	0.09911	0.0538402	0.0199401	0.0260823	0.0202898	0.0102392	0.0136339	0.00690429	0.0996174	0.114266	0.0194738	0.0153236	0.0096741	0.00834858	0.0108387	0.00579535	0.0138453	0.00767497	0.0692495	0.0493709	0.0471499	0.0165435	0.012213	0.016235	0.0199358	0.0175023	0.0118806	0.0129352	0.00683397	36.9382	0.0341916	0.040447	0.394143	0.0268171	0.01946	0.172028	0.0500996	0.00517787	0.02454	0.0200646	0.0317317	0.0136007	0.102744	0.0428722	0.140009	0.0414463
Liver	ENSG00000106327	TFR2	0.542934	0.636406	1.40484	0.452085	0.636731	0.28	4.18873	5.32565	1.44041	11.4547	9.61068	8.55296	7.36293	2.49928	3.007	1.80526	1.21112	0.841779	1.97937	0.490442	0.705004	4.08408	0.308665	0.550844	0.306456	1.00023	0.320815	0.390462	0.129393	0.212561	446.34	0.893062	0.425645	0.0646327	0.595909	0.31034	0.361378	1.15737	0.129827	0.413213	1.93225	2.12326	1.1637	3.97702	12.1647	1.8471	0.615481
Liver	ENSG00000106927	AMBP	0.433495	1.03829	0.312042	0.408068	0.473634	0.267115	0.123127	0.11071	0.163466	0.46056	1.02509	0.185166	0.127287	0.135153	0.275917	0.153855	0.13781	0.110768	0.1057	0.92101	0.258812	0.403736	0.311506	0.457539	0.199223	0.422354	0.368019	0.406191	0.112217	6.09611	3493.66	0.731273	0.213425	0.109636	0.320247	0.532229	57.4554	0.43052	0.00963407	0.459904	0.491778	0.399207	0.766951	7.75546	3.14461	2.01989	1.26721
Liver	ENSG00000109072	VTN	1.32102	10.1197	155.685	3.12108	6.13143	2.15263	1.37491	2.13799	2.76175	18.3932	15.4624	4.21429	3.078	1.56858	2.36694	3.18324	2.177	1.65194	1.80967	1.66765	0.87043	0.371905	1.53507	0.829118	1.89513	0.706858	2.02788	7.82788	22.9333	3.21596	2700.76	3.0694	0.681828	0.296823	2.24304	3.90068	6.68429	5.796	8.07103	2.4753	0.740523	0.64107	1.03314	7.10007	1.4253	21.0208	1.48306
Liver	ENSG00000109181	UGT2B10	0.0133539	0.0261828	0.0107477	0.0106778	0.0113818	0.0122296	0.00136801	0.00259082	0.00381587	0.0078059	0.0093883	0.00444306	0.00423998	0.00242133	0.00610257	0.00213548	0.00224224	0.00447689	0.00729121	0.0244549	0.00649128	0.0115003	0.0426868	0.232087	0.0100645	0.0119782	0.0157536	0.0129739	0.00286927	0.0376273	144.971	0.0206886	0.0112762	0.0059621	0.00793537	0.0102786	0.0129892	0.0142165	0.00299822	0.0135784	0.0164794	0.0123888	0.0447385	0.167776	0.0105251	0.969407	0.0125568
Liver	ENSG00000109758	HGFAC	0.345931	0.29797	0.153336	0.84171	0.536373	0.475276	1.72185	2.38071	1.70294	6.43443	6.74601	3.17923	2.02883	1.57387	1.24261	1.63345	1.14879	0.486597	0.395821	0.618768	0.0613089	0.0328498	1.10855	0.466003	1.52607	0.320381	1.27701	0.150286	0.21499	1.24403	244.094	0.786801	0.314871	0.484254	0.8332	0.971317	0.171091	4.27753	0.037318	1.80927	0.234609	0.27482	0.347921	0.482367	0.573153	19.2148	0.700461
Liver	ENSG00000110169	HPX	1.88428	1.64056	1.01031	1.86112	2.02863	2.68838	0.463779	0.585399	0.577287	5.0518	4.19546	0.764763	0.609928	0.549602	0.813903	0.892587	0.456238	0.388757	0.431747	8.24226	1.86512	0.194285	1.83056	1.6482	1.49174	0.716874	1.59947	0.777293	0.315423	0.682154	2325.25	2.13778	1.86168	0.285873	3.01292	2.78359	2.35993	2.24742	0.281434	3.87936	2.42122	2.72232	1.72882	7.49757	1.15446	2.53701	1.76045
Liver	ENSG00000110243	APOA5	0.0538307	0.1963	0.0314332	0.064139	0.088954	0.0686088	0.0107789	0.0125633	0.0140384	0.0485635	0.127333	0.024407	0.0218474	0.0103454	0.0295815	0.0136153	0.0149133	0.015787	0.0122769	0.0858761	0.0651001	0.0174537	0.0546876	0.0374072	0.0465767	0.0327923	0.0638487	0.0175797	0.00889137	0.0146222	357.315	0.170739	0.031128	0.0164501	0.0391794	0.0441448	1.42002	0.0481197	0.00688006	0.0728609	0.0463981	0.0368012	0.470959	0.862726	0.0627834	0.994875	0.0915225
Liver	ENSG00000110245	APOC3	0.705036	2.31553	0.58425	0.513824	0.83243	0.630846	0.135006	0.127677	0.145406	0.41038	2.48414	0.276934	0.148687	0.125532	0.459704	0.128974	0.127937	0.143336	0.168024	2.53108	0.747008	0.235047	4.27372	5.38441	0.521629	0.706268	1.4122	0.610473	0.231722	1.74018	8296.45	0.840523	0.413253	0.233949	0.874047	0.984695	0.695061	0.792199	0.175589	0.588904	0.925102	0.662757	896.727	9.85441	0.740354	0.85162	0.66437
Liver	ENSG00000111700	SLCO1B3	0.0439034	0.030593	0.0201611	0.0309715	0.0491258	0.0193721	0.00750164	0.00817604	0.00830761	0.010218	0.00979956	0.0053554	0.00430912	0.017623	0.0136294	0.00808958	0.00448859	0.0126819	0.0102552	0.0339168	0.00394004	0.00580958	0.0916837	0.170883	0.0993286	0.409238	0.0288477	0.00506354	0.00354145	0.00546198	48.6218	0.10263	1.11788	0.00721346	2.77784	0.031227	0.253275	0.0233864	0.0159409	0.646281	0.0235375	0.0285308	0.261846	0.20208	0.186902	1.37712	0.253035
Liver	ENSG00000112337	SLC17A2	0.00576461	0.0127906	0.00480231	0.0232124	0.0114327	0.00326446	0.00085699	0.00265246	0.00101555	0.00107459	0.00411254	0.00147657	0.00159255	0.001171	0.00156029	0.00117271	0.000714732	0.00120622	0.00165059	0.00827994	0.0394498	0.00506975	0.00461356	0.0032139	0.00339574	0.00450599	0.00672483	0.00696096	0.00379958	0.483585	39.3866	0.00763808	0.00285276	0.00435917	0.00379477	0.00353568	0.0306417	0.0045796	0.00274325	0.00699395	0.00413059	0.00367481	0.00550833	0.117359	0.00415748	0.336567	0.00547938
Liver	ENSG00000113600	C9	0.228764	0.23169	0.116421	0.0940397	0.134837	0.0736962	0.0175571	0.0171852	0.012674	0.0436841	0.0834687	0.0193583	0.018348	0.0165686	0.0301473	0.0146389	0.0126312	0.0179196	0.0205278	0.151888	0.188729	0.0163594	0.057895	0.0494632	0.0468769	0.187216	0.0889615	0.0597385	0.0252228	1.14675	495.083	0.108296	0.044908	0.0253033	0.0647317	0.0705605	0.0378619	0.210393	2.15707	0.050576	0.132009	0.176797	0.0643322	1.78551	0.0482737	1.16165	0.0857912
Liver	ENSG00000113889	KNG1	0.0745348	0.15169	0.0494478	0.0354022	0.0498949	0.0325295	0.0172775	0.123031	0.0155739	0.0265855	0.0707966	0.214949	0.310958	0.0221483	0.0282306	0.0162379	0.0120693	0.0289542	0.0155227	0.0930558	0.0308255	0.0632586	0.0903824	0.323588	0.0351215	0.0503223	0.0581191	0.14632	0.0711827	76.1298	474.066	0.0627532	0.0327529	0.0161799	0.0258954	0.0468704	0.0526746	0.0531432	0.115998	0.0440319	0.0550534	0.055386	0.181802	1.02164	0.037154	0.235867	0.0485229
Liver	ENSG00000113905	HRG	0.06503	0.114762	0.0597353	0.0501524	0.0546241	0.0495404	0.0167095	0.0450148	0.020824	0.0340945	0.132155	0.103454	0.0892278	0.01866	0.04554	0.0246347	0.0189917	0.0167713	0.0202252	0.181708	0.0260162	0.0589895	0.0670254	0.0429782	0.044732	0.10019	0.0777223	0.0954221	0.0209697	6.36093	738.944	0.113451	0.0587465	0.0230848	0.0341049	0.0826123	0.0535907	0.0855784	0.00285481	0.052376	0.159747	0.274692	0.0451007	0.778259	0.0571685	0.236505	0.0856839
Liver	ENSG00000115718	PROC	0.144039	0.206131	0.0824143	0.466152	0.481689	0.875327	0.699355	0.411538	0.404272	0.241282	0.251268	0.439251	0.488916	0.719096	1.02345	0.603889	0.293128	0.362481	0.482626	0.176923	0.1713	0.0877114	0.383987	0.897154	0.196291	0.175987	0.20466	0.10799	0.0572601	9.25405	249.543	0.345795	0.205387	0.0972285	0.229863	0.284921	0.164032	0.399982	0.0287769	0.322124	0.337499	0.249328	0.815845	0.66535	2.14361	0.336927	0.348179
Liver	ENSG00000116785	CFHR3	0.292424	0.274643	0.210645	0.292417	0.525269	0.38696	0.013098	0.0136616	0.0132477	0.0110298	0.0209156	0.0153699	0.0139005	0.0197926	0.0161362	0.00853316	0.0106613	0.0219032	0.0262651	0.236426	0.0415178	0.00422028	0.0954113	0.131226	0.17134	0.0920895	0.140469	0.213719	0.0297883	0.283735	121.405	0.306118	0.219514	0.0229552	1.3032	0.563553	0.040061	0.0914125	0.02867	0.133024	0.0844733	0.092467	0.246545	0.683776	0.104064	0.0697724	0.428374
Liver	ENSG00000116882	HAO2	0.160496	0.128606	1.04646	0.0481177	0.0841833	0.0910595	0.0225274	0.0241391	0.0224276	0.01489	0.0307763	0.0561502	0.0460354	0.0218484	0.0349666	0.0255424	0.017511	0.0290877	0.0333778	0.156137	0.0333458	0.0228336	0.0510446	0.0599742	0.0470302	0.0405941	0.0499531	0.0435978	0.0127293	46.6793	132.39	0.0666246	0.0880154	0.0142792	0.105918	0.139689	0.0390694	0.0673069	0.116593	0.181116	7.33213	2.06081	0.258727	0.46923	0.0442917	0.117954	0.0864376
Liver	ENSG00000117601	SERPINC1	0.3976	0.56915	0.239879	0.379264	0.463989	0.291166	0.161826	0.134191	0.174321	0.294496	0.461229	0.192245	0.185536	0.182817	0.197375	0.184428	0.151604	0.217956	0.197533	0.373272	0.160864	0.0857407	0.340371	0.233486	0.397713	0.319128	0.471196	0.262293	0.128179	1.35949	1304.27	0.494661	0.232092	0.261685	0.402191	0.231426	0.154134	0.3494	0.29382	0.292923	0.303617	0.312573	0.3059	3.86773	0.278948	0.854605	0.462161
Liver	ENSG00000118137	APOA1	0.816644	2.02484	0.862995	0.835953	3.92247	0.868494	0.550842	0.524979	0.850662	0.905148	2.06627	0.673484	0.620489	0.504042	1.09684	0.987825	0.795044	0.544846	0.487502	2.16737	0.450828	0.322078	7.75536	2.01482	0.923367	0.801505	1.68955	7.9523	20.3214	0.646713	6827.04	2.94114	0.562595	0.37942	13.0509	28.945	0.793641	4.11361	0.280148	1.19243	0.860717	0.855246	589.208	11.6004	8.97695	582.659	4.4413
Liver	ENSG00000118271	TTR	0.889951	0.826291	0.346164	0.394855	0.444645	0.765686	85.9066	12.2906	13.7578	6.22258	3.27303	2.07818	0.920246	152.366	58.3831	38.0732	0.914045	66.5348	74.6724	0.628119	0.142405	0.191108	1.53797	1.17327	1.32194	0.698372	1.25646	1.10685	0.170498	1.62462	3333.38	0.528911	2.16498	0.126482	0.54124	0.337939	256.255	5.36168	0.24761	0.756189	0.442458	0.983348	1.17128	3.01488	20.0271	1.79141	0.635944
Liver	ENSG00000120054	CPN1	0.00930236	0.0189804	0.011164	0.00830865	0.00839771	0.00674883	0.00349636	0.0024644	0.00330101	0.00634126	0.0120125	0.00558703	0.00398867	0.00327699	0.00489634	0.00407027	0.00290955	0.00773367	0.00365944	0.0154522	0.00770041	0.022436	0.0101872	0.0337386	0.00598902	0.00685029	0.0125984	0.00489174	0.00357527	0.0761554	58.205	0.00844548	0.00849013	0.00438392	0.00774891	0.0138167	0.0352611	0.0124746	0.0125428	0.0093801	0.0134839	0.0105706	0.0323521	0.109549	0.0108112	2.54276	0.00660428
Liver	ENSG00000121410	A1BG	3.34126	3.53919	1.54732	3.55914	7.38039	6.9215	4.45225	3.26074	3.98886	6.49846	4.7957	3.07378	3.28632	4.0299	3.43714	4.61494	3.81481	8.55399	3.6798	4.80788	11.1998	6.69109	1.72578	1.85666	2.10062	1.65298	1.64146	4.24348	0.580601	1.724	425.074	4.67207	2.85964	0.566492	8.12043	3.05134	1.48192	15.3391	0.403521	4.57712	2.422	2.24962	2.7634	6.66311	1.40341	1.58191	4.81131
Liver	ENSG00000122194	PLG	0.0581901	0.128686	0.0392179	0.036193	0.0507293	0.0324844	0.0298813	0.0492293	0.0498336	0.0295442	0.070233	0.0679081	0.0557955	0.0335069	0.0520635	0.10198	0.0415947	0.015256	0.0150434	0.0619661	0.0192317	0.0425888	0.0467379	0.0366573	0.0227724	0.036242	0.0469098	0.0610306	0.0136463	28.4372	436.828	0.103866	0.0275636	0.0168166	0.0423191	0.0720326	0.0389368	0.0492802	0.0255774	0.0777541	0.0401125	0.0444782	0.0496658	1.01139	0.0358533	0.203988	0.0298341
Liver	ENSG00000122787	AKR1D1	0.0228457	0.0178074	0.097442	0.0151955	0.018044	0.0146416	0.00386872	0.00196667	0.00340675	0.00506114	0.0121882	0.00350794	0.00257572	0.00275533	0.00546014	0.00437201	0.00335998	0.00534611	0.00654052	0.0844032	0.0168374	0.0308467	0.0139089	0.0286718	0.00780213	0.013737	0.0107885	0.0110902	0.00256092	0.00746091	60.4418	0.0250264	0.062286	0.00410563	0.0125809	0.00892628	0.0061571	0.0156771	0.291512	0.0299788	0.0710454	0.0108537	0.0360744	0.123028	0.017278	3.49285	0.0598484
Liver	ENSG00000123561	SERPINA7	0.0110792	0.0229945	0.00969496	0.00596663	0.00794039	0.00527232	0.00756061	0.0155124	0.00268232	0.00636701	0.0121047	0.0127205	0.0122598	0.00662226	0.00258644	0.00198869	0.00285722	0.00161342	0.00310698	0.0122785	0.00383008	0.00481544	0.0118623	0.0310542	0.00358271	0.00493885	0.0103321	0.0115727	0.00272608	0.0389956	66.1868	0.00619128	0.00450714	0.00440851	0.00482491	0.120073	0.0875456	0.00867879	0.0113575	0.0248318	0.00543324	0.00588474	0.350804	0.217794	0.0069471	0.0744863	0.00581365
Liver	ENSG00000123838	C4BPA	0.150325	2.30479	1.05436	0.595153	0.125758	0.0904408	0.0465487	0.0540205	0.0571735	0.179834	0.222021	0.0612443	0.0549666	0.0646742	0.104994	0.0512076	0.0443649	0.0909495	0.0772401	4.73362	0.0329837	0.0313913	0.320371	1.51035	0.137879	0.143515	0.160036	0.206045	0.0498795	0.412443	548.075	114.001	1.57337	0.0541022	1.05467	1.66233	5.81259	0.200539	0.332214	0.387163	0.13447	0.107597	1.34764	2.75696	0.662028	0.319821	0.116402
Liver	ENSG00000123843	C4BPB	1.30968	2.03126	0.266441	1.27392	0.677342	0.121037	0.0257374	0.0263838	0.0256901	0.0596581	0.102289	0.0360811	0.0258236	0.0307205	0.0333345	0.0335215	0.0170655	0.0512756	0.0339271	1.98712	0.0222379	1.51538	0.827462	5.13569	0.508403	0.17383	0.479614	0.10242	0.0633022	0.368172	286.393	4.32829	0.858917	0.142302	0.391939	31.7936	4.62997	0.0998146	4.11478	0.159799	0.291794	0.41257	7.3679	0.908204	8.76641	1.38139	0.132722
Liver	ENSG00000125551	PLGLB2	0.116421	0.109088	0.0573725	0.0847428	0.101158	0.0990026	0.0393698	0.0434956	0.0516772	0.359225	0.274266	0.0779173	0.0661737	0.0528743	0.0851792	0.0736889	0.0358196	0.0611795	0.0563082	0.091287	0.207391	0.0380295	0.0902198	0.0639489	0.0771712	0.0813957	0.0798991	0.0387076	0.0277113	0.0436284	11.1527	0.0911872	0.085468	0.0609427	0.122117	0.0949297	0.0421903	0.131175	0.0553709	0.101135	0.0772121	0.0918167	0.0803045	0.167209	0.0566461	0.0370918	0.121767
Liver	ENSG00000126231	PROZ	0.146827	0.253719	0.462645	0.293962	0.282486	0.203648	0.074317	0.112041	0.0980015	1.16501	1.00409	0.242845	0.205144	0.0717546	0.125882	0.0970766	0.0757035	0.0702459	0.0710566	0.190933	0.300953	0.324514	0.368152	0.452587	0.293944	0.279537	0.273015	0.140969	0.10041	8.92069	75.1735	0.369775	0.568377	0.0778594	0.153699	0.362913	0.51457	2.96798	0.00866128	0.904971	0.166338	0.161053	0.675875	0.88229	0.811116	3.88508	0.665045
Liver	ENSG00000129965	INS-IGF2	0.0389008	0.0342787	0.0839988	0.0195793	0.0279824	0.0124778	0.156737	0.212457	0.235075	0.0870032	0.106565	0.138324	0.204784	0.31233	0.331484	0.199134	0.267411	0.302726	0.402627	0.0297689	0.00562662	0.00229208	0.00881929	0.00887978	0.0288836	0.0093329	0.0290662	0.0130571	0.0183602	0.0210607	12.8926	0.00955788	0.0505654	0.0701631	0.0577155	0.00833042	0.662913	0.172627	0.128782	0.010588	0.00726666	0.00879602	0.00606225	0.0612934	0.0162416	0.0334697	0.0884089
Liver	ENSG00000129988	LBP	24.9635	35.6504	0.800874	6.04401	9.75277	3.99235	0.0308668	0.0485677	0.0294073	0.0629014	0.150066	0.0697524	0.0590232	0.0438248	0.0718378	0.0418236	0.0311205	0.0677868	0.0459697	15.2656	0.957857	0.0505694	0.535141	1.0697	0.623815	0.199987	0.895815	3.36393	0.230882	11.7987	1045.16	3.48177	0.808036	17.7289	4.63317	0.681314	0.949318	0.543165	0.0183378	1.45364	1.07922	0.658639	1.27795	1.66404	0.996128	1.58612	10.1388
Liver	ENSG00000130649	CYP2E1	2.45788	3.04836	2.61559	3.79903	3.97285	4.54553	2.64502	4.3071	3.51491	16.5606	13.3742	8.58021	7.64317	3.54436	4.4647	4.33655	2.73267	3.77066	2.92616	3.51002	0.905208	0.680108	5.6731	2.72001	4.25457	17.1441	4.40962	1.23338	0.71983	3.05294	2807.56	3.20209	3.68753	1.48105	2.79528	5.39907	5.84252	5.0942	0.45658	6.38278	12.8082	14.932	2.19896	10.2383	6.31227	9.10908	5.197
Liver	ENSG00000131187	F12	0.418947	0.75517	0.205314	0.197854	0.393182	0.374508	2.5292	3.5223	4.39879	0.279499	0.336309	3.81789	4.14392	3.50166	2.43095	5.71564	3.37713	0.547099	1.00512	0.919045	0.630898	5.70722	0.791307	2.55673	0.246975	10.314	0.311299	0.419675	0.0520053	3.01455	396.862	1.30537	1.9385	0.0831128	0.360898	0.196745	0.877882	1.97449	0.0737308	1.30439	5.75568	5.99448	2.38462	2.20522	0.44856	4.618	0.91579
Liver	ENSG00000131482	G6PC	0.0423805	0.142425	0.0233292	0.0438697	0.0633332	0.066805	0.00781587	0.00782052	0.00811811	0.0542302	0.0898016	0.012221	0.011197	0.00781335	0.0146118	0.00872451	0.00505433	0.00930052	0.00686408	0.0470849	0.0142754	0.0185577	0.0775744	0.169173	0.0267812	0.0222714	0.0360969	0.0147793	0.00675243	14.3517	216.619	0.0337705	0.0164668	0.00952454	0.0234074	0.0261631	0.1524	0.0258611	0.0205816	0.0273663	0.0272263	0.0210056	15.0671	0.527433	0.067289	0.150596	0.0261634
Liver	ENSG00000132693	CRP	1.00134	2.14667	1.09471	0.680027	1.05719	0.547346	0.191235	0.168367	0.134429	0.392612	0.842915	0.207626	0.185034	0.160768	0.225138	0.178439	0.104643	0.273656	0.163844	1.58674	0.848049	0.180776	0.567744	0.546777	0.512715	0.848688	2.15865	0.382511	0.283714	0.555768	8567.77	1.02606	0.646584	0.302549	0.864338	0.946148	41.4036	0.581651	0.3046	1.46405	1.37474	0.901456	0.944527	17.8896	0.729923	0.804229	0.751793
Liver	ENSG00000132703	APCS	0.251659	0.682642	0.128716	0.0992451	0.227684	0.0920712	0.0220428	0.0264939	0.0223439	0.0882057	0.416771	0.0452117	0.0317213	0.0267766	0.0584872	0.0265741	0.0258282	0.0325	0.0266682	0.270689	0.152924	0.0423395	0.137297	0.0952788	0.0832041	0.136268	0.248058	0.140077	0.0439545	1.3582	1792.17	0.155277	0.103983	0.0516844	0.0836479	0.178491	5.29224	0.13676	0.686592	0.118987	0.126069	0.132542	0.134195	4.73243	0.117495	0.110342	0.133882
Liver	ENSG00000132855	ANGPTL3	0.0957114	0.150329	0.0753349	0.3156	0.173658	0.214404	0.0221734	0.0239584	0.0280824	0.0744904	0.10736	0.0326447	0.0310074	0.0188349	0.0365906	0.0358593	0.0194265	0.0448309	0.0300633	0.114726	0.0505114	0.061572	0.103756	0.0937908	0.0958272	0.0862371	0.0917246	0.0787982	0.0175653	7.57563	151.205	0.117748	0.214687	0.0145159	0.164964	0.278803	0.178192	0.551064	0.00740937	0.160847	0.173427	0.127764	0.0705708	0.340364	2.4115	0.290273	0.149622
Liver	ENSG00000134339	SAA2	64.4721	139.293	4.83172	11.6972	29.1912	5.01941	0.102825	0.0970345	0.251106	0.384167	0.416496	0.189617	0.231765	0.102681	0.141157	0.132984	0.132716	0.155774	0.110763	133.104	6.14465	0.798496	1.44925	3.80847	2.13994	6.15916	2.92292	1.49963	0.377461	2.20835	4739.17	16.5936	520.574	33.1247	8.43892	0.680699	1.67369	8.93169	0.0861415	12.4483	8.72321	5.52915	7.68227	9.97316	5.21882	0.892589	4.29121
Liver	ENSG00000134365	CFHR4	0.0152175	0.0156883	0.0142803	0.0127165	0.0458494	0.00838887	0.00993677	0.0216895	0.00353873	0.00200154	0.00207023	0.0344365	0.0452872	0.0109191	0.0286766	0.00525003	0.00229359	0.00972161	0.0456371	0.0121663	0.00554237	0.00172128	0.00790025	0.00542604	0.00920702	0.0046432	0.0100533	0.00835017	0.00147917	0.168779	28.5946	0.00851242	0.00550448	0.00241277	0.273192	0.0153634	0.0038997	0.00685322	0.00518651	0.00819499	0.00497535	0.0054959	0.00865941	0.151273	0.00592027	0.12451	0.0122412
Liver	ENSG00000134389	CFHR5	0.00841201	0.0121261	0.00536728	0.00538699	0.0056384	0.00613592	0.00359343	0.0201974	0.00157253	0.0039287	0.00322112	0.0348462	0.0408729	0.00361472	0.00329011	0.00111241	0.000793913	0.00110336	0.00113399	0.00923396	0.00616868	0.00363611	0.00655623	0.00336442	0.00411349	0.0056771	0.0125355	0.00584573	0.00291659	0.00159439	52.4984	0.00825751	0.00439923	0.00283304	0.004647	0.0268807	0.00324682	0.00483177	0.00421167	0.00335223	0.0048962	0.0070912	0.00321855	0.130768	0.00473934	0.132463	0.00454027
Liver	ENSG00000134538	SLCO1B1	0.00922879	0.0328169	0.00867854	0.00709862	0.0122965	0.00818506	0.00591626	0.0027304	0.00519118	0.0070282	0.0142456	0.0073791	0.00624209	0.0095806	0.00910451	0.00559936	0.0059455	0.0221826	0.0122977	0.0218256	0.00437607	0.00242775	0.0145283	0.0126587	0.0118538	0.0228687	0.0115675	0.0075913	0.00344064	0.00378841	68.7621	0.0121478	0.0582837	0.0031504	0.0893137	0.0132103	0.012262	0.0465484	0.00621469	0.0300703	0.0171887	0.0071292	0.0210086	0.136668	0.0165574	0.193689	0.0203645
Liver	ENSG00000135094	SDS	5.25834	5.01442	12.4613	7.73006	6.97228	2.34962	12.3119	9.55085	34.9306	4.10422	6.12617	12.48	10.5654	9.30527	17.4017	21.7942	30.4593	4.34808	26.7178	3.13707	0.108781	0.330998	0.898826	4.72067	0.443512	0.509868	1.13847	1.02842	0.135339	0.556979	637.695	12.3534	3.68491	0.492776	0.820235	1.19317	0.533338	2.36391	0.469039	2.19771	0.368386	0.333611	2.31371	2.82829	1.76389	0.4678	2.00308
Liver	ENSG00000136881	BAAT	0.0622241	0.158402	0.0685555	0.0570843	0.0736781	0.0568983	0.322977	0.578293	0.533944	0.780401	0.701539	0.881539	0.941246	0.469195	0.50608	0.599481	0.488642	0.274799	0.299692	0.0738146	0.212844	0.0471809	0.0705446	0.0565259	0.0486118	0.0442845	0.0595661	0.150564	0.0679343	0.0619145	227.865	0.219267	0.0829432	0.833673	0.130699	0.0622053	0.59601	0.150036	0.0194402	0.0856609	0.0554721	0.0491739	0.170611	0.504019	0.0488424	0.215099	0.0658133
Liver	ENSG00000137204	SLC22A7	0.0482602	0.0758009	0.035386	0.0255554	0.0395704	0.0318347	0.11021	0.156346	0.239792	0.94607	0.785725	0.299363	0.238961	0.130225	0.209918	0.357281	0.203063	0.0817047	0.0929593	0.0527049	0.0124437	0.214608	0.0541131	0.0367058	0.0441166	0.0344812	0.0656792	0.0562614	0.292435	32.8948	218.455	0.0340185	0.0255276	0.0135192	0.0473205	0.0707286	0.0269848	0.477378	0.0099175	0.180883	0.0713645	0.101145	0.0989872	0.491941	0.0338628	3.0731	0.0512832
Liver	ENSG00000138075	ABCG5	0.109174	0.108182	0.167499	0.0653133	0.0727322	0.0647798	0.0944739	0.222538	0.126844	0.179344	0.157334	0.251944	0.305213	0.108293	0.258325	0.18236	0.0936999	0.0799327	0.112261	0.105259	0.0164179	0.0128852	0.114121	0.124383	0.0765306	0.034004	0.0827722	0.0368392	0.0214823	0.130343	59.672	0.0950498	0.0571175	0.0172398	0.0890011	0.149346	0.0288927	0.207917	0.00378762	0.0913816	0.0719407	0.0967529	2.4762	0.327087	0.0462372	0.2797	0.124372
Liver	ENSG00000138109	CYP2C9	0.103381	0.211454	0.0379107	0.043588	0.0714797	0.0395188	0.00879899	0.0123344	0.00984911	0.0357743	0.103559	0.0215514	0.0138518	0.00853965	0.0148845	0.0104194	0.00587774	0.0165572	0.0140516	0.166996	0.0200026	0.0297506	0.532861	2.71628	0.0806588	6.67357	0.110351	0.0441805	0.019837	2.82235	460.114	0.329287	1.09131	0.0202264	0.0689435	0.0455499	0.194057	0.0686876	0.126595	0.045915	1.30319	0.909986	41.3766	1.14592	15.8341	0.0729859	0.0591196
Liver	ENSG00000138115	CYP2C8	0.747617	0.797106	4.51288	0.729334	0.667365	0.555866	1.67453	2.6254	3.15243	3.69378	2.83569	3.91622	3.87797	1.83708	4.38375	3.68347	2.56759	1.93078	1.58111	0.999783	0.14049	0.428739	0.438801	1.16286	0.349539	0.403452	0.412063	0.379524	0.14026	1.38277	797.248	1.58195	0.638978	0.384121	0.465207	0.534684	2.38299	11.1881	0.0830745	1.6827	0.466442	0.430291	3.26954	3.37694	14.2173	10.5025	3.47944
Liver	ENSG00000139209	SLC38A4	0.387351	0.485213	0.70228	0.165461	0.135619	2.91739	0.0452721	0.0596437	0.0225259	0.0176426	0.0501832	0.0656989	0.0554575	0.0285918	0.0798494	0.0393286	0.0213045	0.0521055	0.0300592	0.39571	30.154	0.0496165	0.617623	4.1907	0.187556	1.64842	0.220154	0.276672	0.0982704	2.65933	160.393	0.495416	1.18875	7.32278	0.343544	0.221213	4.26326	0.242426	0.829628	1.98105	1.14522	1.22222	0.722843	0.875448	0.208033	0.254903	0.67704
Liver	ENSG00000139269	INHBE	0.160459	0.147959	0.11527	0.342401	0.278737	0.159284	0.128515	0.246975	0.121	1.35496	1.05335	0.260819	0.297721	0.0780119	0.353067	0.243519	0.0684453	0.143736	0.218082	0.159403	2.49649	2.37626	0.140066	0.180727	0.164084	0.0978104	0.15076	0.119505	0.0722811	0.34533	86.9564	0.24522	0.13793	1.02625	0.950072	0.168687	0.556111	1.75905	0.00668535	0.61702	0.143432	0.123002	0.254997	0.607251	0.118558	0.687094	0.239287
Liver	ENSG00000139547	RDH16	0.715627	0.680606	0.477371	0.530501	0.629967	0.4766	0.394552	0.373048	0.468024	1.27445	1.39085	0.642477	0.421216	0.515734	0.433418	0.487409	0.405152	0.811935	0.568739	0.770424	0.231356	0.326967	0.739789	0.57576	0.714285	1.70386	0.668893	0.401843	0.249825	0.596904	274.466	1.09319	0.807548	0.334591	1.50506	1.3288	0.465291	0.727961	0.408139	7.52758	4.23221	4.41531	1.03658	4.42396	0.632315	2.56692	0.766383
Liver	ENSG00000140093	SERPINA10	0.0394684	0.060342	0.0347703	0.0682634	0.0322601	0.0184452	0.0545372	0.10694	0.110986	0.185009	0.225027	0.16545	0.121226	0.0860124	0.074048	0.164231	0.0811347	0.0242343	0.034578	0.14164	0.0866759	0.0425324	0.0252002	0.0590827	0.045648	0.0439948	0.0508484	0.0199072	0.00623979	0.0426757	118.993	0.389265	0.0732592	0.00738785	0.045255	1.06291	0.146298	0.405472	0.00524711	0.121642	0.15301	0.0938064	0.0479347	0.234265	0.205582	0.500051	0.0529259
Liver	ENSG00000140107	SLC25A47	0.104114	0.188544	0.0714474	0.0780092	0.0918789	0.0563668	0.036662	0.0480074	0.0448823	0.0615824	0.113879	0.0858745	0.0748661	0.0382199	0.0422568	0.0542015	0.0357679	0.0611957	0.0547779	0.128114	0.0310966	0.047669	0.0696348	0.0970932	0.0708856	0.0613272	0.100404	0.0338214	0.0306673	1.32865	345.473	0.128733	0.0432055	0.0412184	0.105506	0.102844	0.0947476	0.107198	0.133119	0.101909	0.0707738	0.0753833	0.391016	0.685097	0.0653297	1.11579	0.22234
Liver	ENSG00000140505	CYP1A2	0.0600091	0.225527	0.0326939	0.0429662	0.120743	0.0207302	0.00532957	0.0076855	0.00635015	0.0150777	0.0166102	0.011657	0.00973045	0.00539126	0.00587876	0.00725754	0.00515755	0.00503714	0.00611732	0.0835307	0.0103635	0.08809	0.0216655	0.0138175	0.0221028	0.0766548	0.0197249	0.0267177	0.00828768	0.105601	131.732	0.594053	0.0214396	0.00751971	0.0278488	0.0234712	0.0130024	0.0243564	0.214156	0.0670064	1.1433	1.20151	0.0157585	0.210134	0.0230447	0.0972293	4.66214
Liver	ENSG00000141485	SLC13A5	0.246518	0.521095	3.80587	0.0482122	0.127341	0.0390762	3.11461	6.66442	4.46284	1.7425	3.13555	7.46029	5.74652	2.03969	2.87042	7.10646	2.96862	0.503515	2.83261	0.620768	0.0330102	0.055661	0.0766916	0.0551966	0.0581185	1.65092	0.0905366	0.0295672	0.0315464	0.0718804	298.744	0.0965721	0.335968	0.0467225	0.0960403	1.19531	0.053465	1.60653	0.006158	0.118868	0.173605	0.150572	0.0975796	6.14815	0.0577096	6.9412	0.132279
Liver	ENSG00000141505	ASGR1	1.48942	1.89475	0.925455	0.913394	1.48643	0.539752	2.2967	4.80802	1.87869	16.8076	12.1128	6.32707	7.05506	1.96436	3.22849	2.09694	1.65244	1.28309	1.64563	1.49638	0.764705	0.198252	0.981746	0.765059	0.906056	1.10129	0.915616	0.458114	0.206962	0.556815	413.001	5.10779	0.66567	0.123541	0.928325	1.06499	0.236733	2.75955	0.147281	1.4787	2.87149	3.42308	1.06926	4.38358	0.846383	17.8836	5.39568
Liver	ENSG00000143257	NR1I3	0.352042	0.493218	0.168808	0.355491	0.352463	0.322093	0.38857	0.604163	2.44284	1.17717	0.832824	0.887062	0.857026	0.50003	0.528223	3.36463	1.62318	0.516957	0.504369	0.327765	0.328433	0.238897	0.719287	0.498397	0.495602	0.444053	0.565144	0.460613	0.474103	2.90178	101.128	0.409235	0.261211	0.703725	0.584146	0.438008	0.0792044	4.29331	0.0516137	0.410555	1.4753	1.52273	1.03098	0.457119	0.30174	0.540717	0.296559
Liver	ENSG00000143278	F13B	0.00685534	0.0154106	0.00378793	0.00445407	0.00610246	0.00388735	0.00125785	0.00153536	0.00134114	0.0028782	0.00246068	0.00195019	0.00187096	0.000954159	0.00358887	0.00127432	0.000695501	0.00144646	0.00195124	0.00745738	0.00651559	0.0222196	0.00440338	0.00643765	0.00451161	0.00426729	0.00418748	0.0045798	0.00118908	0.000405365	35.7854	0.00430457	0.00252327	0.00272329	0.00248402	0.00416107	0.0023175	0.00470245	0.00976717	0.00288184	0.00382809	0.00282082	0.00501838	0.0911044	0.00347565	0.723845	0.00431851
Liver	ENSG00000143921	ABCG8	0.068904	0.102298	0.0955647	0.0147673	0.034422	0.0120163	0.104447	0.40216	0.185333	0.110585	0.121452	0.703713	0.644956	0.168174	0.36282	0.29993	0.108151	0.0620225	0.13736	0.061425	0.00835866	0.00910973	0.0869945	0.287199	0.0258132	0.0150383	0.0357681	0.016017	0.0185459	0.119794	49.8782	0.025463	0.0199075	0.00684989	0.0152146	0.0661429	0.0113621	0.0607085	0.0053884	0.020955	0.0234271	0.0280285	6.92378	0.263421	0.042264	0.143148	0.0266824
Liver	ENSG00000145192	AHSG	0.0912899	0.422864	0.135698	0.105104	0.156885	0.0975023	0.110812	0.15933	0.0740786	0.0958761	0.367982	0.250677	0.22864	0.0897028	0.15569	0.119626	0.0815294	0.0739182	0.073553	0.245481	0.0607184	0.0735337	0.143286	0.0879741	0.0861663	0.243938	0.139893	0.13703	0.051484	0.119676	1553.32	0.137321	0.0926095	0.0445625	0.0663129	0.145027	0.456968	0.14678	0.00484435	0.11183	0.269285	0.224698	0.0988818	2.6883	0.121497	2.40999	0.11116
Liver	ENSG00000145321	GC	0.228244	0.664158	0.13353	0.102236	0.179147	0.0742798	0.0196293	0.019367	0.0269535	0.0804215	0.18661	0.0357418	0.0266265	0.0203892	0.0431669	0.0258041	0.021705	0.0306987	0.0185552	0.159803	0.0609289	0.0412214	0.131136	0.146854	0.129967	0.270598	0.231942	0.171629	0.0434771	0.795498	1358.83	0.153015	0.0726138	0.0438609	0.0779308	0.120505	15.6444	0.118505	0.119789	0.0928399	0.0997267	0.100858	0.226406	4.77542	13.152	0.127096	0.10497
Liver	ENSG00000145692	BHMT	1.53831	0.658743	0.525736	0.51257	0.438832	0.38169	0.269741	0.366991	0.169271	0.0758302	0.141889	0.635197	0.69834	0.414984	0.677469	0.182158	0.151937	0.164094	0.170174	1.01354	0.0880022	0.0263142	1.26463	0.590889	3.19445	0.223291	6.76805	0.20731	0.057932	144.971	380.631	0.225145	0.146604	0.0766535	2.99924	0.380086	0.0901503	1.12302	0.0058945	0.669012	0.259075	0.28408	0.409701	0.282685	2.9412	0.99878	1.17347
Liver	ENSG00000145826	LECT2	0.00870435	0.0180773	0.0894987	0.00317242	0.00864258	0.00622024	0.0505852	0.0449022	0.119711	0.0860014	0.061648	0.0362277	0.0354398	0.0230444	0.0899598	0.11902	0.0879919	0.0339423	0.0246973	0.0167638	0.0745175	0.00478183	0.00730415	0.00848171	0.0504235	0.00637446	0.019079	0.00558505	0.00345038	0.174414	39.4446	0.0118347	0.00654854	0.0045616	0.0129869	0.121916	0.00333265	0.0314528	0.00691162	0.490999	0.0085398	0.00927593	0.00511631	0.0817639	0.0313592	4.26523	0.0164755
Liver	ENSG00000146678	IGFBP1	0.0948522	4.66148	0.129273	0.183738	0.256149	0.199233	0.357835	0.299634	0.169686	0.135012	0.239404	0.301555	0.368369	0.311767	0.49493	0.152881	0.112315	0.380843	0.499589	0.808232	0.0878234	0.0322018	0.0526742	0.0713968	0.121295	0.131112	0.091254	0.505053	0.0388154	1.51972	557.908	0.321029	0.0535123	0.0710219	0.043918	69.6982	0.113702	0.797684	0.814768	0.0630691	0.113823	0.0447409	0.105439	1.68583	0.0621675	0.387919	0.111208
Liver	ENSG00000148702	HABP2	0.0589605	0.078178	0.0217568	0.13007	0.0905027	0.104829	0.0359728	0.175017	0.0305185	0.0135608	0.0344461	0.563821	0.451786	0.0571207	0.0393645	0.0324684	0.0326213	0.00996986	0.0300032	0.090932	0.0100337	0.00768139	0.0286183	0.0262725	0.0263606	0.103967	0.0321612	0.232318	0.336296	12.3913	136.855	0.332162	0.0425597	0.359164	0.0409091	0.110642	6.65071	0.182268	0.0147548	0.163183	0.0277583	0.0313768	0.113608	0.317001	4.04408	0.358857	0.0334772
Liver	ENSG00000148965	SAA4	3.22286	8.73665	0.783151	0.8408	1.31646	0.387906	0.142281	0.165632	0.18748	0.322119	0.402237	0.196606	0.252228	0.148748	0.217554	0.152119	0.115419	0.128452	0.108683	12.5301	0.381026	0.253406	0.188233	0.268248	0.266592	1.24914	0.33879	0.157234	0.0558288	0.399829	1112.89	2.68462	31.4545	4.89626	0.739715	0.207361	0.154833	2.02302	0.0266673	2.23768	1.18882	0.841944	0.456002	3.24251	0.421901	2.18862	0.301067
Liver	ENSG00000149742	SLC22A9	0.0138736	0.0164031	0.00748911	0.0102132	0.0123744	0.015512	0.424117	0.659023	0.0944887	0.00845033	0.00764129	1.35089	1.38853	0.181725	0.0615605	0.155776	0.154395	0.00871304	0.0157841	0.016145	0.00704595	0.0112089	0.0128778	0.0177758	0.0520908	0.0100554	0.0729117	0.0064358	0.0033457	0.0358183	12.2304	0.0413331	0.00949717	0.00462138	0.0185357	0.0175867	0.0918701	0.0112684	0.00884547	0.0166764	0.0489841	0.0212811	0.0207061	0.0414109	0.0380811	0.0830833	0.0122029
Liver	ENSG00000151224	MAT1A	0.18492	0.357937	0.968237	0.112291	0.259231	0.129874	0.152013	0.0514087	0.434502	0.05884	0.151036	0.105407	0.0645319	0.256951	0.418521	0.871494	0.155878	0.194663	0.112445	0.294227	0.0398732	0.288678	0.139985	0.201879	0.172325	0.376824	0.186308	0.163211	0.0410092	0.747282	812.658	1.092	0.18449	0.0378584	0.117883	5.05682	21.3874	2.30556	0.0766359	0.230898	7.97997	10.6721	0.123308	1.92564	0.133438	12.8127	0.447409
Liver	ENSG00000151655	ITIH2	0.151	0.188958	0.589474	0.342808	0.310388	0.269478	0.721628	0.743836	1.90953	1.69555	2.40685	1.07173	0.545886	1.34427	1.82976	1.04368	2.50787	1.92247	2.21809	0.212568	0.0578944	0.0933611	0.261865	0.157547	0.222699	0.0967777	0.219276	0.10554	0.0579453	0.316198	335.878	0.39572	0.207794	0.171161	0.286193	0.186187	0.179689	3.66065	0.00734171	0.213373	0.149386	0.166158	0.196495	1.32755	0.200396	0.375939	0.225642
Liver	ENSG00000151790	TDO2	0.129193	0.394459	1.58142	0.176033	0.726028	0.0933384	0.33719	0.785591	0.04191	0.0126107	0.0634966	0.822794	1.27966	0.466551	0.299669	0.0631441	0.028188	0.375041	0.401997	0.119138	0.0823088	0.155963	0.88533	0.913608	0.0753856	0.685534	0.0658042	0.0352716	0.0154888	0.305515	213.03	4.74613	0.451261	0.0592426	0.0416888	0.168208	0.149206	5.20336	0.316098	0.160778	0.0763435	0.0900001	3.76735	2.01753	0.158135	0.355072	0.124307
Liver	ENSG00000156096	UGT2B4	0.108304	0.445087	0.02405	0.0281347	0.371587	0.0239769	0.00745727	0.00879033	0.00568933	0.0179847	0.0286789	0.0104301	0.00859617	0.00412352	0.01589	0.00573494	0.00537776	0.00626526	0.0155807	0.113383	0.0107161	0.0148064	0.0350144	0.0250258	0.0297603	0.0222989	0.0262482	5.15247	4.89731	0.0569772	247.791	1.3343	0.0323796	0.0181605	0.0316754	0.0231236	0.0174903	0.0274626	0.0091332	0.154834	0.0306753	0.021802	0.0300486	0.929805	0.021771	0.161804	0.0322155
Liver	ENSG00000157131	C8A	0.0398584	0.108471	0.0271595	0.0186532	0.0340866	0.0176287	0.0097328	0.00614417	0.00533803	0.0160997	0.037618	0.0131829	0.0112467	0.00918142	0.0155853	0.00757672	0.00518605	0.00639448	0.0074228	0.06448	0.0680541	0.00807941	0.0218941	0.019257	0.0188005	0.0244129	0.0463114	0.0241704	0.00865539	0.206882	301.843	0.229137	0.0518926	0.00941818	0.0147211	0.0321541	0.0766289	0.0230921	0.00577388	0.0223362	0.0259929	0.0277546	0.0330575	0.685812	0.103284	0.0418153	0.0359199
Liver	ENSG00000158104	HPD	1.65332	3.19959	6.46192	17.4401	8.17301	8.03612	0.426341	0.184211	0.256217	0.292991	0.412641	0.166589	0.124385	0.589302	0.504426	0.322723	0.159407	1.16809	0.594673	2.00085	3.56075	0.206122	1.97338	1.0804	3.15607	0.780505	1.84238	2.61786	0.730786	210.359	1025.4	3.58865	0.381461	1.41646	2.41335	10.0266	1.95391	2.30507	0.0749438	4.52433	0.423079	0.346625	1.35477	3.89137	2.32628	16.223	1.82477
Liver	ENSG00000158874	APOA2	0.529513	1.94027	0.489052	0.53987	0.692354	0.444798	0.180299	0.198766	0.643569	0.30923	1.37728	0.251637	0.180618	0.344389	0.506088	0.521732	0.486605	0.151221	0.231459	1.38102	0.220076	0.192922	0.510259	0.340043	0.433455	0.504694	0.857145	0.625283	0.180969	0.358698	6068.96	1.23255	0.339852	0.16457	0.345751	0.479615	0.425438	1.14281	0.0128441	0.424088	0.503654	0.496135	0.462506	8.11723	0.45663	0.854426	0.54657
Liver	ENSG00000159650	UROC1	0.0293269	0.0379024	0.0230377	0.0445882	0.037794	0.0453474	0.135315	0.167771	0.0929629	0.0761741	0.0903921	0.322878	0.262586	0.138206	0.154392	0.10016	0.0527573	0.0646055	0.0896668	0.0483472	0.00689412	0.00870879	0.0475927	0.0249329	0.0368256	0.0120073	0.0357144	0.0176583	0.0107902	0.0467949	79.193	0.0871993	0.125599	0.0901398	0.0733594	0.394698	0.0228905	0.0668628	0.016255	0.0665241	0.0224317	0.022439	0.0247719	0.186445	0.0208659	0.718823	0.0364262
Liver	ENSG00000160870	CYP3A7	0.093932	0.561047	1.08438	0.174102	0.101471	0.0959375	0.0920963	0.0787039	0.0186527	0.0376757	0.0730733	0.0525792	0.0611421	0.0686817	0.0503662	0.0228761	0.00925045	0.0344337	0.0211674	6.32026	0.223941	0.204466	0.550571	0.371299	0.491116	0.104007	0.580267	0.0950239	0.0277744	1.08103	57.5861	2.34916	0.398785	0.0263959	0.226668	0.611563	0.428341	0.191034	0.0692066	0.73992	0.59454	0.391059	0.926578	0.0750246	0.174818	0.124002	0.178079
Liver	ENSG00000161031	PGLYRP2	0.0384764	0.0526444	0.0112885	0.0189736	0.0284192	0.0205122	0.00662099	0.00565042	0.00468592	0.00911543	0.0219893	0.0093766	0.00892931	0.0154634	0.00870412	0.00401728	0.00333121	0.0124166	0.0073308	0.7105	0.00888668	0.091186	0.0227142	0.0532472	0.0135721	0.0274348	0.0174	0.0111944	0.0042922	0.0183675	56.7397	0.0636895	0.0532137	0.00578662	0.015087	0.0177723	0.0111711	0.0168234	0.00268464	0.49966	0.222325	0.190067	0.0690958	0.288018	0.0339301	11.953	0.0490536
Liver	ENSG00000161944	ASGR2	1.23333	1.83574	0.39868	0.792389	1.02609	0.420071	0.221688	0.595262	0.198645	0.5836	0.63336	1.13511	1.17813	0.229646	0.318434	0.152485	0.131424	0.575264	0.325504	0.716543	0.0251784	0.0411272	0.643079	0.573756	0.445104	0.599776	0.49422	0.267374	0.185177	0.837659	400.528	4.02303	0.430182	0.102792	0.868773	0.333276	0.157944	0.362864	0.193885	0.696213	4.71816	6.17264	0.7862	9.35215	0.478602	0.661607	0.495654
Liver	ENSG00000162365	CYP4A22	0.706291	0.343326	0.0434341	0.130301	0.169722	0.214449	0.0838677	0.128393	0.110982	0.108571	0.104587	0.18616	0.166958	0.0824572	0.188352	0.176805	0.0912575	0.0451738	0.0688045	0.543372	0.00842661	0.0147912	0.0500701	0.0416344	0.156238	0.0868903	0.147461	0.0539178	0.0763169	17.1191	86.9525	0.466494	0.106494	0.0865597	0.76635	0.0240427	0.0350014	0.104766	0.00496444	0.150331	0.159412	0.221866	0.135971	0.190886	0.109378	0.139289	0.148318
Liver	ENSG00000163581	SLC2A2	0.0221785	0.0460588	0.0115906	0.0128198	0.0135302	0.0131961	0.00640653	0.00423853	0.00727657	0.00735088	0.0146224	0.00881735	0.00469405	0.010203	0.0124333	0.00778926	0.00636526	0.0130636	0.00951078	0.0270603	0.0727653	0.0445836	0.16529	0.168814	0.0109863	0.0152845	0.0372857	0.0139267	0.00717501	11.3523	141.968	0.0200345	0.00860124	0.00583449	0.0280533	0.0223847	1.03061	0.191604	0.00329653	0.0154803	0.0145398	0.0201351	25.3232	0.328273	0.0125844	0.169621	0.0145758
Liver	ENSG00000163631	ALB	2.88339	8.0402	2.98563	2.9675	3.45583	2.34242	1.26948	1.29757	2.09994	1.77847	6.26484	1.94374	1.43604	1.32882	2.75643	2.80984	1.82484	1.77202	1.57984	6.83091	1.05124	0.817792	2.64315	1.73943	2.46706	2.33566	4.16337	5.16003	1.09586	62.5424	29385.3	5.95701	2.07598	0.99325	4.50147	3.47497	365.549	4.21467	0.0574836	2.82305	3.38468	2.2098	2.03711	66.1564	8.91645	4.88309	4.30252
Liver	ENSG00000163825	RTP3	0.0656858	0.0740568	0.0257338	0.0152622	0.0176691	0.0106929	0.00548301	0.00838824	0.00240028	0.0260398	0.0319693	0.0181738	0.0135393	0.00618939	0.00521548	0.00253144	0.00138931	0.00368789	0.00341927	0.0531304	0.0189234	0.0915759	0.0439494	0.0324686	0.022334	0.0159423	0.0205838	0.0285625	0.0804985	0.728038	27.6544	0.0273478	0.0412604	0.30929	0.0131718	0.146528	0.0233744	0.133187	0.00361834	0.0402045	0.133574	0.178795	0.0372009	0.198742	0.0669162	1.68657	0.575763
Liver	ENSG00000165471	MBL2	0.00988748	0.0326465	0.015599	0.00481677	0.00958591	0.00696172	0.00209021	0.00175592	0.00164985	0.00753418	0.0269182	0.00240422	0.00206316	0.00159009	0.00255885	0.00143708	0.0010654	0.00303888	0.0020096	0.00696645	0.00953558	0.00393507	0.0147729	0.00755301	0.010793	0.00620402	0.0122919	0.0122592	0.00223361	0.00348977	69.7675	0.00889909	0.00570348	0.00227488	0.155162	0.00983088	0.0064756	0.00608973	0.00345581	0.00485837	0.00768088	0.00767612	0.0106756	0.164451	0.00719545	0.0550625	0.00638252
Liver	ENSG00000167910	CYP7A1	0.502018	0.282171	0.0486585	0.0919228	0.155102	0.143724	0.0240226	0.0365661	0.0280923	0.0257538	0.0335044	0.0340944	0.0444313	0.0270794	0.0236058	0.04501	0.0241562	0.0222756	0.0238395	0.260476	0.0351006	0.0069958	0.0909823	0.0580557	0.109181	0.0324476	0.106195	0.0382139	0.0210024	0.029718	15.732	0.123722	0.0681628	0.0294248	0.417563	0.113295	0.0172649	0.0375337	0.0516304	0.0755223	0.122932	0.226085	0.0674712	0.313141	0.0497482	0.296116	0.0968705
Liver	ENSG00000170099	SERPINA6	0.0437111	0.0740945	0.0218495	0.0325939	0.0415762	0.0192066	0.00615941	0.0072412	0.00618269	0.0140286	0.0318337	0.0103266	0.00901996	0.00811837	0.0262248	0.00886491	0.00360089	0.00896691	0.00601061	3.75836	0.0398652	0.502572	0.200089	2.20638	0.0288536	0.0426308	0.0349103	0.0520301	0.00572892	5.19726	205.308	0.232994	0.0341415	0.00888194	0.0258268	0.356939	6.95484	0.0321488	0.220675	0.0448275	0.0497959	0.0384912	0.143547	0.354201	0.0931737	0.386367	0.030144
Liver	ENSG00000171557	FGG	0.830212	2.38622	43.3535	0.599772	0.924412	0.460855	0.120619	0.102361	0.122956	0.45162	0.990934	0.170638	0.138926	0.114065	0.233519	0.141497	0.111619	0.463168	0.139574	1.6421	0.372919	0.192903	0.636839	0.513565	0.458124	0.648771	1.20299	0.815277	0.22809	9.42563	8097.51	93.072	0.522858	0.277103	0.474106	1.57901	6.93686	0.600586	0.0261297	0.651027	0.651465	0.623082	0.805579	20.1442	8.83375	3.20164	0.69579
Liver	ENSG00000171560	FGA	0.70481	2.27441	1.01247	0.472863	0.812437	0.373524	0.0936603	0.0856578	0.0953687	0.375533	0.957013	0.149676	0.12079	0.0882693	0.182421	0.121499	0.090066	0.117852	0.0870744	1.18211	0.328086	0.171715	0.507291	0.437386	0.353813	0.595899	0.999576	0.642009	0.189038	14.3982	7216.39	9.01509	0.395637	0.237084	0.379887	0.792066	6.24018	0.477664	0.00762085	0.464348	0.566479	0.571923	0.863457	17.1756	22.9027	3.99273	0.546235
Liver	ENSG00000171564	FGB	0.976718	3.07435	0.951777	0.648898	1.10613	0.519148	0.139875	0.128544	0.140567	0.528605	1.42208	0.220847	0.169578	0.126098	0.264354	0.159055	0.132699	0.170846	0.128362	1.77307	0.417082	0.242955	0.715237	0.588159	0.535056	0.787227	1.46865	1.03069	0.28108	55.3677	10118.5	0.913411	0.539695	0.322378	0.516082	1.05371	1.74877	0.71185	0.0064579	0.809641	0.669087	0.738543	1.70107	27.5613	7.91956	0.857789	0.861963
Liver	ENSG00000171759	PAH	0.0430127	0.168236	5.32845	0.0258149	0.040104	0.0218434	0.932386	1.60752	0.538664	0.495208	0.500008	2.30042	2.48352	0.749706	0.631319	0.239135	0.37629	1.23484	0.71389	0.116068	0.0116028	0.140588	0.091743	0.0454401	0.0387022	0.0371869	0.0493497	0.031929	0.00834135	44.605	260.672	0.0418641	0.078581	0.0147755	0.131164	0.117909	3.42103	2.78944	0.0100724	0.859782	0.0328687	0.0293779	0.0647956	0.434046	0.0460093	3.19742	0.293181
Liver	ENSG00000172482	AGXT	0.51049	1.14124	0.440961	0.156518	0.300921	0.10847	0.0379683	0.0315496	0.0375458	0.0778153	0.348198	0.0636542	0.0336367	0.0300628	0.0631524	0.055485	0.0353542	0.0310754	0.0352227	0.840673	0.0630496	0.0543503	0.305222	0.782882	0.114161	0.158304	0.226551	0.115723	0.0474533	6.12542	1742.31	0.163572	0.162742	0.0593112	0.110817	0.162399	0.171992	0.170839	0.134902	0.252343	0.243853	0.175974	0.216376	5.8278	0.175705	0.408249	0.137554
Liver	ENSG00000172497	ACOT12	0.0804341	0.0573502	0.028117	0.0783948	0.0724593	0.0908176	0.104639	0.106397	0.0480005	0.0377199	0.0444668	0.0792072	0.0656678	0.160306	0.281228	0.0869386	0.0437822	0.0422216	0.0606458	0.0737221	0.0787756	0.0135601	0.0509217	0.0438985	0.0478499	0.0374161	0.044111	0.024674	0.0105378	1.00164	44.3701	0.0436774	0.0811861	0.0126286	0.103862	0.0696531	0.016798	0.179789	0.115819	0.317091	0.0733512	0.0778499	0.553728	0.138018	0.0267435	0.336518	0.0421156
Liver	ENSG00000172955	ADH6	0.431243	0.377864	0.0479444	1.27292	0.520518	0.874118	0.0126216	0.0118537	0.0134763	0.010507	0.0230523	0.0178155	0.0122109	0.0156415	0.0157423	0.0102509	0.00720495	0.0266636	0.0179766	0.373759	0.783346	0.0476934	0.807949	4.55882	0.519907	0.247815	0.532606	0.068533	0.0278266	8.60451	92.0344	0.558058	0.23083	0.0529486	0.431935	0.374247	0.163002	0.0891692	0.0426917	0.509683	2.36569	1.69327	7.99581	0.286522	0.166604	0.327622	0.161208
Liver	ENSG00000173432	SAA1	907.965	2179.8	54.3495	132.662	322.316	107.278	0.656605	0.536735	1.60628	1.85578	2.38695	1.19402	1.39082	0.643267	0.842597	0.783116	0.818536	1.6209	0.805063	1784.12	148.799	1.36763	18.2511	44.204	33.8104	47.7932	23.8245	14.3708	3.89847	16.4292	21030.5	146.931	2264.51	238.24	196.133	4.6419	13.6601	60.5824	2.67258	81.7512	97.6417	83.2672	94.2473	60.0577	40.9278	2.59842	39.9155
Liver	ENSG00000174990	CA5A	0.00881727	0.00854012	0.0113855	0.0112514	0.010226	0.00969035	0.0846281	0.0901581	0.0995819	0.0801885	0.109116	0.107636	0.10253	0.118873	0.117367	0.0718291	0.0967126	0.12941	0.142891	0.0084265	0.0041989	0.013805	0.0062673	0.00490084	0.0061274	0.0041682	0.00627494	0.00785558	0.0239476	0.00740684	6.70497	0.0166468	0.0087314	0.0048347	0.0166546	0.0343486	0.00643903	0.0136062	0.00678092	0.00954929	0.00816087	0.00979798	0.00684382	0.0205917	0.00529359	0.0722345	0.0197639
Liver	ENSG00000175003	SLC22A1	0.691309	0.693202	0.508714	0.743642	0.623739	0.770687	0.121253	0.153709	0.137431	0.186132	0.255002	0.244398	0.17455	0.143803	0.153713	0.161016	0.126384	0.125002	0.113198	0.736273	0.245061	0.360992	0.47113	0.485258	0.384366	0.465201	0.396141	0.147903	0.0912551	0.641921	419.455	1.03007	0.645471	0.634674	0.726986	0.901039	0.28653	0.732387	0.137403	0.880532	0.697072	0.893374	0.540609	3.20039	0.43573	0.694258	1.54007
Liver	ENSG00000175189	INHBC	0.0838558	0.0484777	0.0389256	0.0684183	0.0557395	0.0594022	0.0823524	0.10468	0.0838693	0.778929	0.647205	0.136578	0.111253	0.0637743	0.0694995	0.0974896	0.0793444	0.116352	0.0986142	0.0668151	0.079042	0.587546	0.0381194	0.0367471	0.0346988	0.0375285	0.0346449	0.0247132	0.0181804	0.115732	47.6375	0.0762595	0.0441207	0.0673361	0.203762	0.123139	0.0443369	0.510693	0.0151566	0.219127	0.105601	0.166163	0.0608642	0.253977	0.0302222	2.04506	0.326383
Liver	ENSG00000175336	APOF	0.0551396	0.0825574	0.0435784	0.0334857	0.0479366	0.0271964	0.0322225	0.0271315	0.0327784	0.0427915	0.0532143	0.0334907	0.0335515	0.0427142	0.0480494	0.032645	0.0372697	0.106683	0.0588351	0.0739523	0.0278685	0.193527	0.0346411	0.0319261	0.0243119	0.0346526	0.0520933	0.0311828	0.0180223	0.0456148	203.054	0.0400123	0.253423	0.0192149	0.0472984	0.0431905	0.0322935	0.184579	0.00308095	0.692207	0.0382479	0.0358856	0.0703734	0.572051	0.0449432	0.78045	0.0634093
Liver	ENSG00000176919	C8G	1.17552	0.967241	3.28891	0.840152	1.06786	1.46017	0.639083	0.702057	0.705166	1.49563	1.32639	0.965392	0.799564	0.717204	0.711382	0.640456	0.639371	0.90547	0.771224	1.21341	0.361747	0.248673	0.91006	2.59403	0.77607	1.59003	0.81438	1.08799	1.15679	2.75259	385.608	1.43678	1.34718	5.33684	1.64379	0.655173	0.434986	2.58107	1.11951	1.57205	1.13322	1.05475	12.4445	5.45198	0.834313	6.72082	2.88923
Liver	ENSG00000178772	CPN2	0.353084	0.387192	5.07689	0.0306277	0.0388799	0.0610699	0.0112441	0.00324839	0.0159471	0.0117575	0.0210876	0.0078781	0.00513447	0.00849071	0.0178283	0.0165398	0.0136333	0.0324011	0.0151663	0.152126	0.0327367	0.00734593	0.0855173	0.0977688	0.0306637	0.0688694	0.0457693	0.0301362	0.486237	16.4665	143.969	0.0371535	0.0377948	0.0101945	0.017243	0.0256474	0.0096812	0.0202171	0.0520924	0.023465	0.132006	0.0939269	0.0440086	1.39539	0.0708989	1.41955	0.0592143
Liver	ENSG00000180210	F2	0.11732	0.252483	0.0737786	0.194399	0.373852	0.638299	0.0772949	0.0811779	0.162437	1.48805	1.20591	0.139385	0.117007	0.075639	0.189085	0.215583	0.128285	0.117263	0.0671503	0.118174	0.0503345	0.0390657	0.538307	0.227872	0.282391	0.0849218	0.295572	0.104224	0.0702778	0.117619	648.077	0.0766447	0.0516012	0.0493468	0.0886375	0.268684	0.0562732	0.17982	0.105171	0.19718	0.077451	0.068233	0.153071	1.80203	0.43698	1.43825	0.079571
Liver	ENSG00000180432	CYP8B1	0.694044	0.547481	0.139341	0.204934	0.593295	0.32643	0.0505562	0.0414087	0.0595405	0.0309416	0.088867	0.0486493	0.0419373	0.0604866	0.057167	0.0591093	0.0406	0.0736264	0.0609917	0.377863	0.0318065	0.0202268	0.180701	0.160621	0.461991	0.189083	0.387564	0.150448	0.0373394	5.60597	239.753	0.382985	0.18472	0.089291	2.01393	0.121686	0.0388669	0.180267	0.0196685	0.177554	0.174963	0.307806	0.188146	0.568139	0.117007	0.237692	0.766591
Liver	ENSG00000184999	SLC22A10	0.016793	0.0215886	0.0130322	0.0126579	0.0257826	0.0581422	0.172866	0.246124	0.0766672	0.0107849	0.0180752	0.879982	0.764532	0.0845165	0.05964	0.136008	0.116109	0.0235168	0.0201554	0.0408836	0.00632936	0.00744075	0.0155219	0.0131738	0.162912	0.0241212	0.225133	0.0196484	0.010601	0.0629848	14.8041	0.381116	0.0967321	0.00623543	0.0228731	0.021401	0.0131615	0.0262284	0.101536	0.223905	0.05221	0.0413342	0.0206872	0.0514866	0.054173	0.0743202	0.0579141
Liver	ENSG00000186910	SERPINA11	0.0338358	0.0560874	0.0254126	0.0346054	0.0388579	0.0296919	0.0382994	0.0581869	0.0157277	0.00790078	0.0328875	0.0691236	0.0659973	0.0190961	0.0119397	0.0092009	0.0102069	0.0112398	0.00665724	2.03525	0.0109389	0.132449	0.0312013	0.105033	0.016752	0.484064	0.0283105	0.0284823	0.00717179	0.0111353	196.535	0.0573927	5.8792	0.00790144	0.0195106	0.0276942	0.0347321	0.0190437	0.021658	0.356113	0.695273	0.360174	0.193416	0.610105	0.0533157	0.0921183	0.020539
Liver	ENSG00000187048	CYP4A11	0.794474	0.269891	0.0378661	0.101498	0.151403	0.239669	0.183978	0.181042	0.179429	0.195661	0.215944	0.239708	0.243152	0.164989	0.442461	0.37325	0.172793	0.0954274	0.212821	0.498226	0.0118931	0.0128423	0.0760309	0.0547682	0.102222	0.0809807	0.112697	0.0709307	0.0443527	91.4765	265.183	0.225148	0.112225	0.0841372	0.530606	0.072195	0.161096	0.0749378	0.00743929	0.0951973	0.185438	0.236365	0.743972	0.614167	0.448068	0.120271	0.19207
Liver	ENSG00000187758	ADH1A	3.66543	5.10488	0.357808	2.28759	1.93342	1.36091	0.0119515	0.0109845	0.0174096	0.0247938	0.0462181	0.0213251	0.012555	0.0159607	0.0425939	0.0155853	0.0136545	0.0293501	0.0263284	3.20018	0.787946	0.0206341	0.768767	0.592761	1.01766	0.38967	1.13403	0.449639	0.110104	0.155787	386.237	1.37733	0.341552	0.16261	1.96162	0.718361	0.347678	0.842521	0.01648	0.284818	0.383557	0.463909	0.758813	0.890299	0.39181	0.536789	0.443513
Liver	ENSG00000196600	SLC22A25	0.074714	0.0807413	0.00553101	0.00811276	0.0149359	0.00965322	0.0336763	0.034206	0.0377074	0.00421129	0.00720844	0.0719558	0.0619329	0.0267788	0.0123516	0.282442	0.0226531	0.00478662	0.00514445	0.0573794	0.00584281	0.00645996	0.00701547	0.00603717	0.0143131	0.111773	0.0153831	0.00511855	0.00293401	0.00847186	19.3989	0.0278605	0.0130562	0.00376268	0.0162787	0.0103455	0.00670252	0.00753596	0.00395477	0.0125201	0.0272605	0.017596	0.02063	0.0424537	0.00756083	0.013637	0.0104871
Liver	ENSG00000197249	SERPINA1	5.75624	16.8515	4.37256	13.6766	15.4337	4.82322	2.79274	1.86147	2.66696	1.5096	1.80839	1.82372	2.69604	2.81377	4.49388	2.2148	1.65926	12.7398	5.83592	21.9232	1.17604	2.12209	7.82218	30.6641	2.82426	4.58056	3.99676	3.40364	1.72594	165.113	8094.78	331.037	15.6745	0.824282	7.84815	3.57773	39.6563	5.53222	3.02967	7.66262	4.29768	2.1832	380.015	185.654	124.241	1.89311	17.3297
Liver	ENSG00000197408	CYP2B6	0.0210929	0.0231173	0.0161817	0.0200042	0.0178822	0.0159953	0.00549759	0.00520026	0.00440921	0.0175876	0.00954531	0.0123007	0.00791339	0.00459627	0.00701548	0.00660518	0.00319708	0.00635485	0.00612408	0.0406601	0.0109029	0.0643708	0.303117	4.97407	0.0116319	0.0271424	0.0960123	0.00954402	0.00548278	6.62124	238.782	0.197353	0.0185339	0.00801105	0.0162622	0.02592	0.0278247	0.0242557	0.0109108	0.0249237	0.120347	0.0380912	12.5887	0.0926014	0.0373476	0.162135	0.0143103
Liver	ENSG00000198077	CYP2A7	0.120028	0.0939657	0.049657	0.0586903	0.06242	0.050057	0.0647005	0.0820161	0.0818095	0.0920812	0.103946	0.0999144	0.0912609	0.099835	0.158572	0.0842158	0.0800395	0.146904	0.177766	0.23382	0.0313202	0.00831837	0.0735995	0.0490796	0.0575005	0.0492838	0.0520029	0.0325426	0.0170992	0.0132768	93.5308	0.263673	0.0402888	0.0288657	0.124526	0.847967	0.0167095	0.0973668	0.017369	0.279351	0.0490433	0.0667051	0.114992	0.0586488	0.0366857	0.111328	0.0781546
Liver	ENSG00000198099	ADH4	1.91424	3.33281	1.07373	3.88334	0.728423	1.7135	0.0271479	0.0267424	0.0322048	0.0526742	0.0580646	0.0421572	0.025634	0.0265722	0.0593176	0.030948	0.0221427	0.038318	0.0344929	7.90466	0.162062	0.0349613	0.447307	0.654184	7.51546	1.15311	3.0592	0.195114	0.0517091	0.760204	726.047	0.381843	3.36274	0.466744	1.58927	0.293519	0.0954078	0.162398	0.00571658	0.492412	1.41088	0.441407	0.756968	1.24352	0.65767	1.0794	0.963982
Liver	ENSG00000198610	AKR1C4	0.130092	0.107187	0.0346543	0.0460867	0.0489226	0.0326113	0.0101066	0.00811693	0.011862	0.0134382	0.0234709	0.0138093	0.0091374	0.00696959	0.0204355	0.0115688	0.0105868	0.0166983	0.00882877	0.0911991	0.0602113	0.00950204	0.031383	0.0563644	0.0384474	0.0470398	0.0420211	0.0384423	0.0143706	0.132363	172.504	0.172189	0.0715127	0.0267393	0.0414183	0.0248751	0.0614933	0.027909	0.00444808	0.0251913	0.0335541	0.0383197	0.319133	0.32752	0.142621	1.18722	0.0430619
Liver	ENSG00000198650	TAT	0.31352	0.295429	0.102005	0.0495138	0.0946902	0.0580753	0.0491694	0.0549276	0.0512529	0.0799683	0.225719	0.0765578	0.0565645	0.0654532	0.0938236	0.0691773	0.0510687	0.0690347	0.05497	23.0794	0.0308239	0.0666138	0.0766917	0.41835	0.0525155	0.0515453	0.0656013	0.113278	0.0198783	0.0869911	648.802	0.231414	0.091239	0.0300206	0.136214	0.106305	0.12613	0.193494	0.014872	0.101352	0.209183	0.0630465	1.01807	2.20152	0.0648324	2.6674	0.104099
Liver	ENSG00000198670	LPA	0.00686718	0.0154362	0.0642652	0.00792103	0.0109174	0.00950262	0.0580884	0.147331	0.0220416	0.00649898	0.00636609	0.166259	0.129613	0.0386948	0.27619	0.0289508	0.0120591	0.0251279	0.0247922	0.0084863	0.00499968	0.00688847	0.0236044	0.0239862	0.00742185	0.086291	0.00950435	0.00659436	0.00242576	0.118171	18.1868	0.0386989	0.009933	0.00435729	0.0118376	0.119295	0.134558	0.0566646	0.0140161	0.333556	0.0109444	0.0150813	0.0285799	0.0502713	0.00666937	0.632096	0.0647615
Liver	ENSG00000213512	GBP7	0.240601	0.146188	1.57433	0.05971	0.0788747	0.0617898	0.0546614	0.0492899	0.0609203	0.0599716	0.066174	0.0690814	0.0793155	0.0566153	0.0619116	0.0633672	0.0538117	0.0925351	0.0558999	0.172444	0.0129755	0.242064	0.084471	0.073146	0.0915645	0.0791472	0.0889499	0.0671666	0.0363846	0.0769251	30.7329	0.454012	0.0805512	0.0607601	0.174873	0.180524	0.0147661	0.0786968	0.0119458	0.137287	0.035734	0.0543166	0.13845	0.237829	0.0674671	0.248683	0.156312
Liver	ENSG00000228278	ORM2	2.97183	4.6647	3.79545	0.603018	1.35118	0.263285	0.0676735	0.0860524	0.123403	0.237618	0.637797	0.135596	0.107727	0.0754966	0.177828	0.13208	0.102734	0.100036	0.082371	4.13453	0.165296	0.132431	0.348514	0.342667	0.314444	0.386013	0.712995	0.396495	0.153118	0.157384	3884.44	10.4699	0.359087	0.223182	0.39113	0.543633	0.930984	0.356587	0.0291248	30.5387	0.473479	0.38422	0.642012	11.9295	14.2122	2.31057	0.568704
Liver	ENSG00000229314	ORM1	5.27678	12.6682	8.58229	1.70612	3.22713	0.926994	0.294713	0.257227	0.289289	1.44228	3.39207	0.459715	0.365939	0.247524	0.55831	0.322153	0.308567	0.366495	0.330269	7.92236	0.770288	0.437301	1.31347	1.17993	1.02129	1.47479	2.93916	1.4947	0.678461	0.703177	11185	35.0607	1.15387	0.910782	1.25832	1.90325	2.91794	1.37218	0.235023	66.1732	1.51598	1.28085	2.00389	63.179	9.93054	2.6248	1.97695
Liver	ENSG00000234906	APOC2	0.671925	0.8476	4.18188	1.87693	3.97941	0.654496	16.2347	8.30502	22.2517	3.42572	2.42352	6.24115	9.34603	13.2462	15.6824	15.8761	15.8849	35.3744	30.799	1.46115	0.111159	0.459626	0.605167	1.12906	0.475159	0.638538	0.594473	0.381199	0.150666	3.9466	1913.32	16.739	1.8257	0.124058	1.84283	0.648853	0.667234	3.81919	0.434626	1.47624	1.52801	1.28807	6.75501	4.92782	0.479609	1.02078	0.897765
Liver	ENSG00000243135	UGT1A3	0.00328493	0.00214983	0.00122828	0.00230905	0.000478449	0.000870057	0.00139907	0.000757966	0.000960093	0.00194782	0	0.000595438	0	0.00070753	0.000651805	0.000472407	0.000833076	0	0	0.00177664	0.0032024	0.00466923	0.00836882	0.0514976	0.0010398	0.0697178	0.0039996	0.000860306	0.000257398	0.0832949	3.91239	0.00315946	0.0130774	0.00132172	0.000737045	0.00120075	0.00114336	0.00162357	0.0352099	0.0261229	0.0591634	0.048626	0.496027	0.0114449	0.0236447	0.0216956	0.0018403
Liver	ENSG00000244414	CFHR1	0.644422	0.521168	0.294257	0.355642	0.721452	0.380319	0.0539545	0.0708238	0.0232114	0.0281377	0.0565828	0.0410337	0.0420364	0.0904997	0.196237	0.0239282	0.0178565	0.0558352	0.150976	0.375233	0.258116	0.025574	0.158517	0.118444	0.178836	0.0913791	0.165267	0.234601	0.0221415	3.12079	292.816	0.168603	0.18628	0.0463383	3.41761	0.562644	0.0585198	0.10466	0.00934264	0.171919	0.101237	0.141628	0.308712	4.22045	0.112409	0.304854	0.263532
Liver	ENSG00000244474	UGT1A4	0.021176	0.0271011	0.00877124	0.00584295	0.00446948	0.00433375	0.00145007	0.000982345	0.00112032	0.0074216	0.00496618	0.00185234	0.00143858	0.00238556	0	0.00134694	0.00172985	0.000486635	0.00175063	0.00632831	0.00766682	0.00727321	0.0176094	0.0996187	0.00296625	0.137126	0.00890015	0.00604122	0.0021372	0.110448	57.4673	0.0142612	0.0368109	0.00445743	0.00803207	0.00623673	0.00544784	0.00702321	0.0395907	0.0278277	0.154554	0.170885	1.36245	0.159944	0.050846	0.0889136	0.0132096
Liver	ENSG00000255974	CYP2A6	1.01125	0.62137	0.761244	0.254865	0.28381	0.246709	0.170978	0.170714	0.144044	0.276976	0.379188	0.235834	0.230797	0.193845	0.29277	0.146329	0.14549	0.286003	0.282438	1.43459	0.111894	0.0339313	0.456964	0.201811	0.231073	0.131021	0.256463	0.104725	0.0732138	0.0453501	723.012	1.41972	0.212541	0.16894	0.452578	2.00137	0.0782699	0.344516	0.0164703	0.617092	0.252674	0.336834	0.180394	0.533189	0.127498	0.462196	0.254907
Liver	ENSG00000256162	SMLR1	0.0680997	0.0606871	0.57865	0.036269	0.103374	0.0366442	0.030744	0.0405339	0.0719164	0.011237	0.01861	0.0640496	0.0507334	0.0343487	0.0313733	0.0593634	0.0559866	0.0503652	0.0352785	0.0479618	0.0320265	0.0262063	0.125375	0.0622846	0.0528736	0.0174777	0.0488212	0.0366516	0.0162726	1.635	27.2072	0.0563842	0.0237236	0.00839798	0.242827	0.416019	0.168696	0.0501036	0.00270432	0.0331355	0.0146963	0.0205555	4.85781	0.104037	0.0811828	1.2754	0.0494466
Liver	ENSG00000257017	HP	15.1087	399.028	5.57661	21.1161	36.8735	3.94119	0.385535	0.386619	0.572964	0.975024	3.37149	0.613043	0.50284	0.365425	0.71077	0.427433	0.459055	2.32636	0.483016	24.6691	0.912021	0.436358	2.07821	1.78419	2.06132	2.44209	3.50571	45.8379	2.25935	7.75	13911.3	80.9237	3.07614	1.21828	24.5278	7.83174	1.54499	31.1683	0.191889	6.3791	1.84337	1.62769	2.31333	62.0611	2.6934	1.82356	6.01874
Liver	ENSG00000263761	GDF2	0.00688676	0.00295381	0.00674607	0.0019516	0.00335298	0.00272986	0.00630652	0.014002	0.0245451	0.00329187	0.00385259	0.0108322	0.0109412	0.015173	0.0461808	0.0581545	0.0174382	0.00407084	0.0113979	0.00318864	0.00214869	0.00830283	0.0024237	0.00224948	0.0015692	0.00288371	0.00436629	0.144624	0.00313497	0.0005082	8.51341	0.0652614	0.00198854	0.00133618	0.00302636	0.000869736	0.00202529	0.00300968	0.0308356	0.051986	0.00880667	0.0229088	0.00355627	0.0252544	0.0020835	0.123443	0.00303879
Liver	ENSG00000267467	APOC4	0.124665	0.133905	1.45794	0.103207	0.169603	0.067213	0.241643	0.0879281	0.393721	0.0709344	0.143135	0.0860666	0.0778623	0.191419	0.28478	0.454718	0.308903	0.570774	0.396354	0.191213	0.0524521	0.249355	0.0628076	0.105018	0.0543855	0.0492157	0.0701394	0.0413467	0.0191365	0.0371555	340.329	0.607827	0.0931722	0.0468943	0.153614	0.379768	0.0468804	0.178523	0.0424456	0.107313	0.0838634	0.0705134	0.140613	0.833639	0.0581543	0.268812	0.11377
Lung	ENSG00000047936	ROS1	0.0379527	0.0903953	0.00441541	0.0165686	0.017216	0.0162302	0.0115922	0.199047	0.00199038	0.0105132	0.00926606	1.02956	0.919317	0.0253649	0.0224038	0.00263384	0.00135007	0.00537877	0.00254543	0.0201589	5.07289	0.019778	0.0390907	0.222213	0.00647577	0.00566417	0.00738591	0.0179901	0.0118809	0.120421	0.0281164	26.207	0.0186836	0.0393121	0.022042	0.00810849	0.0155031	0.169114	0.00831002	0.0257091	0.489499	0.1166	0.103667	0.00379834	0.0762135	0.803562	0.00970618
Lung	ENSG00000122852	SFTPA1	0.497859	0.835501	0.366375	1.48679	0.409115	0.436527	0.15588	0.172297	0.167423	0.520543	0.825526	0.274863	0.279855	0.360648	0.166718	0.200738	0.148123	0.183148	0.229304	0.355636	0.166904	0.434729	0.551895	0.265865	0.649439	0.313301	0.446859	0.64709	0.299867	0.244859	0.569234	5345.77	0.293331	0.437365	0.470614	0.345677	0.389821	0.643321	0.00374055	0.431428	1.56047	0.869429	0.802845	0.338784	0.361765	0.349201	0.787866
Lung	ENSG00000131400	NAPSA	1.21273	1.07335	0.609392	1.43176	1.08363	0.764215	0.6399	0.625254	0.715074	1.29037	1.32594	1.04196	0.786482	0.696834	0.881363	0.678432	0.601853	1.26886	0.89482	1.53114	0.746866	14.794	1.44089	1.62727	1.03342	1.13356	0.951017	0.616394	0.271742	98.3282	1.33414	1216	1.69115	0.25408	2.5047	2.52956	1.11264	2.34446	0.320551	2.86007	2.76767	2.54637	3.20399	2.64586	1.35115	5.36805	5.76772
Lung	ENSG00000133661	SFTPD	1.04709	1.1553	0.417992	2.75695	2.37977	3.1919	2.40344	2.97173	3.8915	2.76528	2.12079	3.45218	3.52017	2.01266	2.82114	4.48412	2.6005	0.818843	1.57586	1.24481	0.246954	0.059655	1.75363	0.802074	2.17686	2.27114	1.74309	1.12893	0.559691	1.41872	0.912533	537.907	1.60279	0.224009	1.63097	1.15586	2.76848	6.67355	0.225949	2.55625	6.58613	8.45701	0.731844	0.850177	1.50631	3.1711	10.4642
Lung	ENSG00000149021	SCGB1A1	0.116135	0.596322	0.107942	0.460834	0.348496	0.124245	0.152893	0.163145	0.115358	0.693467	0.653051	0.231808	0.214644	0.141268	0.181933	0.116964	0.134292	0.110056	0.196035	0.153214	0.0588637	0.118735	0.13596	0.130394	0.154073	4.63431	0.19547	0.116476	0.0745809	0.0286466	0.0845564	958.586	0.23532	0.0801285	0.149296	0.942972	0.253382	1.67336	0.0124247	38.4463	0.162325	0.167737	0.981732	0.0987765	0.0905797	0.191645	0.254863
Lung	ENSG00000157765	SLC34A2	0.320295	0.547654	0.0723273	0.264503	0.123235	0.0892866	0.0849493	0.0850989	0.0625575	1.14084	1.01854	0.100897	0.108801	0.0808921	0.0934265	0.0848109	0.0487327	0.0574864	0.0628344	12.4851	0.0423198	0.113992	0.149822	0.115207	0.184505	2.00536	0.133862	0.151021	0.0662136	18.0768	0.80668	763.38	120.04	0.0819375	0.368854	0.917319	3.63562	2.99052	1.64939	1.35335	3.10957	4.03828	7.12404	0.103829	0.220791	3.86936	74.1253
Lung	ENSG00000164265	SCGB3A2	0.0433521	0.09285	0.0262934	7.55508	1.13752	3.15944	0.0170682	0.0218883	0.0158384	0.0267354	0.0827165	0.0309747	0.0341937	0.0201882	0.0684883	0.0159569	0.0112194	0.0171313	0.0192541	0.0785303	0.0165393	0.021413	0.0676969	0.0271222	0.039569	0.233478	0.0503102	0.38879	0.0420352	0.0283919	0.0550985	301.996	0.731589	0.0273269	0.152573	0.0928695	0.198645	0.809149	0.0668541	0.0748325	0.457696	0.494635	0.405401	0.0972161	0.316818	0.102673	0.290302
Lung	ENSG00000166961	MS4A15	0.016441	0.0161552	0.0385959	0.036004	0.0128967	0.012698	0.0316069	0.0404512	0.0146041	0.0216661	0.0319828	0.0522519	0.03956	0.0634877	0.0290269	0.0117834	0.0165588	0.0191299	0.0653012	0.0226177	0.00937216	1.06516	0.0258208	0.0461594	0.0120259	0.0129796	0.0118014	0.0123593	0.00745615	0.00792869	0.00646267	73.1925	0.0424213	0.00926685	0.0170572	0.519527	0.0472372	0.0258608	0.253936	0.0413254	0.0359122	0.033649	0.356028	0.0151337	0.0307814	1.14306	0.0288904
Lung	ENSG00000168484	SFTPC	0.457119	1.19499	0.422884	1.70713	0.546833	0.600386	2.20384	2.14359	3.51808	1.3046	1.46951	3.65601	3.38093	3.37525	2.26516	3.20483	3.55441	6.9368	4.08444	0.381218	0.194645	0.396579	0.666225	0.292798	0.798044	0.387192	0.615968	0.731746	0.309095	0.278162	0.527174	5578.43	0.31463	0.336753	0.871148	0.356146	0.266054	0.725778	0.00755615	0.553605	1.77862	1.73265	1.27775	0.336597	0.413396	1.80151	3.38031
Lung	ENSG00000168878	SFTPB	0.775477	1.12734	0.46069	2.1532	0.69355	0.583962	0.231548	0.252978	0.233061	0.514596	0.904282	0.360408	0.380003	0.436936	0.272396	0.265112	0.215275	0.25132	0.310579	0.613116	0.263805	0.49052	0.719988	0.371188	0.857138	0.449354	0.643647	0.822269	0.430647	1.3983	0.605051	6899.11	0.520868	0.560757	0.670718	0.481263	0.414749	5.33985	0.0107703	0.569574	1.17841	0.932536	1.01476	0.579692	1.15298	0.580036	184.893
Lung	ENSG00000178084	HTR3C	0.0789944	0.0828801	0.0249262	0.0137372	0.030486	0.0266378	0.00595703	0.00537538	0.007418	0.00794736	0.0106569	0.00447343	0.00781601	0.00836794	0.00697537	0.00894912	0.00394139	0.00795948	0.0061085	0.0803517	0.00850897	0.00685398	0.0542008	0.274697	0.0566059	0.031093	0.0434932	0.00980101	0.0089563	0.0213625	0.00561328	5.3864	0.0129605	0.00619216	0.02264	0.0579025	0.0104152	0.0394033	0.0171914	0.179947	0.059514	0.0444332	0.282215	0.00622889	0.0512853	0.154826	0.303903
Lung	ENSG00000185303	SFTPA2	0.571456	0.931936	0.398622	1.93843	0.516829	0.543598	0.446182	0.578988	0.480185	5.00674	3.95466	0.873227	0.904917	0.667817	0.495116	0.530313	0.420769	0.385301	0.497376	0.457083	0.189101	0.403113	0.79688	1.09223	0.737136	0.420013	0.560659	0.760038	0.352465	0.31258	0.589733	5585.51	0.428089	0.479752	0.642852	0.516945	0.627751	0.78774	0.0292502	8.30057	1.60657	0.899009	0.867582	0.39595	0.516908	0.412908	1.05085
Lung	ENSG00000188817	SNTN	0.0023199	0.00582736	0.00183988	0.00325124	0.00409355	0.00284009	0.0402977	0.00732383	0.0647837	0.013615	0.00877128	0.00895777	0.0091584	0.0577018	0.114796	0.0451618	0.00475731	0.0203703	0.00904332	0.00708425	0.00455181	0.000990846	0.0095674	0.0369769	0.00223876	0.0036972	0.00251435	0.0014838	0.000587835	0.0194735	0.00129165	4.47255	0.00639393	0.00143422	0.00314559	0.0539039	0.0309326	0.0128812	0.0531674	0.0493144	0.0133421	0.0139587	0.0240728	0.00121674	0.0794435	0.0965656	0.0100275
Lung	ENSG00000196260	SFTA2	0.326225	0.276297	0.195268	0.189321	0.174204	0.116316	0.2271	0.175511	0.307798	0.08735	0.0973647	0.144167	0.162525	0.206396	0.309874	0.280506	0.236882	0.516758	0.435187	0.269577	0.0588762	0.18553	0.176578	0.133877	0.765159	46.988	0.318106	0.134317	0.0704953	2.5475	0.20621	301.376	4.30344	0.42893	0.515664	0.205508	1.6877	0.533974	0.0640239	0.302888	0.143881	0.206212	0.260225	0.224954	5.63931	2.05039	3.62808
Lung	ENSG00000197870	PRB3	0.0315255	0.014198	0.0289534	0.0120421	0.0109804	0.013321	0.0147929	0.0171159	0.0187733	0.0102485	0.00457724	0.0231986	0.0315475	0.00762943	0.0169381	0.014002	0.0148662	0.00942312	0.00665705	0.054086	0.0313513	0.0358517	0.0171927	0.0416232	0.0106457	0.186208	0.028557	0.00766447	0.00337202	0.0154869	0.0105368	17.8666	1.81187	0.00616954	0.021945	0.0246082	0.0114379	0.201689	0.0164681	0.202972	0.472841	0.51955	0.0277629	0.14493	0.0348448	1.56803	0.0357927
Lung	ENSG00000230657	PRB4	0.0194122	0.00528738	0.0150362	0.0125114	0.00518048	0.00942665	0.00360426	0.0141269	0.0138663	0.0144249	0.00657325	0.00767942	0.0142947	0.00730077	0.00603826	0.0097584	0.01335	0.00870718	0.00376806	0.0127016	0.0166002	0.0175131	0.00546096	0.00796974	0.00776976	0.0180002	0.118867	0.00414085	0.00232185	0.00271445	0.00806953	49.133	0.0375733	0.006516	0.0136753	0.00495233	0.00471837	0.2504	0.000274582	0.0109478	0.345753	0.452674	0.00987945	0.0478417	0.011644	0.710301	0.052366
Minor Salivary Gland	ENSG00000078898	BPIFB2	0.481314	0.105696	1.16039	0.0735909	0.0752352	0.120959	0.0480828	0.0416319	0.0531152	0.251328	0.0708826	0.0592222	0.0438856	0.0949349	0.0496095	0.0645287	0.0413648	0.0540004	0.0982683	0.981971	0.077535	0.134376	0.213406	0.164594	2.5874	132.501	2.26623	0.0673418	0.0601521	0.0558139	0.597572	2.71784	3585.62	0.285929	0.0917528	0.177256	0.174644	1.81099	0.00544052	2.26332	0.0886248	0.151353	0.228754	0.114301	0.0992292	1.71548	0.617269
Minor Salivary Gland	ENSG00000090382	LYZ	69.4646	71.2412	20.2195	61.4514	72.9813	30.5634	2.42248	1.72716	2.6819	3.20282	1.77873	1.55212	2.4515	2.55355	3.42737	1.84785	1.88975	11.2572	4.55451	30.6028	0.585365	24.3846	25.3014	59.3315	15.0979	32.665	15.7668	12.2854	4.60224	8.70851	10.0901	504.083	23211.6	3.93873	38.8227	17.0485	28.6764	7.80268	28.7442	19.826	10.1882	11.2862	377.074	283.496	375.149	8.24755	22.6761
Minor Salivary Gland	ENSG00000096006	CRISP3	0.614998	0.320356	1.17403	0.18897	0.131861	0.166888	0.10172	0.0908675	0.0969759	0.333154	0.104661	0.0858734	0.110566	0.105528	0.104652	0.0886434	0.0944599	0.080975	0.186625	1.28156	0.103996	0.0938599	0.174213	0.160566	4.77567	282.579	1.47659	0.146468	0.0854286	0.093675	0.386706	1.7929	3478.02	0.310571	0.127881	1.22615	3.40595	1.22561	0.300528	1.15432	4.88902	6.58695	0.263098	4.16447	0.316064	0.262077	0.628065
Minor Salivary Gland	ENSG00000109205	ODAM	0.07464	0.0307924	0.949415	0.0645369	0.100854	0.0439583	0.0152277	0.0153932	0.0122799	0.0381307	0.0243687	0.0218702	0.014879	0.0104802	0.768884	0.0260865	0.0129821	0.049275	0.0406843	0.760906	0.0178024	0.0130238	5.39719	2.33154	0.184398	0.415641	0.242243	0.0364388	0.0267884	0.423659	0.0329165	2.62278	605.833	0.0437525	0.155167	0.0622117	0.340343	0.587254	0.0929815	2.06435	0.093462	0.0693173	0.884675	0.0393001	10.9935	0.148528	10.3827
Minor Salivary Gland	ENSG00000111215	PRR4	5.0719	3.16343	5.2301	4.42087	3.89651	4.39291	3.26644	3.53884	3.0144	5.71513	4.61747	4.46756	4.90607	4.14008	4.13556	2.92869	2.69444	5.80538	4.505	5.63308	2.85318	2.98225	4.00637	2.60346	4.61934	39.8663	3.80092	2.36452	1.34713	2.45661	1.95344	41.3581	1758.38	2.24559	7.50744	6.37675	1.48093	7.44607	3.42419	6.91239	10.6717	25.2649	2.78322	3.63071	2.70329	3.73852	6.09007
Minor Salivary Gland	ENSG00000117983	MUC5B	0.095474	0.0566717	0.391021	0.0563375	0.0538844	0.066584	0.0290791	0.0451599	0.0300403	0.0862249	0.046193	0.0840466	0.0674664	0.050399	0.0314106	0.0413631	0.0271677	0.028618	0.0369155	1.02955	0.0347234	0.039126	4.05818	28.8006	0.669451	40.472	0.33198	0.033503	0.0271541	0.0448095	0.563742	5.62751	1093.67	0.0955438	0.170068	0.13436	1.96292	0.313797	0.00152084	0.529765	0.253099	0.293573	1.64759	0.0589753	2.82117	0.26154	0.217748
Minor Salivary Gland	ENSG00000126549	STATH	0.112064	0.0386225	0.613681	0.0316201	0.0290617	0.0395568	0.0291592	0.0104736	0.015685	0.0563501	0.0555908	0.017125	0.0175036	0.0162891	0.0198736	0.0165689	0.00876167	0.00923959	0.138625	0.878671	0.142771	0.0409048	0.0477618	0.0433432	0.0915563	4.01365	0.0690335	0.028092	0.0159843	0.00993714	0.0642017	0.865219	1457.15	0.256965	0.0284987	0.0311919	0.10909	17.3504	0.0121583	0.519515	0.0516589	0.0573719	0.121349	0.0836704	0.0256103	0.246883	0.19268
Minor Salivary Gland	ENSG00000126550	HTN1	0.000609725	0.000590842	0.0227363	0	0.000732618	0.00141983	0.00190556	0.00115944	0.000122484	0.000662813	0	0.00106366	0.00141546	0.00360706	0.021004	0.00096421	0.000425287	0.000957639	0.00430065	0.0149267	0.000725861	0.00454892	0.00227773	0.00182103	0.00318087	0.012076	0.00135982	0.000292676	0.000525279	0.000537046	0.000499087	0.0012401	10.8834	0.00462893	0.00131613	0.00122536	0.00106956	0.213904	0.00816319	0.0146307	0.00113653	0.00316131	0.00100192	0.00132919	0.000906253	0.0570074	0.00642172
Minor Salivary Gland	ENSG00000134827	TCN1	0.251971	0.233002	0.45296	0.130971	0.129248	0.0951246	0.0432148	0.0423982	0.0476633	0.199358	0.172563	0.0649834	0.0664002	0.052329	0.0620608	0.0428697	0.036954	0.0607967	0.0798712	9.82748	0.0966417	0.0477039	0.0894871	0.232865	0.75675	35.6614	0.27532	0.14533	0.0705242	0.280755	0.382123	3.12668	1206.81	0.131177	0.141528	0.109501	3.59828	0.778844	0.218292	2.29015	0.91584	1.59172	0.600663	8.85937	56.8082	2.02714	0.279602
Minor Salivary Gland	ENSG00000135413	LACRT	0.0518245	0.00549434	0.00229723	0.00575776	0.00437561	0.0125711	0.00116238	0.000629711	0.0047856	0.00215822	0	0.0046976	0.00201774	0.00235181	0.00108016	0.00255054	0.00346252	0.0019492	0.00140148	0.259655	0.00399159	0.00529343	0.0048664	0.00296674	0.00302488	0.00304368	0.00411432	0.00476689	0.00139077	0.00612357	0.00135484	0.00423973	3.85009	0.00240217	0.00674017	0.00199515	0.00158396	0.00180096	0.0115219	0.00259207	0.330944	0.79017	0.00571752	0.00216513	0.00337331	0.042955	0.00509979
Minor Salivary Gland	ENSG00000159763	PIP	15.9347	0.434695	4.9695	0.387324	0.421594	0.939055	0.241062	0.212898	0.175001	1.30952	0.449995	0.216986	0.347807	0.306913	0.216959	0.263323	0.160328	0.259357	0.596997	372.436	0.569524	0.38276	0.719978	0.617965	0.54653	1.16798	0.869301	0.821928	0.249874	0.294464	0.916333	12.6183	19849.1	1.164	0.4895	0.778384	0.868294	3.01657	1.45402	3.8179	147.734	241.431	0.796386	0.726381	0.435955	1.44312	1.6166
Minor Salivary Gland	ENSG00000162078	ZG16B	1.45776	0.565959	5.95737	0.475586	0.416322	0.561607	0.363099	0.300327	0.242263	1.51862	0.878005	0.277128	0.404826	0.442663	0.25493	0.311003	0.219215	0.268815	0.956409	10.8206	0.710705	5.63626	1.86501	6.29383	0.754509	9.37364	0.875911	0.392824	0.318026	0.547806	1.39098	2.22905	25922.6	1.42738	0.511217	0.875352	1.29764	3.35406	0.194694	50.8629	22.7338	16.9168	4.79965	1.82069	7.55287	2.59023	2.72569
Minor Salivary Gland	ENSG00000167104	BPIFB6	0.00328033	0.00162991	0.00897051	0.00178842	0.00269485	0.00156839	0.000393901	0.000533859	0.00108192	0.00128009	0	0.0023477	0.00107387	0.00189217	0.00127832	0.00199331	0.00172032	0.00145321	0.000949612	0.00578019	0.001904	0.0421711	0.00227796	0.0015641	0.00439569	0.221414	0.00284208	0.000888462	0.00108806	0.00207386	0.00202158	0.0194355	9.89655	0.00237005	0.00798861	0.00270427	0.00112742	0.0227587	0.00675517	0.0120697	0.00207468	0.00186352	0.0011062	0.00190751	0.00171567	0.0916008	0.00544716
Minor Salivary Gland	ENSG00000167419	LPO	0.0812957	0.237773	0.0488461	0.0124123	0.0397845	0.00853071	0.0542087	0.102023	0.0460202	0.173149	0.117942	0.12449	0.12984	0.153502	0.103623	0.0728998	0.0458705	0.0470939	1.73977	0.363344	0.0130632	0.0681253	0.0100486	0.00839571	0.0137994	0.367662	0.0126223	0.0158808	0.0043098	0.0122902	0.015098	0.200129	82.2818	0.0127414	0.0109765	0.0125249	0.0169836	0.224354	0.00608028	0.0211695	0.0864325	0.0276613	0.0919553	0.227938	0.0103783	2.31404	0.0230015
Minor Salivary Gland	ENSG00000171195	MUC7	2.56527	0.993846	8.76768	0.796282	0.699704	1.07287	0.739404	0.600571	0.46186	2.65853	1.63479	0.569303	0.710358	1.0465	0.501814	0.657611	0.395383	0.651866	1.56397	10.9112	0.72837	0.635663	1.81431	1.31866	1.27132	2.64902	2.21416	0.810198	0.6186	0.680249	2.16403	1.28066	41405.9	2.18105	0.9245	1.49742	1.87803	2.45357	0.00480906	1.58684	4.52173	6.19115	2.26858	1.29954	1.05526	1.62446	3.59132
Minor Salivary Gland	ENSG00000171199	OPRPN	0.0310729	0.0065565	0.149091	0.00870399	0.00474177	0.00990365	0.00564237	0.00196067	0.00103393	0.0144786	0	0.00307895	0.00553627	0.00259191	0.00534483	0.00193279	0.00239515	0.00686455	0.00460486	12.7301	0.0054391	0.0431885	0.00588638	0.008125	0.00794975	0.0714296	0.00853872	0.00624139	0.00277081	0.00452961	0.288341	0.00962723	204.622	0.0211666	0.00730193	0.0108712	0.0169463	0.0162922	0.0052791	0.0360481	0.218652	0.343868	0.00888282	0.00696041	0.00393636	0.643059	0.0364756
Minor Salivary Gland	ENSG00000171201	SMR3B	0.0463153	0.0423538	5.11935	0.0286071	0.0365118	0.044786	0.0160137	0.00789058	0.0155684	0.032308	0.0360585	0.027456	0.0146201	0.018083	0.0240168	0.0129979	0.0164967	0.023093	0.033321	0.600045	0.0849832	0.0754721	0.0507249	0.248199	0.0728116	0.325449	0.0497407	0.0288976	0.016765	0.0304639	0.0649024	0.0752987	2847.11	0.0813412	0.0482883	0.139571	0.0706175	6.09735	0.0099599	0.574032	0.0232187	0.0544747	0.0728612	0.118977	0.0488409	3.30649	0.92629
Minor Salivary Gland	ENSG00000176009	ASCL3	0.082752	0.0469604	0.0642508	0.0858047	0.0753157	0.0778657	0.0163431	0.0127143	0.0198954	0.102641	0.0737559	0.0299776	0.0168238	0.0268607	0.0231444	0.0199091	0.0167815	0.0480252	0.0235055	0.0998377	0.0772594	0.0786261	0.0851802	0.0479731	0.0783696	0.0353179	0.0780644	0.0291831	0.0140952	0.250219	0.0221474	0.123815	11.2295	0.0220223	0.141853	0.0727833	0.0519647	0.0791726	0.00437069	0.107697	0.0414486	0.0646932	0.0693229	0.0900394	0.0770443	0.289852	0.0960349
Minor Salivary Gland	ENSG00000181617	FDCSP	0.504881	0.418112	2.80643	0.238372	0.300563	0.19043	0.112966	0.0909537	0.0686822	0.439784	0.166198	0.106419	0.074841	0.0875074	0.27028	0.0686098	0.0444089	0.0765013	0.137835	50.5998	0.110934	0.155751	0.678916	2.6736	0.496854	14.5035	0.72932	0.202381	0.125188	0.231715	0.2323	1.18979	8012.57	1.11799	0.250429	0.638257	0.473511	0.83577	0.0151191	0.798095	0.408026	0.540481	50.9406	23.188	0.451845	0.38679	3.14869
Minor Salivary Gland	ENSG00000184530	C6orf58	0.222727	0.133464	0.990833	0.0759501	0.0837681	0.103701	0.088056	0.0901496	0.0733962	0.246964	0.173057	0.0903948	0.115179	0.0851487	0.0679885	0.0912216	0.0704015	0.074961	0.145583	0.184461	0.202857	0.158605	0.148557	0.139342	0.112375	1.81738	0.165314	0.0623877	0.0414458	0.0668639	0.0874529	2.80097	2582.06	0.15374	0.164741	0.224713	0.178831	0.527607	0.12552	0.178479	0.0902238	0.0881895	0.14992	0.092587	2.35953	1.22479	0.437525
Minor Salivary Gland	ENSG00000184709	LRRC26	0.304945	0.0537141	0.161564	0.0702669	0.0478099	0.0482435	0.263707	0.259621	0.101958	5.40018	3.48622	0.364188	0.39459	0.147681	0.628691	0.14111	0.0892206	0.161466	0.120584	10.85	0.0301272	2.44553	2.481	17.1437	0.144755	3.67093	0.0702466	0.0360944	0.0299223	0.104142	0.0803616	0.631396	419.591	0.0714019	0.0497924	0.0542085	0.401563	0.343563	0.00167122	103.495	8.11309	7.56612	12.3685	0.157654	5.83786	1.00971	0.0840738
Minor Salivary Gland	ENSG00000187533	PRR27	0.00303162	0.00114105	0.00589852	0.00150724	0.00164946	0.00153994	0.00103404	0.00379849	0.000700949	0.00183585	0.000847012	0.00163421	0.00208706	0.00383167	0.00628672	0.000710214	0.00110714	0.000954294	0.00174265	0.0138083	0.00155821	0.0042854	0.00370503	0.00380143	0.00117321	0.134293	0.0027984	0.000710897	0.001	0.00121119	0.00296995	0.00154507	32.6284	0.0020125	0.00166422	0.000743403	0.00412863	0.00177447	0.0044416	0.00661737	0.00704793	0.0102101	0.00702837	0.00309173	0.00294294	1.0633	0.00583575
Minor Salivary Gland	ENSG00000187689	AMTN	0.0106142	0.00127942	0.00377039	0.0152297	0.0146013	0.0202485	0.00148549	0.000862224	0.00032768	0.0014767	0	0.0004065	0.000631472	0.00112691	0.0135468	0.000430074	0.000884878	0.0534785	0.0015358	0.0508733	0.0182191	0.00289848	0.00507748	0.00216749	0.00733723	0.454805	0.00450601	0.0012399	0.00181665	0.00286998	0.000742093	0.575422	9.79279	0.00236702	0.00302079	0.00218674	0.00251615	0.181289	0.0050943	1.04294	0.382172	0.246566	0.00402332	0.00142327	0.869408	0.0607894	0.0660594
Muscle - Skeletal	ENSG00000068976	PYGM	13.9022	17.2695	3.50658	26.2029	28.9677	43.9942	16.5782	15.306	29.3769	13.0443	12.9998	23.5405	18.0505	13.1125	8.44787	10.658	22.6899	15.8025	13.8995	14.2797	0.972645	0.930669	40.6345	14.526	48.215	3.21239	52.8791	27.3494	37.6699	2.49316	0.783974	5.16427	69.2293	2494.62	13.2277	9.65047	0.918752	3.04838	0.970925	26.3343	2.7011	7.00804	10.7615	5.90035	8.64478	15.7413	10.4176
Muscle - Skeletal	ENSG00000081248	CACNA1S	0.0845232	0.115308	0.0188029	0.0499552	0.403736	0.822968	0.103956	0.161666	0.397441	0.0251388	0.121356	0.333235	0.294826	0.0801126	0.310466	0.525788	0.275063	0.0817127	0.30592	0.125457	0.0268057	0.0264945	0.0736392	0.0751881	0.07223	0.0348786	0.177963	0.0711649	0.028853	0.169893	0.020784	0.205832	2.70006	124.403	0.166474	0.048514	0.0198886	0.022721	0.0521498	0.782953	0.0671781	0.216992	0.0700615	0.0582644	0.0530134	0.279671	0.0748003
Muscle - Skeletal	ENSG00000086967	MYBPC2	0.50385	0.308012	0.146963	0.334438	0.435021	0.812195	0.241665	0.8205	0.209333	0.147889	0.591514	0.692737	0.702617	0.278715	0.693493	0.206296	0.153973	0.348577	0.44703	1.19613	0.215604	3.26393	0.364735	0.393558	0.323233	0.289507	0.880736	0.236779	0.15578	0.525558	0.152655	0.601402	22.1192	1091.18	0.77086	0.315034	0.250322	0.677641	0.0391268	3.86909	0.48025	1.76835	0.665727	0.42605	0.226775	0.784241	3.17603
Muscle - Skeletal	ENSG00000101306	MYLK2	0.187163	0.374461	0.0785946	0.739609	2.17799	2.6453	0.97855	1.00126	1.00517	0.843812	1.22245	1.47934	1.30821	1.22868	1.1848	0.829579	1.00704	1.13336	1.22872	0.512037	0.29704	0.389758	0.489368	0.374015	0.549966	0.183106	0.58309	0.495576	0.284554	0.116249	0.0656327	0.28551	4.80625	314.278	1.40421	0.394077	5.02532	0.35544	0.0373932	0.771739	0.169257	1.4509	0.365069	2.41483	0.490003	1.12979	0.832511
Muscle - Skeletal	ENSG00000101470	TNNC2	7.65266	5.06342	5.62758	5.46463	7.49242	11.1064	2.71969	4.49639	6.64996	4.26328	6.44837	5.49763	5.93324	2.8441	3.026	7.2534	5.48092	2.47805	2.49659	10.678	2.43771	1.60037	4.73571	5.32168	5.25185	2.08237	6.36266	2.29024	1.38216	1.40139	1.20925	4.44899	193.37	7824.99	9.96513	10.0322	0.917983	4.40812	0.241519	14.1041	6.95632	12.371	5.97632	2.30475	2.35787	8.38499	5.59457
Muscle - Skeletal	ENSG00000101892	ATP1B4	0.0271179	0.0177354	0.00455217	0.0120305	0.055303	0.0318579	0.0261134	0.0181179	0.0181368	0.00669591	0.00980714	0.00881918	0.010186	0.0174248	0.0284356	0.0261666	0.00694837	0.0318729	0.024915	0.0196657	0.00718637	0.00927213	0.0111319	0.00730803	0.0109862	0.00611335	0.0447064	1.32061	0.124011	0.00511453	0.00681404	0.0159621	0.553331	18.4409	0.0209167	0.017675	0.00213375	0.0338393	0.00729105	0.330116	0.0154142	0.0434603	0.00909996	0.00678649	0.00630488	0.0454927	0.0148637
Muscle - Skeletal	ENSG00000104848	KCNA7	0.0483335	0.0354004	0.02981	0.0405553	0.0593718	0.0450828	0.0149745	0.0121988	0.0139215	0.0265081	0.0236481	0.0221866	0.0165621	0.0183996	0.0184975	0.0154601	0.0119392	0.0261662	0.0153224	0.0678759	0.114106	0.0264732	0.0304865	0.0229958	0.0348885	0.0627452	0.0950012	0.957577	0.415888	0.0152078	0.0206704	0.0522323	0.795771	21.7986	0.0709958	0.0440786	0.0121399	0.102492	0.0182148	0.177335	0.17997	0.269403	0.0257877	0.0291723	0.0232676	0.254557	0.0580121
Muscle - Skeletal	ENSG00000104879	CKM	14.0069	7.2445	4.06488	11.3659	94.8202	21.8894	2.6981	3.97045	3.302	2.43891	7.54028	4.49498	3.32734	4.7378	3.31513	3.16755	2.36642	6.7404	4.22613	24.3938	5.65386	5.12044	11.0868	5.72621	9.03045	4.44851	27.5616	2709.88	2758.09	2.9258	3.71761	21.9329	542.098	27069.3	39.5731	5.82586	2.95577	3.86118	0.0530036	79.4635	9.17968	42.8224	7.11367	4.10268	29.9212	25.0423	15.9604
Muscle - Skeletal	ENSG00000105048	TNNT1	2.74418	3.80947	0.772207	1.72124	6.62985	5.24149	10.1274	9.55468	6.04441	1.4166	1.74152	8.84075	9.00097	6.33548	3.42827	4.81482	5.9659	1.5372	3.64407	4.63271	3.35068	0.911243	1.68943	0.975523	1.5122	5.95302	10.4672	29.821	67.5633	0.467497	0.719331	3.56235	112.533	5437.92	11.9402	1.49355	0.586974	6.75501	1.01941	56.771	30.4178	38.419	1.37975	1.56391	1.09806	10.7994	2.61003
Muscle - Skeletal	ENSG00000108515	ENO3	6.61223	5.8246	4.85955	9.12703	13.5912	6.20852	1.72915	2.04757	2.1251	12.0113	8.7048	2.60502	2.18676	1.95889	1.57679	1.62704	1.72832	2.54089	2.42541	7.87706	4.15076	16.612	7.23548	6.57177	10.6381	3.75853	9.78988	110.508	167.137	7.09782	46.2022	9.33725	94.3754	2288.13	10.084	7.97056	1.89879	12.5483	2.78501	18.4642	4.81623	7.0668	11.5436	11.6525	4.84629	16.0395	14.3983
Muscle - Skeletal	ENSG00000108878	CACNG1	0.123426	0.0823909	2.5007	0.0704352	0.113379	0.198561	1.12157	0.847596	1.80083	0.278121	0.360482	0.534136	0.45544	0.536232	0.553968	2.30278	1.63707	0.247838	0.323863	0.800411	0.0540638	0.0744563	0.0889987	0.0536849	0.0927809	0.0438747	0.313862	0.0517447	0.0462496	0.0306695	0.0497302	0.293338	5.06456	241.925	0.185241	0.0545566	0.0416514	0.0575952	0.0218468	2.76185	0.0884514	0.617216	0.0750527	0.0615038	0.154738	0.118153	0.173779
Muscle - Skeletal	ENSG00000109061	MYH1	1.14009	0.739582	0.241518	0.572721	0.813425	1.51009	0.169438	0.298857	0.227434	0.171896	0.616239	0.290127	0.242984	0.291831	0.23833	0.23709	0.138416	0.40812	0.309906	2.5719	0.61646	0.38786	1.01645	0.314752	0.587401	0.357427	0.553241	0.456452	0.276781	0.142619	0.261162	0.832657	15.7148	2100.54	1.03736	0.514861	0.238651	0.189678	0.00850268	0.62341	0.750396	0.990938	0.409748	0.339172	0.395303	2.26214	0.821329
Muscle - Skeletal	ENSG00000111046	MYF6	0.376249	0.442691	0.0504532	0.107652	0.133071	0.198408	0.06438	0.0643255	0.219812	0.0409999	0.328469	0.0979542	0.107189	0.0562057	0.193581	0.417461	0.477436	0.207587	0.0624531	0.694811	0.370294	0.281888	0.119126	0.0554116	0.119477	0.0619151	0.683321	0.126509	0.138423	0.145147	0.0900221	0.138057	12.562	331.874	0.289641	0.0832658	0.0327493	0.0543118	0.0132047	3.69327	0.0953588	0.651143	0.0696428	0.060965	0.0482536	0.167378	0.226356
Muscle - Skeletal	ENSG00000111049	MYF5	0.00297411	0.00278556	0.00187952	0.00512247	0.00249145	0.00356833	0.000999608	0.00115901	0.00117504	0.00179034	0	0.0013677	0.00191179	0.00151559	0.000798388	0.00137248	0.000765069	0.000717937	0.00154816	0.00264225	0.114695	0.00623064	0.00247579	0.000850165	0.00159206	0.00175584	0.0265954	0.00276728	0.00228214	0.0145944	0.000499213	0.00275265	0.271744	2.79009	0.00576187	0.00147059	0.000699622	0.0310885	0.00212088	0.276585	0.0018886	0.0151669	0.00225501	0.000478481	0.000854333	0.0573138	0.00403573
Muscle - Skeletal	ENSG00000111241	FGF6	0.00385009	0.00406963	0.00539351	0.00461975	0.00484213	0.0102661	0.00345079	0.00399347	0.00309272	0.00507454	0.00872906	0.010676	0.0128705	0.00455538	0.00394971	0.00423747	0.00151744	0.00293422	0.00461137	0.00664081	0.00340438	0.00579916	0.0169911	0.00634562	0.0066911	0.00242569	0.0120331	0.00470428	0.00256337	0.00123108	0.00241878	0.00455328	0.0694606	5.4754	0.00720038	0.00796043	0.00260482	0.012453	0.00562096	0.0674604	0.00381198	0.0132229	0.00861748	0.00325592	0.00396099	0.168204	0.00623283
Muscle - Skeletal	ENSG00000115592	PRKAG3	0.116739	0.0333695	0.0233266	0.948268	0.350635	0.187342	0.0181814	0.0221361	0.47049	0.0156038	0.0179604	0.0270869	0.0244062	0.0365455	0.0264388	0.25793	0.43819	0.0261425	0.0188105	0.0901177	0.185243	0.0351003	0.0627577	0.038518	0.0786762	0.0435108	0.140074	0.320476	0.0973079	0.0170801	0.0561924	0.109101	1.33501	32.7538	0.158373	0.0468876	0.00877846	0.10717	0.00837565	0.802443	0.180981	0.298105	0.0503378	0.0300088	0.0287434	0.265255	0.0646125
Muscle - Skeletal	ENSG00000116748	AMPD1	0.186581	0.204231	0.0495679	0.141189	0.262391	0.221434	0.0217275	0.0323465	0.0276621	0.0285221	0.08688	0.0455824	0.0271071	0.0374402	0.0277932	0.040174	0.0192334	0.0567365	0.0369243	0.732047	0.0573236	0.126788	0.450726	3.35713	0.0878165	0.417419	0.188082	0.0645653	0.0357164	0.102186	0.114278	0.733213	8.15753	257.262	0.302764	0.195794	0.0358655	0.277271	0.0749924	1.31439	0.132074	0.197716	2.46362	2.60396	0.913197	0.213857	0.384027
Muscle - Skeletal	ENSG00000120729	MYOT	1.51631	1.16565	1.64512	5.2877	5.07224	3.03616	3.64872	1.38759	3.98138	2.00372	2.04586	1.67773	2.21088	4.38051	3.79771	2.22473	4.94378	6.14241	7.15751	1.71941	0.228733	0.571305	12.4568	5.267	10.3045	1.09072	11.2828	12.3206	11.0602	0.988825	0.298269	0.595244	29.2861	811.779	15.6176	0.887723	0.296823	1.42886	0.0120658	16.1945	0.939616	1.93094	4.89664	0.979979	2.48384	0.952095	2.21713
Muscle - Skeletal	ENSG00000122180	MYOG	0.0484676	0.0314897	0.0139468	0.0320373	0.0750986	0.0907718	0.107125	0.192363	0.108884	0.58529	0.544699	0.248875	0.301384	0.142182	0.105211	0.133109	0.109854	0.100618	0.14049	0.184151	0.0205913	0.0239592	0.0308669	0.0186061	0.0335341	0.019012	0.530679	0.0421329	0.0252237	0.0626626	0.014742	0.0389445	6.62868	76.0794	0.0582308	0.0215791	0.0120293	0.0690664	0.0363771	4.90232	0.0291651	0.497276	0.0291968	0.0235232	0.0235981	0.158662	0.0882383
Muscle - Skeletal	ENSG00000125414	MYH2	0.749676	0.405552	0.209754	0.445154	0.562402	1.22393	0.122782	0.196833	0.184902	0.146552	1.20136	0.243411	0.173135	0.279594	0.178678	0.163465	0.115432	0.489286	0.260355	2.67557	0.375025	0.277266	3.02473	0.506748	0.492686	0.247462	2.22899	0.337853	0.25096	0.11386	0.170612	0.773776	173.572	1659.78	2.32102	0.418223	0.151899	0.221458	0.0335553	2.35739	0.52772	1.89349	0.346461	0.24082	0.318794	0.593431	1.28797
Muscle - Skeletal	ENSG00000129152	MYOD1	0.0173941	0.014131	0.00845801	0.0192399	0.0198453	0.0372151	0.016793	0.0260865	0.010177	0.113826	0.274017	0.0585007	0.0550749	0.0141358	0.0218954	0.0152112	0.007228	0.00935574	0.00721943	0.0394491	0.0126496	0.0196087	0.015161	0.010581	0.0143298	0.0111919	0.12374	0.0187879	0.0214517	0.0119411	0.05871	0.0149683	0.953741	27.9628	0.0375648	0.0119664	0.00615103	0.0256433	0.10533	0.322349	0.0206648	0.201197	0.0153505	0.0111608	0.0108622	0.911767	0.0294306
Muscle - Skeletal	ENSG00000129744	ART1	0.0319686	0.025037	0.0851657	0.0584411	0.0882621	0.0441788	0.0385341	0.0585332	0.0577587	0.0386981	0.0773961	0.0969049	0.0672159	0.0752008	0.064602	0.0459894	0.0497683	0.0703386	0.0844859	0.0385565	0.011158	0.00860788	0.0278157	0.0598904	0.0227555	0.0145366	0.0241269	0.0261902	0.121633	0.111241	0.0107345	0.462265	0.243908	20.5897	0.165687	0.027361	0.0155982	0.050015	0.00497455	0.103719	0.0263586	0.0489517	0.0223668	0.0197809	0.02599	0.112218	0.243423
Muscle - Skeletal	ENSG00000130433	CACNG6	0.105787	0.0490748	0.0165634	0.069858	0.124122	0.152788	0.493127	0.397525	0.547018	0.0464762	0.0475147	0.718889	0.806539	0.546361	0.606827	0.258185	0.171455	0.199076	0.215819	0.12674	0.242635	0.0340022	0.0455098	0.0763291	0.0842596	0.0291793	0.106837	0.0457157	0.0156215	0.0257901	0.0211953	3.1658	1.68323	49.3009	0.132056	0.0523059	0.019202	3.34747	0.00516024	0.420213	0.0372015	0.151417	0.0728708	0.0938626	0.16961	4.62601	0.0680274
Muscle - Skeletal	ENSG00000130595	TNNT3	29.8867	19.4043	1.73775	6.27338	6.74203	11.4239	0.354058	0.604727	0.352509	0.289797	2.32181	0.773908	0.781579	0.533756	0.350963	0.398529	0.24389	0.69105	0.478429	18.7481	0.672367	2.3754	4.86585	2.30321	7.89235	2.33985	7.87336	29.8745	43.6749	0.447198	0.465745	4.25099	155.051	2848.5	13.3317	1.83196	0.660418	2.4231	35.6725	9.87339	7.6728	8.22008	2.46884	2.80675	2.33465	7.11525	7.48135
Muscle - Skeletal	ENSG00000130598	TNNI2	3.69333	2.17521	2.04519	2.43175	3.67157	4.15041	0.485474	0.632415	0.525393	0.46025	2.58447	0.706854	0.589338	0.789732	0.676797	0.53765	0.39412	1.70627	0.825511	11.4898	0.701275	1.4897	1.88467	1.49113	1.96994	23.0282	4.98095	0.979663	0.69812	0.734729	0.961304	13.734	286.691	3715.62	5.72628	1.25645	4.38224	1.4156	1.91062	15.7547	50.2905	55.5166	3.22205	9.01517	1.3336	1.55348	4.74118
Muscle - Skeletal	ENSG00000130957	FBP2	0.175048	0.241847	1.38728	0.7374	0.401348	0.374414	0.142978	0.072801	0.0869104	0.0370246	0.0555988	0.0876418	0.0696078	0.337677	0.204755	0.107651	0.0354903	0.343689	0.234081	0.511807	0.0495626	0.138557	0.131999	0.397585	0.179953	0.155995	0.15692	0.198941	0.132612	0.175815	0.379412	0.687043	6.47382	215.706	0.558687	0.0757545	2.83415	0.131484	0.00694248	0.282534	0.373977	0.263345	0.291642	0.0530422	45.9119	3.8838	1.07284
Muscle - Skeletal	ENSG00000133020	MYH8	0.0100011	0.00809439	0.00359818	0.0104601	0.0394662	0.0429482	0.00506042	0.0125085	0.00317572	0.00328002	0.0298927	0.0104284	0.0109881	0.0227057	0.0394853	0.00568794	0.00275163	0.00426845	0.00609479	0.0388089	0.0193897	0.0135244	0.00941806	0.0130397	0.00753706	0.00403213	0.0516042	0.024256	0.0106352	0.360495	0.00372074	0.0111639	0.387677	13.446	0.0344785	0.00642215	0.00372993	0.00396438	0.00806449	0.127539	0.00734719	0.0209136	0.0235759	0.152708	0.028239	0.53242	0.00703365
Muscle - Skeletal	ENSG00000135902	CHRND	0.0386111	0.0213679	0.0868686	0.0256652	0.0257299	0.055733	0.0893897	0.0824184	0.140597	0.0450517	0.092578	0.1091	0.112341	0.0473527	0.211914	0.158495	0.122644	0.0876381	0.149219	0.0580152	0.0213627	0.0207223	0.0244665	0.0178667	0.0213854	0.0198681	0.121888	0.0616611	0.0269606	0.016153	0.0151412	0.0315272	2.03911	65.617	0.0652412	0.087996	0.0325794	0.107204	0.00176756	0.536546	0.0503683	0.155352	0.0265618	0.102679	0.035002	0.482137	0.0361419
Muscle - Skeletal	ENSG00000138435	CHRNA1	0.188019	0.061067	0.00969248	0.183665	0.150563	0.11092	0.13879	0.159032	0.140017	0.0150706	0.0696741	0.25874	0.382839	2.45109	0.0567797	0.104649	0.102249	0.844711	0.116935	0.138154	0.0383768	0.0379904	0.0973264	0.625312	0.0187714	0.0151124	0.195986	0.0957073	0.109676	0.00876379	0.0118239	0.302542	2.16756	52.2874	0.100703	0.0249806	0.0191496	2.66817	0.0503847	0.844265	0.045886	0.481645	0.0569582	0.0690197	0.0252213	0.721134	0.0355105
Muscle - Skeletal	ENSG00000143318	CASQ1	1.74785	1.17592	0.615957	9.3057	6.8269	4.84826	3.70867	11.0949	2.38873	6.17828	5.39548	15.6984	18.7364	2.36725	2.10714	3.32207	1.52396	1.57267	1.77672	2.51945	0.276602	0.715575	5.46329	2.03712	7.64445	0.956857	10.6821	16.2656	22.4951	0.33457	0.344504	1.47249	25.4003	1153.72	6.46378	0.937003	0.201316	2.05866	4.71779	11.408	1.52004	1.76509	3.33701	2.2182	1.18925	12.7005	0.84476
Muscle - Skeletal	ENSG00000143632	ACTA1	24.481	10.9453	5.54513	14.3834	227.325	86.4636	4.70945	5.9235	5.51202	7.31859	9.74892	8.22542	6.55951	7.59149	9.02494	5.91676	3.98528	9.296	6.76449	37.6045	5.99141	5.70774	14.4569	7.03035	10.8371	7.47355	40.754	1249.83	4385.18	3.36715	5.08309	14.0924	918.128	39206.9	66.466	9.31608	4.07175	9.00706	0.254874	123.754	21.8539	62.0766	8.56293	5.27267	6.88682	6.28781	22.3652
Muscle - Skeletal	ENSG00000148377	IDI2	0.184231	0.12468	0.0820294	0.159428	0.149102	0.219112	0.0696041	0.0811785	0.0685927	0.219679	0.178588	0.100715	0.0891616	0.0768137	0.0689862	0.0660458	0.0674077	0.116798	0.0857081	0.253967	0.0861545	0.109745	0.130087	0.0739035	0.112718	0.0657672	0.259333	0.227972	0.168904	0.0499028	0.060993	0.13075	0.253911	254	0.48226	0.166416	0.0471497	0.259448	0.050625	0.47283	0.148141	1.11409	0.0981237	0.107543	0.0806356	0.524909	0.115624
Muscle - Skeletal	ENSG00000155657	TTN	0.723631	0.610393	0.428156	0.643362	3.10708	0.717433	0.111435	0.150631	0.246494	0.125502	0.231362	0.267804	0.187383	0.145344	0.162716	0.203168	0.138496	0.239959	0.172985	0.766904	0.390556	0.884727	0.626546	0.412313	0.757845	0.342199	1.20764	56.127	59.4515	0.204186	0.150637	1.88508	6.93208	361.261	0.968168	0.745437	0.579471	0.987212	0.588884	2.0529	0.492683	1.10664	0.570942	0.681406	0.428112	1.14342	0.995317
Muscle - Skeletal	ENSG00000157119	KLHL40	0.251928	0.125637	0.0453649	0.178931	0.167614	0.367638	0.0959032	0.0957114	0.140222	0.0782776	0.144951	0.122775	0.0984241	0.137778	0.0961789	0.119986	0.127144	0.218583	0.142438	0.325838	0.0812633	0.0613437	0.174954	0.0878817	0.159297	0.0747873	0.588322	4.68876	0.998781	0.0302082	0.0459344	0.172447	7.04426	339.315	0.429145	0.0943441	0.0366346	0.0457331	0.00570675	4.52348	0.14775	1.46174	0.109534	0.062439	0.0942335	3.46463	0.262299
Muscle - Skeletal	ENSG00000158022	TRIM63	1.71276	0.63703	0.250715	0.568643	3.26433	0.694151	0.180029	0.206507	0.243743	0.136571	0.24829	0.265138	0.22619	0.248564	0.190925	0.214035	0.241484	0.456705	0.255401	1.18168	0.33795	0.285976	0.923439	0.540211	1.36218	0.400304	2.91185	93.6463	103.96	1.07751	0.202695	2.50122	11.0057	1036.8	1.60296	0.352336	0.34161	0.274745	1.05032	2.48277	1.95247	5.41613	1.08527	0.297357	0.792047	0.413979	0.849637
Muscle - Skeletal	ENSG00000159173	TNNI1	0.431504	0.251685	0.11366	0.293487	0.996735	1.14551	0.0732978	0.0868247	0.100777	0.0899185	0.186077	0.169241	0.0982982	0.153705	0.108579	0.108661	0.070467	0.171184	0.132557	0.773065	0.159118	0.360331	0.3579	0.760433	0.23257	0.79251	1.36131	16.7817	2.83688	2.51669	0.983319	0.724173	18.4453	945.673	3.17864	0.213416	0.632615	0.226415	0.027148	10.65	0.914565	1.27222	1.33297	0.113333	0.670785	0.284324	0.695639
Muscle - Skeletal	ENSG00000163092	XIRP2	0.217992	0.0973556	0.0541759	0.113807	1.43101	0.288715	0.0293786	0.0402022	0.0390764	0.0436037	0.1148	0.0646989	0.041204	0.0538814	0.0425883	0.0446921	0.0257459	0.0841206	0.0522977	0.255125	0.197091	0.0562874	0.111559	0.0605953	0.1192	0.0676751	0.843739	9.32264	53.6371	0.0314741	0.0434758	0.27764	5.06402	346.301	0.582259	0.104767	0.0339274	0.0634156	0.0192502	2.38485	0.126719	0.905848	0.0760059	0.243568	0.05729	0.840459	0.188339
Muscle - Skeletal	ENSG00000163157	TMOD4	0.819371	0.715028	0.525627	0.845935	1.01545	0.837047	0.231595	0.253258	0.280364	0.269036	0.372506	0.337306	0.272753	0.264504	0.309124	0.310138	0.218765	0.304241	0.351393	0.960536	0.702781	1.20196	0.785867	0.934577	2.64146	0.657635	2.61979	0.270713	0.203791	0.460915	0.168929	1.33586	9.82243	357.659	1.2759	1.48551	0.278379	0.885255	0.748142	3.91647	0.708321	0.88815	1.56246	2.1056	0.656203	0.892731	1.07706
Muscle - Skeletal	ENSG00000164879	CA3	3.92462	21.6097	4.54854	4.76445	17.7721	3.54714	1.17581	1.20949	1.61883	3.18282	3.28052	1.64798	1.6006	1.13586	1.43455	1.12991	0.981727	1.17986	1.18394	11.3237	0.66951	0.581327	2.55227	2.16174	3.38904	1.84043	4.40478	5.39578	3.54812	1.79138	1.48548	48.8924	21.7397	2482.62	7.85547	2.75923	0.709674	5.85246	0.106423	45.9909	5.00891	6.71839	6.72763	1.23861	4.93548	3.13613	5.20192
Muscle - Skeletal	ENSG00000167476	JSRP1	0.199168	0.353859	0.200117	0.242619	0.49817	0.196786	0.313446	0.453194	0.484385	0.326316	0.247324	0.412695	0.419571	0.354981	0.764308	0.660874	0.350995	0.196405	0.201416	0.71526	0.0752828	1.78013	0.388378	1.54472	0.123481	0.443409	0.367011	0.0820043	0.0379458	0.408033	0.193678	1.23598	9.22019	168.974	0.273582	0.290788	0.253435	0.680627	0.0511773	2.54598	0.160974	0.536833	1.67696	6.12922	0.969025	3.62387	0.959005
Muscle - Skeletal	ENSG00000168333	C8orf22	1.833	0.244933	0.077537	0.707452	0.233929	1.03537	0.0894684	0.07593	0.0615044	0.0600458	0.147433	0.0820728	0.0454931	0.16951	0.271856	0.0747805	0.0484601	0.873212	0.620001	0.746356	0.0596453	0.0608033	0.11153	0.041542	0.128114	0.0617967	0.291676	0.636762	0.0358552	0.0365151	0.0451791	0.102646	5.46432	242.984	0.842435	0.0983793	0.0270541	0.176637	0.0140306	0.968745	0.627635	1.1053	0.148002	0.0362136	0.048726	0.188148	0.237303
Muscle - Skeletal	ENSG00000168530	MYL1	1.88603	0.981103	0.485095	1.05831	2.62199	4.62352	0.270692	0.414684	0.393125	0.325992	1.50963	0.607196	0.419297	0.578331	0.408031	0.376097	0.262151	0.673887	0.586145	4.07411	0.669661	0.684854	1.06118	0.582864	0.997215	0.593848	4.76005	0.854421	0.619561	0.254895	0.455962	1.08018	165.927	3991.25	8.4481	0.673328	0.37433	0.430874	0.00618889	49.2693	1.24421	4.42997	0.747596	0.521861	0.589889	0.713666	1.96873
Muscle - Skeletal	ENSG00000170162	VGLL2	0.0920916	0.174033	0.0126066	0.0366842	0.0690616	0.0574585	0.00851324	0.0178036	0.011454	0.238176	0.178543	0.0348824	0.0284226	0.0158961	0.746761	0.0134212	0.00858307	0.521124	0.103634	0.0655938	0.0532552	0.0456833	0.0234871	0.0117816	0.0273761	0.107697	0.0831023	2.60175	0.331966	0.00667971	0.00704764	0.0481294	0.970426	67.4523	0.0667934	0.098249	0.00731637	0.0167819	0.0969121	0.401432	0.115841	0.415275	0.0153373	0.00957952	0.0157412	0.969274	0.0708485
Muscle - Skeletal	ENSG00000170290	SLN	5.39189	5.14934	2.29517	2.72348	53.1349	11.8908	2.17029	11.8759	1.43609	7.61459	4.77919	2.46228	3.60274	0.894574	0.757981	3.36991	1.01624	0.79483	0.544604	2.16094	0.468952	0.498859	4.42359	1.57715	10.0732	0.574849	9.13053	587.11	4.65358	0.359017	0.315818	8.92136	62.2041	2005.62	9.1467	0.799338	0.241031	0.69291	0.0962927	23.7303	3.55634	5.18652	1.37529	0.37564	0.721637	1.70474	2.8587
Muscle - Skeletal	ENSG00000177354	C10orf71	0.12594	0.0496522	0.0267179	0.262471	0.857137	0.202617	0.0116137	0.0161829	0.0146113	0.012029	0.0467047	0.0229086	0.0149756	0.0168618	0.0166832	0.0145926	0.00896819	0.0408587	0.0216377	0.096244	0.0240826	0.0211904	0.0380427	0.0219702	0.0635443	0.0302067	0.119084	14.242	20.8684	0.112589	0.0281253	0.10082	2.158	104.992	0.135549	0.0713976	0.568162	0.0593648	0.00390584	0.557954	0.0978289	0.251163	0.0314365	0.0154033	0.025269	0.06484	0.150655
Muscle - Skeletal	ENSG00000177791	MYOZ1	5.35383	3.47984	0.827212	26.0972	49.9311	73.6096	2.00365	2.0504	2.59423	0.7419	1.80491	1.94362	1.6752	1.84002	2.17672	2.76896	2.13767	2.16903	2.86612	4.93822	0.597742	1.21853	1.15296	1.00063	2.24027	5.00966	2.80628	40.9146	1.26675	2.51265	0.44216	7.3125	58.2642	2109.88	9.65867	4.42641	0.394328	5.42293	0.811017	11.217	1.48472	3.7598	0.943156	2.2114	0.913425	5.98168	8.07229
Muscle - Skeletal	ENSG00000180209	MYLPF	1.5549	1.00859	0.517723	1.01876	1.90554	3.82719	0.464589	0.603318	0.577039	0.46651	2.68089	0.678703	0.596664	0.713129	0.605501	0.607163	0.417129	0.833688	0.712582	3.79613	0.697147	0.737552	1.04754	0.690551	0.964305	0.691286	2.09416	0.680727	0.452749	0.428409	0.502787	1.1971	104.051	3365.61	3.63742	0.956941	0.466796	0.744572	0.479573	10.6961	1.45161	2.78867	0.763143	0.673431	0.633549	5.18372	1.55197
Muscle - Skeletal	ENSG00000182676	PPP1R27	0.290057	0.210126	0.625621	0.224539	0.24519	0.390676	0.0996191	0.0891155	0.104713	0.207807	0.246456	0.128522	0.115049	0.143895	0.112757	0.1238	0.0952962	0.140553	0.125943	0.47147	0.174086	0.722419	0.201946	0.153141	0.186753	0.399524	1.13193	0.136041	0.134395	0.147234	0.305106	0.239265	4.83671	467.873	0.538055	0.295763	0.151578	11.2098	0.113388	2.25912	0.988948	2.16785	0.214014	0.21876	0.135702	2.226	0.416005
Muscle - Skeletal	ENSG00000183091	NEB	0.608402	0.373865	1.37353	0.623654	0.583952	0.775157	0.236985	0.29243	0.560092	0.560712	0.774879	0.439045	0.321638	0.313804	0.860339	0.421658	0.532823	0.373625	0.430047	0.88346	0.308149	0.23916	0.334611	0.191262	0.338834	0.289936	1.57366	5.22401	0.575282	0.30149	0.441119	0.664328	19.4141	868.379	1.37144	0.332713	0.177359	0.799305	4.30098	5.08066	1.2962	2.58032	0.42256	0.546814	0.240933	0.682922	1.95035
Muscle - Skeletal	ENSG00000185482	STAC3	4.05544	4.00586	2.91977	3.51291	4.15251	2.23873	1.57503	1.7254	1.7616	3.38154	3.65267	1.87838	1.82921	1.57581	1.58174	1.59507	1.44248	2.7824	1.72631	4.04487	2.29822	13.586	2.07598	2.91848	1.82744	2.26156	3.58925	1.26505	0.82247	1.93442	3.37221	8.49151	64.8633	1142.91	4.14336	2.69365	0.963655	5.09101	1.3032	23.8396	3.32796	6.35867	4.20089	15.8764	1.8498	22.5207	4.58576
Muscle - Skeletal	ENSG00000186439	TRDN	1.95379	0.485733	0.277967	0.167725	3.39733	6.79891	0.622884	0.353008	0.757658	0.299198	0.422666	0.29543	0.281762	0.69003	2.78005	0.491848	0.23941	2.65796	1.47366	1.1191	0.101908	0.0763338	0.329803	0.180427	0.155918	0.0701163	0.828858	56.0511	38.1958	0.191009	0.0594984	0.432453	13.396	376.538	2.05075	1.10453	0.0472025	9.6362	0.127225	4.68455	0.217589	0.692608	0.166944	0.104253	0.08917	3.2886	0.329546
Muscle - Skeletal	ENSG00000188716	DUPD1	0.0360972	0.050742	0.0227274	0.0178831	0.0443963	0.056589	0.0419355	0.0285554	0.0268603	0.0180432	0.0273339	0.046358	0.0501427	0.0320057	0.0326144	0.0280458	0.0292352	0.0153604	0.0200063	0.065488	0.0295213	0.235079	0.0299817	0.0272518	0.0503492	0.0290444	0.114251	0.0407446	0.400145	0.00598792	0.0125363	0.0323465	1.30918	50.4253	0.111966	0.0213732	0.00950499	0.433498	0.0280612	0.416709	0.067057	0.149457	0.0408338	0.0274455	0.0225982	0.237308	0.0373864
Muscle - Skeletal	ENSG00000196091	MYBPC1	2.02549	0.919902	0.513875	1.15838	1.37512	2.59078	9.99591	14.4012	10.5361	2.12115	3.16661	13.5423	12.5713	7.41496	19.3545	16.5731	8.36629	9.14662	31.6028	54.9097	0.718447	0.577252	1.83569	6.37158	0.92816	0.672904	3.98994	3.24699	1.09096	0.249731	0.415622	1.07303	64.9664	3630.59	5.38934	0.864841	0.564089	0.483706	0.00906207	91.5388	3.89578	9.1577	11.0789	0.633358	1.71072	3.21851	1.56255
Muscle - Skeletal	ENSG00000196218	RYR1	1.02785	1.05932	0.728288	0.755294	0.941523	0.68438	4.87196	5.97034	4.63187	13.093	10.732	7.16908	5.72303	3.18867	14.1624	4.54613	2.65032	3.74018	4.16042	1.27611	0.125642	0.332173	1.00393	0.576541	0.902835	2.49596	1.29581	0.328672	0.188309	0.303005	0.126906	1.10193	11.3535	430.946	4.74357	0.726836	0.127992	1.33309	0.713273	2.64098	3.2734	3.72168	0.832216	0.650752	0.414257	7.16374	0.973526
Muscle - Skeletal	ENSG00000196296	ATP2A1	1.62839	0.988537	0.855443	1.20884	1.26361	1.84472	0.429885	0.591629	0.638387	1.19337	1.4735	0.971409	0.692703	0.631759	0.711629	0.628304	0.482953	0.811838	0.686898	2.43159	1.25117	1.98407	0.998144	1.19314	1.00872	1.01699	2.0483	0.559768	0.386699	0.874942	1.07205	1.40228	85.2093	1639.4	2.50112	1.69576	0.393418	2.8693	0.701794	4.73858	1.7639	3.00176	1.5184	1.28931	0.859651	12.7364	2.85982
Muscle - Skeletal	ENSG00000196811	CHRNG	0.0650753	0.0373574	0.0314828	0.0215938	0.0274141	0.042616	0.0127643	0.017776	0.0204825	0.0255073	0.0511664	0.0214321	0.0158147	0.017315	0.0193904	0.023736	0.0147883	0.0191703	0.0133695	0.0603469	0.0476479	0.0997882	0.0381579	0.0697212	0.0251807	0.0713125	0.057024	0.0129334	0.00960844	0.0303829	0.0305237	0.0535096	0.546579	27.9051	0.0673965	0.0588426	0.026806	0.135445	0.00355932	0.391573	0.0947831	0.151452	0.088989	0.168797	0.0786611	0.157183	0.0587128
Muscle - Skeletal	ENSG00000197893	NRAP	0.74593	0.443993	0.245419	0.548586	10.6081	1.04886	0.313157	0.568167	0.439133	0.172126	0.42111	0.609878	0.525578	0.332921	0.288024	0.399813	0.461824	0.348244	0.315196	1.00343	0.355027	0.262128	0.529138	0.428936	0.421619	0.279724	2.01988	169.086	285.172	0.218084	0.760788	1.11564	38.3593	1367.86	1.85163	0.360421	0.221443	0.740631	0.0211787	11.6771	0.648803	1.70097	0.335779	0.188728	0.358437	1.84886	0.838554
Muscle - Skeletal	ENSG00000206422	LRRC30	0.00374441	0.0027068	0.00345371	0.00546293	0.00465359	0.0041851	0.00119253	0.00348832	0.00134977	0.0023231	0.0195946	0.000761078	0.000354544	0.00180967	0.00150026	0.00253646	0.00227376	0.00119928	0.00230139	0.00584572	0.00527759	0.00608095	0.00570491	0.00162299	0.00319268	0.00260644	0.00808297	0.0137094	0.0287436	0.0021529	0.00133437	0.00434703	0.31816	7.8119	0.00679029	0.00368569	0.00156043	0.00249515	0.000817656	0.0175532	0.0042075	0.01612	0.00401997	0.00373243	0.00272602	0.075851	0.010686
Muscle - Skeletal	ENSG00000214872	SMTNL1	0.862048	1.03905	0.366213	0.602731	0.695627	0.620831	0.40871	0.537141	0.462463	1.03596	1.10019	0.950361	0.72105	0.313407	0.51115	0.567467	0.33645	0.394495	0.347399	0.890896	0.29457	2.80899	0.576866	0.415456	0.553724	0.381397	0.678193	0.285399	0.195528	0.353848	0.783348	2.37443	10.2383	268.461	1.12499	1.17231	0.117466	1.15724	0.011	2.1266	0.535679	0.623343	0.973968	1.97207	0.394343	1.34453	0.921617
Muscle - Skeletal	ENSG00000239474	KLHL41	2.6416	1.42418	0.948602	2.31074	4.82616	3.3617	1.27749	1.48504	1.91086	4.92019	4.33245	1.8772	1.69123	1.5271	2.5583	2.12013	1.55537	1.54107	1.3972	4.40418	1.35838	0.829017	2.52348	1.23573	7.7162	1.03966	8.14596	49.0374	57.9277	0.744004	0.669096	4.17851	82.5594	3453.36	5.99457	2.64262	0.727261	11.5904	0.133909	22.2923	1.70903	8.74543	1.37654	1.3683	1.83641	7.81761	4.47463
Muscle - Skeletal	ENSG00000240045	RP11-451G4.2	1.22825	0.377043	0.161528	0.408631	0.903558	1.17747	0.118761	0.16371	14.8751	0.124461	0.340627	0.23263	0.190586	0.202543	0.39459	1.01483	27.0305	0.336312	0.864057	1.09089	0.422957	0.263699	0.39822	0.292235	0.439683	0.220062	2.4437	0.265056	2.34646	1.60765	0.239934	0.465067	13.4473	1263.32	2.51657	0.258753	0.138626	0.207894	0.0245357	9.90006	0.506529	4.29909	0.400864	0.210669	0.251634	0.386439	0.817126
Muscle - Skeletal	ENSG00000248746	ACTN3	0.424406	0.373192	0.104449	0.482221	0.545524	0.491359	0.0649738	0.0977453	0.0806662	0.452356	0.448438	0.156972	0.113951	0.0961669	0.0853883	0.0875835	0.0668866	0.103442	0.0787549	0.461532	0.147445	0.542127	0.510925	0.213694	0.417681	0.131508	0.515733	0.159119	0.0646527	0.0749539	0.0590082	0.266473	0.533743	250.808	0.619614	0.466652	0.0548395	0.141092	0.0166268	0.436189	0.230121	0.301007	0.246508	0.289897	0.20361	7.28488	0.577387
Muscle - Skeletal	ENSG00000264424	MYH4	0.00880022	0.0050022	0.00243412	0.00697699	0.0263385	0.00545664	0.00263493	0.00932113	0.00111144	0.00255504	0.000250325	0.0179931	0.0262074	0.00872099	0.0558883	0.00191782	0.000982387	0.00235228	0.00498976	0.0407375	0.0134824	0.0065895	0.00525422	0.0105944	0.0079221	0.00208915	0.00596855	0.0215087	0.00690009	0.00189999	0.128816	0.00616558	0.0909212	3.8944	0.00367583	0.00404918	0.00183895	0.00259741	0.00993737	0.00431621	0.00522936	0.00433894	0.0105556	0.0333988	0.00439523	0.19595	0.00286808
Nerve - Tibial	ENSG00000075388	FGF4	0.0342356	0.00316517	0.00228558	0.00720929	0.0183211	0.0136676	0.00115722	0.00105141	0.00133112	0.00823697	0.00372134	0.00221723	0.00151928	0.00160022	0.00181044	0.00151561	0.00121667	0.0819268	0.00123072	0.0232884	0.00228538	0.0101482	0.00521181	0.0457289	0.00790996	0.003255	0.0116983	0.00211687	0.00189696	0.00492624	0.00171515	0.00464674	0.0202065	0.00545358	11.4798	0.00385716	0.000751228	0.0099566	0.00350445	0.0052066	0.00853145	0.00756665	0.0290848	0.00205448	0.0205853	0.646365	0.00429938
Nerve - Tibial	ENSG00000102385	DRP2	1.23386	0.139189	0.105833	0.744828	2.01922	0.614176	3.67782	7.75409	6.12129	0.462194	0.549525	15.6835	14.3023	4.73207	3.9439	9.9716	4.71659	3.42353	3.64789	0.867026	1.122	0.248526	5.65179	1.91307	0.719395	0.210728	0.821652	0.215062	0.0611129	0.0626532	0.0169606	0.144566	0.983664	0.192265	245.543	1.67894	0.033716	4.04557	0.0237131	2.51872	0.578456	0.438236	1.39532	0.0922228	0.436999	1.32606	0.0844283
Nerve - Tibial	ENSG00000105227	PRX	7.90314	3.29243	6.15667	6.73965	9.24889	6.56288	2.16017	2.53287	3.05806	1.87404	2.88437	3.77439	3.12883	2.79983	2.832	2.77427	2.92267	9.46641	3.56953	6.82823	3.55904	1.38376	6.05762	3.45196	6.53713	2.11065	7.15949	2.64104	1.57732	5.65615	0.648971	70.193	5.38527	2.76582	693.469	8.70542	2.27586	2.94725	7.89814	8.31565	5.02538	5.0666	3.19967	3.03479	4.44076	3.62293	20.3306
Nerve - Tibial	ENSG00000158887	MPZ	37.4479	9.60933	5.58481	6.30167	55.0401	13.2074	1.98138	1.82167	2.42728	6.44438	5.9389	2.53154	2.2508	2.95195	3.79929	2.88423	2.01934	52.8806	2.4751	26.2541	5.36942	5.04651	37.7641	16.012	36.6179	6.23965	40.7854	14.2341	3.22622	3.36326	4.0257	5.95329	26.2592	4.08391	5804.25	5.31812	1.52571	14.1513	0.947937	24.8333	16.1765	11.926	12.8666	8.01613	9.78935	5.7488	8.78971
Nerve - Tibial	ENSG00000164007	CLDN19	0.974318	0.101256	0.0631767	0.14749	1.46393	0.348053	0.0137913	0.0134782	0.0190843	0.0283108	0.0191757	0.0219599	0.0173384	0.0223199	0.0139246	0.0222299	0.0127198	1.15535	0.0167458	1.54049	0.0162152	0.022073	0.0398671	0.0412275	0.296632	0.0785189	0.530526	0.083743	0.0261656	8.22418	0.0427463	0.0638117	0.848297	0.141984	208.919	0.062477	0.0189173	0.131559	4.15445	0.440305	0.706079	0.468897	0.0587736	0.0169766	0.331691	0.086869	0.0502463
Nerve - Tibial	ENSG00000171819	ANGPTL7	30.6096	11.0624	3.08777	41.1756	20.5707	18.119	0.139852	0.167045	0.198081	6.41458	4.06445	0.288237	0.243951	0.1273	0.516411	0.126794	0.131226	1.90463	0.232613	11.0666	0.209794	0.0827807	14.3705	3.56762	17.4732	0.992724	19.6254	7.08359	0.86261	3.09933	0.0901165	2.2729	3.84984	6.08024	1237.28	0.557472	0.199452	7.68416	0.25565	9.44096	10.8531	7.27323	2.54421	0.232039	3.05726	0.810568	2.44954
Nerve - Tibial	ENSG00000178586	OR6B3	0.047167	0.00549048	0.00262025	0.00930571	0.0640219	0.0163239	0.108451	0.0263634	0.0709224	0.0310912	0.0257783	0.0528999	0.03228	0.140188	0.0704558	0.0596458	0.0832744	0.387756	0.227127	0.101862	0.00387859	0.00483346	0.0054209	0.00300869	0.0266557	0.00483067	0.0495068	0.00543038	0.00152449	0.000997897	0.00185482	0.00425863	0.0454397	0.0061019	8.4572	0.0011384	0.00126414	0.00462557	0.00202066	0.0278535	0.0256458	0.0123533	0.000698043	0.00395033	0.00601556	0.845016	0.00189035
Nerve - Tibial	ENSG00000182083	OR6B2	0.0540678	0.00575161	0.00466624	0.00693581	0.061714	0.0183987	0.00502442	0.00634883	0.00918528	0.00882743	0.00807425	0.00856334	0.0108874	0.0128669	0.00933394	0.0108807	0.00492687	0.0681726	0.014557	0.0419663	0.00877671	0.00456449	0.00423499	0.00369714	0.0123456	0.0105242	0.0314373	0.00421941	0.00248288	0.00365662	0.00485325	0.0055314	0.0435498	0.00723404	8.07009	0.00341948	0.00331688	0.00874203	0.00202292	0.0219929	0.0360331	0.0256151	0.00356608	0.00412214	0.00425256	0.529057	0.00504218
Nerve - Tibial	ENSG00000242689	CNTF	1.99493	1.27541	0.936078	1.09707	1.58236	1.29243	0.893044	0.60676	0.871511	1.25704	1.26728	0.74808	0.799882	1.33384	1.40278	0.60296	0.800671	14.1275	4.74306	1.5794	2.16959	1.59591	1.28041	1.07775	1.08191	0.883742	1.43113	0.598293	0.34389	0.533618	0.648663	1.51458	1.86328	2.72864	302.24	0.751962	0.359259	1.08698	1.80301	0.692428	1.73258	1.31581	1.32103	0.841731	0.743364	3.51124	1.02439
Ovary	ENSG00000173714	WFIKKN2	0.13529	0.164134	1.69864	0.40881	0.395037	0.18628	0.532015	1.04758	0.634847	2.65046	2.29183	0.921887	0.470696	1.00907	0.515475	0.470178	0.270201	0.715338	0.545644	0.177836	0.0361481	0.0271818	1.59824	0.547776	0.759839	0.144871	0.676442	0.63626	0.12781	0.0857886	0.0315569	0.350697	0.236137	0.666399	2.81415	266.557	0.116321	3.69672	0.00932366	0.712573	0.925071	0.818851	0.405335	0.109601	0.350532	5.28672	0.209629
Ovary	ENSG00000276747	PADI6	0.010164	0.00864575	0.00296665	0.00545624	0.00745922	0.00626508	0.00211515	0.00216477	0.00405968	0.00689034	0.0044039	0.00363354	0.00423893	0.00668054	0.00541252	0.00390584	0.00267364	0.0164517	0.00453302	0.00599497	0.00245268	0.0048512	0.00510744	0.00422088	0.00579275	0.00370343	0.00587573	0.00505855	0.00149663	0.00703042	0.00872688	0.0252464	0.00324744	0.0189509	0.0170052	1.98241	0.0021755	0.00853769	0.0070458	0.00368612	0.0262974	0.0141385	0.00473692	0.0688861	0.00325005	0.187754	0.00531887
Pancreas	ENSG00000010438	PRSS3	2.92088	1.11905	1.54574	4.2029	0.402801	0.636515	12.3006	16.67	4.5181	44.2356	30.962	21.34	22.4316	9.2617	9.68588	5.42972	3.26954	2.54797	2.89933	1.31383	8.26528	0.266809	6.17403	47.4725	1.51407	65.8028	1.35271	0.242858	0.170024	1.08311	3.17583	0.544688	13.3024	0.160009	5.56622	0.367616	2466.48	0.609631	0.00600468	0.983353	39.6191	53.7151	55.531	0.456675	5.78702	4.75339	0.481598
Pancreas	ENSG00000091704	CPA1	52.0045	25.2784	5.81422	54.5679	6.98677	11.1843	2.14642	1.78934	1.45703	4.85874	7.16527	4.56662	2.65887	1.95928	1.58764	2.9553	1.23578	2.30396	2.30176	22.8788	5.27314	5.49471	5.95567	5.03142	6.29241	8.37402	9.54854	3.31647	3.10592	2.70793	7.09053	6.1243	6.48943	3.0404	146.908	7.37861	53465.3	10.2831	1.18983	16.6728	8.41241	6.1808	8.11851	10.5514	8.28712	11.0902	7.0258
Pancreas	ENSG00000108849	PPY	0.0242782	0.02049	0.158712	0.0290309	0.0298014	0.0109234	0.0047012	0.00673479	0.00739121	0.013089	0.00755853	0.0091707	0.00923714	0.0104768	0.030381	0.00840123	0.00541092	0.0326981	0.0162937	0.026193	0.0759047	0.122859	0.102409	0.0835856	0.0174578	0.028947	0.0207622	0.0073843	0.00503107	0.00745155	0.00714757	0.0301702	0.0169332	0.00499114	0.024249	0.0375862	45.7536	0.0370306	0.21362	0.0202734	0.050171	0.0535518	0.084757	0.0783193	0.135515	0.418837	1.34725
Pancreas	ENSG00000114204	SERPINI2	0.27786	0.172322	0.0368852	0.267719	0.197095	0.110685	0.763352	0.348312	1.58396	0.778715	1.07005	0.487202	0.506167	0.810794	1.29451	1.64402	0.604801	0.892804	0.873896	0.161436	0.0265436	0.0277479	0.145217	0.0962293	0.389271	0.339768	0.389786	0.558489	0.0733775	0.163303	0.0306557	1.3672	0.253003	0.0336722	0.939254	0.084932	259.358	0.900236	0.120291	0.347609	0.0594003	0.04427	0.289659	0.297698	0.0737968	0.174846	0.127654
Pancreas	ENSG00000115263	GCG	0.433863	0.0985053	0.0555235	0.180748	0.0550524	0.0672265	0.0825364	0.0261079	0.0100444	0.0469651	0.0409214	0.0270355	0.0272708	0.0172336	0.0613114	0.0459655	0.0119748	0.0299328	0.0159827	0.0976791	0.0679695	0.0596466	2.98537	9.6831	0.0551756	0.069732	0.148637	0.0240533	0.02033	0.0320592	0.0436781	0.06265	0.0963607	0.0211074	0.177034	0.0547007	360.303	0.173989	0.0238452	0.281991	0.0384469	0.0320589	82.9897	0.111115	0.53913	0.0627668	0.059415
Pancreas	ENSG00000115386	REG1A	49.6635	19.1298	7.52987	79.0178	7.86986	10.2863	4.08507	1.73056	1.51757	7.11889	6.41151	3.19797	2.80375	2.12034	1.97698	33.974	1.39526	3.93751	1.88059	14.4229	6.80515	5.92098	18.5228	131.993	6.30604	10.9399	20.2717	4.35489	3.76485	111.874	8.0776	8.70679	10.9578	2.88135	105.7	8.13233	57926.1	20.1525	0.0700201	13.5339	5.15176	5.44528	9263.08	10.2543	851.791	9.90667	8.69803
Pancreas	ENSG00000121351	IAPP	0.0229025	0.00812843	0.00515032	0.0114108	0.00624268	0.00660439	0.0161187	0.00934024	0.00998223	0.0423063	0.0306812	0.00857227	0.0108801	0.0136191	0.0590331	0.00734463	0.0115153	0.0142523	0.104152	0.00642168	0.00441987	0.00435058	0.00831594	0.0059184	0.0125879	0.006802	0.0131243	0.0056581	0.00390004	0.00686292	0.60759	0.0051327	0.00591569	0.00230402	0.0118394	0.00912677	28.8842	0.0078922	0.00977102	0.00854065	0.0165252	0.00678418	0.00684849	0.010911	0.012873	0.624419	0.0175626
Pancreas	ENSG00000124232	RBPJL	0.846523	0.366783	0.0885661	0.438898	0.0943135	0.168355	0.0546424	0.0658707	0.0414625	0.0718784	0.0753872	0.147926	0.126874	0.0417651	0.0375366	0.0771745	0.037485	0.0390287	0.0455044	0.212594	0.0840551	0.0740929	0.0735964	0.0740327	0.0919084	0.146832	0.15855	0.0716039	0.0524337	0.0502052	0.100589	0.101892	0.122546	0.0438218	1.1899	0.113051	700.635	0.260807	0.00498673	0.160767	0.163061	0.199759	0.112427	0.121673	7.79006	1.07158	0.128546
Pancreas	ENSG00000126259	KIRREL2	0.0631821	0.760153	0.0438794	0.0839785	0.0442837	0.0394666	0.558988	0.752122	0.636719	0.180332	0.128017	0.789774	0.732204	0.596049	0.199797	0.647527	0.582678	0.445195	0.272316	0.0711726	0.0969332	0.340098	0.0511751	0.0634978	0.0541644	0.0440033	0.0570583	0.0333643	0.010728	0.786099	0.0176632	0.0601324	0.029029	0.0133451	0.146292	0.0528945	38.2659	1.57032	0.0217149	0.0477684	0.0496742	0.0532627	0.13182	0.108751	1.0068	1.36467	0.074031
Pancreas	ENSG00000137392	CLPS	38.7444	24.6412	5.1321	44.3709	6.49171	7.25354	2.99509	1.83294	1.06313	3.48707	5.79567	4.11084	2.52818	1.8777	1.43758	3.36206	1.05711	2.1351	1.8531	22.526	4.48912	4.83776	5.45691	4.346	5.86751	8.58525	8.55645	3.33346	3.03343	2.28929	6.9509	5.12586	6.63447	2.7222	91.5757	6.84196	50258.3	9.51791	0.01005	12.2982	8.9468	7.61803	10.4689	7.7908	9.9997	6.4551	6.22473
Pancreas	ENSG00000138161	CUZD1	3.20828	1.67836	0.540816	3.32427	1.21716	0.700622	0.724587	0.706733	0.921877	2.93349	2.68788	1.12043	0.87735	0.914925	1.03112	1.7706	0.733705	1.09363	0.719203	1.46304	1.98179	2.43792	1.30391	1.35539	1.29039	1.1478	1.29083	0.534948	0.36221	1.05848	0.36425	1.67207	0.91377	0.232049	4.68473	1.62275	1653.09	3.38494	0.145085	2.0185	1.038	1.00444	1.82855	2.6477	1.04461	3.27436	1.45677
Pancreas	ENSG00000139055	ERP27	1.48677	0.915555	0.848841	2.98659	2.02255	0.884604	0.143675	0.0761193	0.13523	0.072558	0.0931294	0.112601	0.089405	0.14009	0.202822	0.149208	0.117933	0.381421	0.212964	2.39897	0.119759	1.27315	0.522735	1.04907	0.547562	1.33604	0.735099	0.409084	0.237731	19.3269	0.31792	8.24051	5.24725	0.178659	1.34676	1.05179	255.666	1.34428	0.695977	2.54966	1.72196	2.13805	2.73486	6.26921	3.19294	0.414171	13.1308
Pancreas	ENSG00000139515	PDX1	0.0128236	0.00993408	0.00872226	0.0150938	0.00596245	0.00588688	0.00167016	0.00150252	0.00140458	0.00355334	0.00480996	0.00236184	0.00268627	0.00166899	0.00301464	0.00254099	0.00152106	0.00177059	0.00127245	0.00508004	0.00406469	1.2781	0.0873161	0.289788	0.00579348	0.0204895	0.00663019	0.00257013	0.00182241	0.00238215	0.26123	0.00435383	0.00347752	0.00224425	0.0164911	0.00453164	8.90993	0.00655782	0.00866231	0.00401113	0.00442695	0.00542276	0.410365	0.00511151	0.757136	0.205946	0.00585389
Pancreas	ENSG00000141086	CTRL	4.8733	3.39432	2.32765	2.50192	2.40871	2.05209	2.01455	2.24122	2.92552	9.88863	9.0058	3.35736	2.5992	2.3647	2.62093	2.6335	2.55282	3.18084	2.38577	3.60336	1.22145	6.13015	2.91199	3.12495	2.52888	1.72131	2.60908	1.36539	1.14712	1.77652	1.47483	7.49768	2.65814	1.12867	7.3015	6.47747	1313.77	6.2284	1.16587	5.5113	2.27422	2.47233	6.05827	13.5748	2.41564	2.60202	3.52773
Pancreas	ENSG00000142615	CELA2A	5.4295	3.43219	3.14874	9.95264	1.03505	1.35834	0.276871	0.36492	0.259881	1.3458	1.71737	1.20226	0.563684	0.315272	0.315081	0.31335	0.230241	0.371355	0.366514	2.97596	0.747121	0.800569	0.98285	0.747891	1.18891	1.18672	1.25943	0.509438	0.510781	0.397132	1.31479	1.0237	0.671169	0.463709	20.1519	1.42466	6512.82	0.969173	0.018564	2.62861	1.22811	0.942404	1.10011	1.3292	1.58814	2.38876	1.06546
Pancreas	ENSG00000142789	CELA3A	21.3412	15.3719	3.89241	28.3595	5.04792	5.52419	1.5845	1.18174	0.737353	3.58324	4.78595	3.22357	1.69149	1.23914	0.993692	3.86738	0.724814	1.71374	1.4157	10.9561	3.5425	3.4312	3.79171	3.85106	4.47689	5.71722	8.42512	2.55906	2.28769	1.71756	5.12972	3.86167	6.30887	1.8623	93.6263	5.19261	28937.8	10.1779	0.0090529	14.7777	5.46729	4.11541	6.54361	5.91527	32.1107	5.52331	5.26771
Pancreas	ENSG00000143954	REG3G	1.99292	0.810153	56.1937	0.878563	0.215348	0.24307	0.278266	0.0408918	0.0390846	0.287343	0.129009	0.0565864	0.0712589	0.0628797	0.0640587	2.34969	0.0430225	0.067533	0.0529244	0.300909	0.148718	0.130932	0.265044	0.431418	0.199292	0.306256	0.489529	0.227367	0.108245	7.32046	0.202623	0.214851	0.414908	0.118982	0.548719	0.44674	1843.42	0.675161	0.284404	0.210684	0.133675	0.147689	58.5172	0.314729	0.362676	231.708	0.333197
Pancreas	ENSG00000152254	G6PC2	0.103933	0.0757306	0.0455921	0.0144833	0.0241885	0.0209819	0.0550025	0.0558834	0.0518297	0.00903545	0.0268315	0.0422256	0.0376517	0.106191	0.154418	0.0351603	0.0446405	0.0391514	0.0315419	0.149151	0.00406147	0.00416717	0.06954	0.0950697	0.0388379	0.0155546	0.0441711	0.020209	0.0233708	0.051475	0.0381061	0.232307	0.172167	0.016596	0.0871819	0.078801	9.8468	0.113833	0.050026	0.0804151	0.103857	0.148889	0.06393	0.0337787	0.15611	1.48486	0.0521223
Pancreas	ENSG00000153002	CPB1	20.7723	12.6415	80.6715	15.2183	2.21195	3.3071	0.962163	0.580519	0.478034	1.75704	2.3528	1.59809	0.904442	0.790687	0.70369	0.969219	0.519891	1.07736	1.06711	8.94309	1.8662	1.54527	2.13535	1.62995	2.38053	2.67761	2.92766	1.12509	0.907209	0.784811	2.37364	2.01318	1.84843	1.10232	43.2988	2.5147	17609.1	2.47612	0.325739	6.36089	3.2152	3.35525	2.65684	17.964	5.04285	3.53286	2.44446
Pancreas	ENSG00000158516	CPA2	11.0891	5.80833	1.62261	13.0859	1.55817	2.2588	1.12524	0.665712	0.468862	1.20455	1.42849	1.16647	0.778629	0.914073	1.11835	1.20703	0.46894	13.1804	2.91518	4.31367	1.18425	1.38891	1.44414	1.88597	1.45506	1.83494	2.49779	0.793025	0.708625	0.55681	1.50048	1.44012	1.93405	0.56352	38.9102	1.48242	11296.5	3.64323	0.11599	3.99796	1.89971	1.35174	6.48603	1.79027	116.674	6.14512	1.70933
Pancreas	ENSG00000162438	CTRC	3.46135	1.84406	0.45982	3.14166	0.569916	0.778156	0.286719	0.217907	0.109006	0.513274	0.687385	0.552267	0.295216	0.185352	0.201309	0.199341	0.109872	0.201881	0.184947	1.35428	0.422104	0.407369	0.52514	0.427823	0.627967	0.710199	0.830437	0.28309	0.284027	0.204114	0.574368	0.641938	0.609894	0.216462	8.33205	0.658266	3844.97	1.05286	0.0777291	1.28851	1.0763	0.708912	0.776567	1.0556	0.639511	0.861875	0.853051
Pancreas	ENSG00000164266	SPINK1	3.92352	2.13235	0.666835	12.1734	1.89947	1.49623	0.328296	0.14902	0.121031	0.620648	0.511345	0.333309	0.219196	0.157814	0.180175	1.02302	0.11182	0.299385	0.184048	2.0433	0.496986	0.421913	7.715	61.0024	0.735981	1.28195	1.15295	0.493493	0.62749	42.6109	104.714	2.0954	1.10067	0.302523	9.4971	0.689976	4422.04	1.45619	0.569084	3.07011	2.09408	2.29617	108.929	1.25186	387.643	0.783695	0.74067
Pancreas	ENSG00000167748	KLK1	1.46014	1.97154	3.07007	1.69025	0.500045	0.35702	0.149805	0.0612494	0.103314	0.134206	0.180988	0.198276	0.0771866	0.293057	0.0536156	0.113548	0.0848521	0.135879	0.0676161	1.11415	0.189239	60.1121	6.29456	44.003	0.39352	1.87787	0.443479	0.208859	0.296921	24.2002	0.196083	1.0903	15.5234	0.125355	4.17687	0.466379	1285.92	0.358667	0.0062461	5.78166	43.3039	44.6993	17.9431	9.24926	1.05442	1.55122	4.4956
Pancreas	ENSG00000168267	PTF1A	0.0743217	0.0370309	0.0147424	0.0508624	0.02251	0.0377342	0.0992593	0.255184	0.249879	0.152899	0.153755	0.427214	0.405657	0.187111	0.163317	0.342973	0.239296	0.156903	0.102656	0.043677	0.00660425	0.00849311	0.0283987	0.018071	0.0297858	0.0103299	0.0275145	0.0138159	0.00720662	0.0156009	0.00700124	0.0358319	0.0161529	0.0126144	0.154993	0.100235	36.095	0.133997	0.00942014	0.0518547	0.0221428	0.0212258	0.0193355	0.0158888	1.2475	2.23424	0.0298601
Pancreas	ENSG00000168925	CTRB1	21.2209	10.4282	2.66403	24.6648	2.93342	3.31557	1.0819	0.670033	0.519095	1.96872	2.33299	2.32744	1.02383	0.784844	0.63286	1.45137	0.571134	1.02599	0.900411	6.52175	2.19559	2.11957	2.17988	1.99759	3.23652	3.63179	3.77851	1.4023	1.49657	1.01874	3.16358	2.32032	2.44432	1.18864	43.6419	3.54461	19125.5	6.18913	0.0618746	5.43869	3.97578	2.65339	3.46005	4.6623	3.3227	3.4209	3.02084
Pancreas	ENSG00000168928	CTRB2	24.5442	7.68424	3.0222	39.3804	3.407	6.64187	1.3054	0.830739	0.625139	2.07829	2.8639	1.92202	1.11293	1.08114	0.784008	2.42438	0.659349	1.18574	1.16993	5.22058	2.86352	3.03242	2.95529	2.75159	2.77453	3.96314	4.89869	1.60914	1.3101	1.28309	3.32537	2.8353	2.98168	1.25113	134.358	3.7074	23509.6	5.59088	0.0714499	15.194	4.02825	2.66622	3.95111	4.55017	3.83431	4.08411	3.31241
Pancreas	ENSG00000169347	GP2	9.14661	5.89922	1.51459	17.42	1.71669	2.02302	0.663508	0.453276	0.310974	1.28074	1.88759	0.890926	0.712476	0.51154	0.455607	2.30025	0.304176	0.789904	0.574792	3.34534	1.41199	1.37705	1.68747	2.28973	1.42238	2.72124	3.35877	0.912837	0.819658	6.45766	1.67259	1.74813	3.76313	0.689003	40.3411	1.68885	13442.8	4.39246	0.0166669	42.9465	1.69548	1.41535	7.995	2.06966	15.6305	2.79397	1.85182
Pancreas	ENSG00000170835	CEL	14.6814	6.52938	2.86886	20.9158	3.19115	3.82941	1.32943	1.29858	1.52361	8.81586	9.2896	3.13941	1.94831	1.35813	1.40773	2.46837	1.23362	1.3681	1.16259	15.2157	2.61549	2.42824	3.02456	2.58184	2.97865	6.9486	3.60585	3.46078	1.93501	4.17334	2.76979	2.93975	3.95483	1.18588	41.3541	7.57351	15148.8	277.492	0.804027	6.98479	6.31358	6.69071	6.02603	3.53656	3.39712	4.31481	3.93047
Pancreas	ENSG00000170890	PLA2G1B	13.3162	7.78308	6.38235	17.123	2.47077	3.55285	1.00776	0.686854	0.456255	1.85036	2.59379	1.67499	0.877118	0.65384	0.721819	1.05464	0.424541	0.905648	0.846405	6.54823	1.83817	1.84124	2.14738	1.889	2.35961	2.98333	3.75836	1.36272	1.09483	1.25217	2.96721	43.9019	3.05929	0.985138	75.3571	9.70846	19382.1	6.66492	0.00946337	7.99829	2.71743	2.17928	3.56935	2.97751	6.6575	6.4869	2.7293
Pancreas	ENSG00000172023	REG1B	24.4209	6.3452	2.59637	31.3584	2.79153	3.84796	1.371	0.608105	0.490901	3.01575	1.90605	0.790693	0.954382	0.710621	0.691563	18.0546	0.497782	1.551	0.626916	4.52977	2.50379	2.46223	6.07403	23.8876	2.23483	3.79414	8.01843	1.49482	0.987829	2.25354	2.38344	2.97817	3.72694	0.967625	21.5384	2.90061	19477.7	6.56165	0.0061881	3.6329	1.45711	1.64318	4024.69	3.50262	4.23261	4.59126	3.27723
Pancreas	ENSG00000174876	AMY1B	0.0724231	0.0455786	0.041123	0.0499173	0.0466036	0.047147	0.0190484	0.0239974	0.028056	0.0641326	0.0703349	0.0406537	0.0295642	0.0245938	0.0276075	0.0344474	0.0234984	0.0258613	0.0245528	0.0495752	0.0297255	0.0352771	0.0451602	0.0367587	0.046609	0.0382796	0.0464412	0.0302234	0.0183007	0.0427367	0.03917	0.0653948	0.067251	0.0315635	0.127729	0.0784513	15.7717	0.0705893	0.000862086	0.0587445	0.0428019	0.0395667	0.0470349	0.0608332	0.0385941	0.0417968	0.107194
Pancreas	ENSG00000175535	PNLIP	29.0611	19.3397	4.1518	21.4883	4.77979	6.47041	1.71373	1.29915	0.859936	3.03195	5.6436	4.343	1.86309	1.38264	1.10944	1.06666	0.858926	1.55536	1.79795	17.3322	3.4528	3.85624	4.97417	3.61596	5.67465	6.74652	5.96616	2.46915	2.50927	1.67276	6.44732	4.29397	3.59787	2.2009	107.744	5.68446	42894.4	5.31323	0.00719661	12.0992	8.12302	5.32801	5.38805	6.05078	5.67692	5.79835	5.53706
Pancreas	ENSG00000179751	SYCN	6.89048	3.57521	0.90454	5.6811	1.08397	1.56711	0.332747	0.296207	0.187519	0.786469	1.1427	1.02042	0.335277	0.240511	0.229258	0.240724	0.171443	0.298693	0.356362	3.57649	0.808238	0.92369	0.980891	0.780336	1.3493	1.70972	1.53015	0.559145	0.490233	0.380907	1.36164	0.859084	0.973294	0.478192	25.9481	1.5263	9153.15	1.55577	0.00175602	3.0828	2.44425	1.65364	1.34163	1.39941	1.96732	66.8577	1.24064
Pancreas	ENSG00000184945	AQP12A	0.0273787	0.0156216	0.00756679	0.0456707	0.00766063	0.0126632	0.0160046	0.0327065	0.0175292	0.00739595	0.0137746	0.0410076	0.0306745	0.0114193	0.0212455	0.0122825	0.0106806	0.0134804	0.0141582	0.0155637	0.00824506	0.00932564	0.224366	0.223848	0.0140935	0.0105294	0.0185463	0.00516325	0.0043963	0.0060048	0.010344	0.00829853	0.0112989	0.00856843	0.0342897	0.00650421	31.2158	0.0196538	0.000144385	0.0159171	0.00900302	0.00915689	0.382315	0.00904544	0.0187902	0.0319431	0.0673715
Pancreas	ENSG00000185176	AQP12B	0.0538981	0.0239197	0.0110362	0.0598987	0.0118726	0.011804	0.0202633	0.0562875	0.0201574	0.00953389	0.00866621	0.0657302	0.0518048	0.0144786	0.0272361	0.0163	0.0107248	0.0147427	0.0205833	0.0186783	0.0084281	0.00849925	0.347602	0.29516	0.019051	0.0120757	0.0245241	0.00661077	0.00599437	0.00768234	0.0125188	0.00901001	0.0140838	0.0091101	0.10115	0.0127052	45.848	0.019428	0.00213304	0.0191905	0.0117047	0.0104147	0.436118	0.0174	0.025535	0.0524808	0.11371
Pancreas	ENSG00000187021	PNLIPRP1	2.68541	1.31925	0.294015	3.78694	0.348155	0.52394	0.213588	0.0817179	0.0619149	0.226205	0.269144	0.188247	0.113602	0.0923041	0.0924792	0.122646	0.0615048	0.166094	0.111935	0.816628	0.272432	0.237534	0.330086	0.368013	0.275969	0.435066	0.570319	0.22653	0.142096	0.131062	0.327854	0.289103	0.467186	0.129655	7.13423	0.321521	2756.62	0.908116	0.00497468	0.697766	0.33956	0.288415	0.554557	0.42845	0.410935	0.526503	0.440559
Pancreas	ENSG00000187733	AMY1C	0.00349817	0.00220105	0.00257616	0.00317195	0.00193782	0.00115748	0.00134895	0.0018591	0.0022204	0.00262803	0.00553926	0.00155008	0.0020047	0.0016381	0.000846265	0.00211929	0.00128236	0.000542721	0.00113877	0.00345232	0.001749	0.00122798	0.00290481	0.00154606	0.00293248	0.00110534	0.00264066	0.00107841	0.000670071	0.0021305	0.00245108	0.0181856	0.0149873	0.00181574	0.00684147	0.00347288	3.48886	0.00250885	0.000616443	0.00162456	0.00148658	0.0025234	0.00241497	0.00286523	0.00154165	0.00971932	0.0252312
Pancreas	ENSG00000204140	CLPSL1	0.229492	0.129995	0.0146905	0.0968475	0.0180293	0.0149943	0.642353	1.13402	0.0459863	0.0446128	0.0380155	0.41091	0.538509	1.82445	0.0735673	0.0385264	0.0678994	0.013191	0.0279644	0.792726	0.0161682	0.01576	0.0168402	0.015991	0.0137947	0.0708916	0.0185427	0.0129392	0.0081568	0.0119633	0.0201424	0.0159797	0.0529544	0.00963599	0.0284046	0.0344815	101.156	0.0707712	0.0162479	0.0193353	0.0849377	0.0954878	0.0249855	0.0202564	0.131459	0.0851261	0.0233018
Pancreas	ENSG00000204983	PRSS1	64.8193	36.8988	10.4386	53.0705	12.0397	14.2857	4.65926	3.33852	2.14688	9.3047	13.6411	9.59178	4.81021	3.65836	2.70365	4.97578	2.176	4.07679	4.19998	34.629	9.06359	9.92761	11.1985	9.35697	12.8452	15.705	16.5313	6.27789	6.14947	4.96487	14.2596	10.6636	11.6007	5.35686	236.682	14.377	92176.7	18.1925	0.0090823	28.9748	15.5828	10.9399	15.8157	16.1754	72.7677	14.2416	13.5299
Pancreas	ENSG00000215704	CELA2B	1.46348	0.831651	3.33204	1.21093	0.297345	0.445971	0.111027	0.149697	0.0920575	0.331396	0.442425	0.311805	0.173995	0.105302	0.123798	0.100803	0.0815119	0.127549	0.128404	0.793245	0.188776	0.181026	0.255535	0.192702	0.314314	0.429817	0.310247	0.145848	0.120843	0.111355	0.291948	0.464844	0.231051	0.128685	4.12817	1.00812	1461.17	0.403974	0.0545149	0.562506	0.444006	0.294494	0.299001	0.337554	0.337896	1.69978	0.338924
Pancreas	ENSG00000219073	CELA3B	8.71214	5.26127	1.26659	17.7031	1.4682	2.32036	0.422804	0.378568	0.245648	1.23078	1.43711	1.0007	0.620449	0.405327	0.342432	0.716739	0.240522	0.550701	0.485475	3.75896	1.1965	1.18816	1.38556	1.31559	1.41466	1.74114	2.56382	0.751808	0.77615	0.503451	1.55424	1.43143	1.68701	0.613035	34.7054	1.56615	10871.5	2.79807	0.0132293	4.32145	1.7343	1.24911	1.96574	1.82393	10.6456	3.52995	1.80161
Pancreas	ENSG00000237763	AMY1A	0.00414015	0.00268866	0.00223091	0.00386511	0.00237648	0.00436127	0.000802233	0.00145028	0.00169805	0.00161494	0.0018325	0.00187675	0.00152548	0.00135245	0.0012464	0.00235257	0.00164683	0.00233323	0.00193479	0.00315503	0.00859878	0.00648803	0.00314541	0.00265675	0.00283364	0.00362555	0.00207498	0.00128834	0.000640245	0.00359965	0.00143429	0.0216375	0.0131535	0.000979501	0.00571645	0.00619049	2.01423	0.00289559	0.000203824	0.00322171	0.0034696	0.00355154	0.00178483	0.00288748	0.00218372	0.0143574	0.0254935
Pancreas	ENSG00000243480	AMY2A	2.98543	1.82349	0.51357	2.34378	0.605625	0.796192	0.700251	0.816884	1.19469	0.572936	0.870232	1.45422	1.03221	0.792158	0.586617	2.20062	1.01443	0.27957	0.49579	1.95621	0.4177	0.530468	0.630303	0.47261	0.627942	0.845743	0.882214	0.362205	0.268171	0.276719	0.728563	0.559525	0.498946	0.342703	14.8622	0.795092	4613.62	0.868101	0.0185358	1.23756	0.654465	0.619161	0.608803	0.70702	0.646392	0.834272	0.75244
Pancreas	ENSG00000254647	INS	1.9892	1.41806	2.45783	2.52319	0.444263	0.588084	0.160499	0.1303	0.087291	0.465628	0.305156	0.12309	0.148638	0.110347	0.446354	0.561933	0.0812982	0.126764	0.603314	0.451415	0.396698	0.435944	0.376676	0.316336	0.39864	0.465477	0.38977	0.229295	0.254317	0.234083	0.375157	0.328066	0.252108	0.163269	2.22542	0.442337	2759.24	0.355587	0.00324134	0.551167	0.358927	0.325566	0.542431	0.766481	0.463385	0.525468	0.641234
Pancreas	ENSG00000275896	PRSS2	99.1003	39.9754	13.2665	121.856	14.1327	18.3641	6.12177	3.73397	2.53189	13.8506	14.4428	6.83496	6.41266	4.18715	3.54578	12.7859	2.54826	5.49439	4.26755	34.0473	11.7407	11.7521	12.6314	14.1825	11.2706	18.8707	21.5502	7.11417	6.27568	5.61055	14.6312	13.3155	15.8049	5.77235	292.053	15.1105	105576	23.522	0.00776349	34.6588	14.2133	12.1795	433.534	18.7892	53.4467	18.4972	16.4304
Pituitary	ENSG00000064835	POU1F1	0.0836053	0.0414958	0.0555192	0.0985959	0.0935204	0.119802	0.06304	0.0851639	0.10462	0.240822	0.194008	0.0905824	0.121478	0.0905899	0.0846788	0.0980763	0.0838044	0.0633391	0.12923	0.054555	0.0183328	0.0149568	0.109842	0.0770357	0.109307	0.0449036	0.112665	0.0254958	0.0291072	0.0507917	0.0497967	0.0961518	0.0379885	0.0879424	0.061023	0.0677276	0.0261908	106.844	0.0974463	0.134383	0.0490571	0.110438	0.0783278	0.0752986	0.0651223	0.0665651	0.149089
Pituitary	ENSG00000069482	GAL	3.29713	3.18023	0.592178	0.372979	1.7111	0.462349	0.255107	1.28184	0.189057	0.543237	0.730609	0.853285	1.30842	0.786431	70.0577	0.660251	0.337872	0.555765	1.09947	3.4697	2.40892	0.110114	16.9038	8.65677	9.38427	0.658786	10.6935	0.204439	0.40408	0.969411	0.168774	0.767091	0.904522	0.202725	1.71547	0.18128	0.780306	1047.81	0.0115998	6.67638	37.6312	9.55314	4.3434	0.429749	7.21666	1.78134	0.757151
Pituitary	ENSG00000102195	GPR50	0.0780237	0.0166091	0.0851103	0.00962573	0.00664993	0.00873273	0.00446587	0.00640194	0.0067809	0.00558472	0.00482977	0.00759151	0.00690788	0.00748297	1.20753	0.0719362	0.00400865	0.0112619	0.00655129	0.0575483	0.00832253	0.0202135	0.0100767	0.0108705	0.0187447	0.351597	0.0201606	0.00329361	0.00289258	0.0209228	0.0180661	0.0077345	0.0176064	0.00560286	0.0132928	0.0112225	0.00361551	35.1512	0.0553408	0.00675553	0.0311497	0.0646691	0.0168795	0.017496	0.0112755	0.207691	0.0266706
Pituitary	ENSG00000104826	LHB	1.03901	0.542872	1.92992	0.587443	0.537969	2.92007	0.208856	0.175204	0.212926	0.538343	0.662581	0.604741	0.251707	0.256891	0.330984	0.288381	0.182942	0.323604	0.26128	0.748177	0.500194	0.636545	0.386954	0.547066	1.80375	0.960115	0.512275	0.31718	0.281342	0.856057	0.703819	1.28165	1.06529	0.276578	0.698285	0.577044	6.30026	4549.09	0.911701	0.975504	1.10145	3.58164	1.62683	1.29492	2.72617	7.61614	1.46771
Pituitary	ENSG00000106128	GHRHR	0.10378	0.0375515	0.179879	0.181793	0.0588058	0.143221	0.198407	0.278053	0.170445	0.16318	0.184215	0.209152	0.1686	0.138304	0.377371	0.171045	0.0925564	0.104391	0.199202	0.0334413	0.0156657	0.0683221	0.0330252	0.0378087	0.0873	0.0461651	0.0494199	0.0188465	0.0172752	0.403852	0.485878	0.321254	0.0921343	0.0149156	0.0573088	0.0380254	0.044401	340.843	0.00544894	0.762565	0.0443417	0.240696	0.0788902	0.0352116	0.0816125	0.350234	0.137468
Pituitary	ENSG00000107187	LHX3	0.0265193	0.0142697	0.0132481	0.0227895	0.0205614	0.0365749	0.0156121	0.0150279	0.0119904	0.0553796	0.0657762	0.026524	0.0150266	0.0586302	0.0412806	0.0207567	0.0143548	0.0394434	0.0145096	0.0117728	0.0085933	0.0158892	0.0133321	0.012371	0.0196969	0.0218168	0.0151239	0.00872323	0.00678056	0.00758027	0.101013	0.0218159	0.0163154	0.00667906	0.0197441	0.0132152	0.00991203	97.9746	0.00399074	0.0167726	0.0961017	0.100996	0.0160174	0.0224384	0.0135318	0.381938	0.0326573
Pituitary	ENSG00000115138	POMC	5.72766	6.75024	13.7278	3.57797	3.82196	6.8228	3.25025	2.77949	3.69239	4.57586	12.2457	5.27798	2.97251	3.45256	46.6889	4.01491	3.83586	5.67406	5.8886	4.36295	1.74289	10.5784	8.19615	4.71297	8.19522	8.55981	9.32256	5.58308	4.45414	2.49653	5.57144	5.4233	5.93171	2.98647	5.18784	5.52652	9.86106	48615.7	0.479743	5.32454	48.7293	10.9337	4.32702	12.6477	4.341	35.3343	19.487
Pituitary	ENSG00000121853	GHSR	0.0100038	0.00821617	0.0410691	0.0102775	0.00834802	0.00910226	0.00811902	0.00330166	0.00326571	0.00442723	0.00966667	0.00338534	0.00302161	0.169354	0.657212	0.187904	0.00587885	0.0171614	0.0110338	0.00672806	0.00471641	0.00835848	0.0303394	0.0105747	0.0290542	0.00464321	0.0329816	0.00331336	0.00258425	0.00239291	0.0079013	0.0428824	0.00862512	0.00969288	0.00669617	0.00500329	0.0589419	5.73923	0.0018162	0.00543244	0.00486717	0.00735541	0.012245	0.0234387	0.0242489	0.101517	0.0100013
Pituitary	ENSG00000123307	NEUROD4	0.013196	0.00406766	0.185874	0.00496833	0.00463189	0.00763508	0.00629353	0.0187872	0.00691427	0.00519702	0.00875236	0.0315372	0.0272469	0.0215981	0.0144254	0.00658826	0.00547071	0.0175807	0.020507	0.00415683	0.00344398	0.00802183	0.00449968	0.00355995	0.00463564	0.00410452	0.00579595	0.00272429	0.00212314	0.00505223	0.00437259	0.00545977	0.0026029	0.00299625	0.00637426	0.00473944	0.00253063	15.5753	0.00720487	0.0155306	0.00788769	0.0173401	0.0039917	0.00596513	0.00609495	0.712044	0.00651772
Pituitary	ENSG00000131808	FSHB	0.0432324	0.0263268	0.0461015	0.0214697	0.0125896	0.119829	0.719779	0.106614	0.0168631	0.0499507	0.0444188	0.0309349	0.0111585	0.0635068	0.113824	0.0404595	0.00688281	0.00639185	0.0142676	0.011012	0.0100602	0.00865461	0.0165393	0.021034	0.0836901	0.0406597	0.0296434	0.00911709	0.0123094	0.0193207	0.0477525	0.0191305	0.030657	0.00829359	0.0228359	0.0143021	0.0142216	413.553	0.00297803	0.0250521	0.0186932	0.242028	0.0173042	0.0292187	0.0233883	0.0409578	0.0369954
Pituitary	ENSG00000134200	TSHB	0.302149	0.149589	0.156919	0.671397	0.419856	1.12736	0.0473943	0.0627674	0.0538066	0.151641	0.391646	0.142841	0.0532489	0.128643	0.103724	0.0515728	0.0504591	0.0481776	0.0777199	0.141535	0.047474	0.0481994	0.787756	0.489527	0.606029	0.279001	0.558831	0.0773053	0.0849942	0.127381	0.235818	0.328036	0.199213	0.0700546	0.208369	0.212618	0.190384	2735.57	0.00702762	0.353158	0.841049	0.410962	0.315179	0.350677	0.29954	0.743182	0.734045
Pituitary	ENSG00000134438	RAX	0.00840829	0.00443219	0.00266856	0.0081599	0.00650959	0.00473352	0.0112445	0.00771097	0.0531375	0.0344024	0.0297112	0.00587415	0.00797053	0.211213	0.233943	0.113532	0.0489658	0.0516085	0.0147191	0.00385938	0.00358273	0.0392866	0.00304131	0.00238435	0.00204613	0.0380815	0.00315404	0.00229533	0.00152584	0.00319896	0.00512145	0.00798749	0.0107286	0.00190253	0.00508738	0.00594869	0.00223556	15.1252	0.00368178	0.045325	0.282527	0.230785	0.00379048	0.00495592	0.00318633	0.186982	0.0130162
Pituitary	ENSG00000147256	ARHGAP36	0.0851886	0.0261733	13.9413	0.0244846	0.0486663	0.0544257	4.01112	2.54566	1.40211	0.353055	0.389639	1.29236	1.34268	2.38143	73.0556	8.67026	0.827062	2.88492	1.71611	1.14311	0.014211	0.0255131	0.059626	0.118839	0.531614	0.0525859	0.66881	0.0989477	0.0230386	0.0138429	0.0347821	0.0355302	0.267599	4.22903	0.0787972	0.0372423	0.0228046	296.219	0.0910187	0.143128	0.0872044	0.200956	0.0357322	0.0379394	0.0809842	1.27161	0.314212
Pituitary	ENSG00000169208	OR10G3	0.00306959	0.00215498	0.00400092	0.00318222	0.00383728	0.00314005	0.00116855	0.0018997	0.00204442	0.00227915	0.00480327	0.0026847	0.00104257	0.00265658	0.0121455	0.00165713	0.00222705	0.00328919	0.00225192	0.00355871	0.00347701	0.00532077	0.00349368	0.0017881	0.00312721	0.00239409	0.00448112	0.00107804	0.000838316	0.00158137	0.00277865	0.00377309	0.00169987	0.00268918	0.00443213	0.00180548	0.0012415	1.95433	0.000267003	0.00562628	0.00549541	0.00253991	0.00295432	0.00522313	0.0044509	0.0806941	0.00292096
Pituitary	ENSG00000169436	COL22A1	0.28412	0.138461	2.70761	0.131491	0.143632	0.0994131	0.206681	0.654942	0.382773	2.00018	2.38049	0.948271	0.660749	0.429013	1.74502	0.414159	0.077561	0.87808	0.324073	0.198528	0.0592765	0.0792246	2.09641	0.731563	0.626861	0.148936	1.31706	0.104283	0.0766241	1.31031	0.0376018	0.196612	1.29966	0.861281	0.466308	0.538375	0.106951	123.265	0.016395	5.93215	0.123881	0.165255	0.788646	0.171675	1.29076	5.13373	0.397085
Pituitary	ENSG00000172179	PRL	6.2143	3.09295	4.94238	2.11915	2.74228	5.82207	0.882092	0.836939	0.858062	2.51183	12.3338	6.7766	1.11397	1.69388	1.71299	0.980403	0.949438	0.966319	1.24486	1.91754	2.8357	1.60302	2.59399	3.97049	4.25516	6.60872	5.16781	1.42636	2.4652	1.97968	5.65706	4.77821	5.20993	1.81419	2.96722	4.05982	3.14762	77812.4	0.231839	2.65275	8.44792	15.567	3.16712	6.50487	6.33478	4.9525	64.5014
Pituitary	ENSG00000184302	SIX6	0.0278908	0.00628508	0.00697091	0.00772578	0.00796566	0.0176991	0.0281353	0.0188897	0.0131444	0.00858163	0.0103231	0.0107147	0.00893503	0.015848	3.96068	0.054851	0.00784948	0.00781115	0.0466394	0.0101285	0.00820667	0.00654015	0.00520274	0.00554668	0.00949127	0.00742465	0.00709135	0.0025505	0.00258297	0.00196526	0.00648655	0.0115435	0.0506394	0.227348	0.0330409	0.00874086	0.0047544	58.0402	0.00551346	0.277169	0.00977421	0.0328093	0.00349363	0.00680383	0.00964686	0.341036	0.0403559
Pituitary	ENSG00000186191	BPIFB4	1.20332	0.145995	0.0156031	0.0969515	0.169948	0.225579	0.00609793	0.0217154	0.00411261	0.00501025	0.00245227	0.0196847	0.0199806	0.0196235	0.0145428	0.00498181	0.00267737	0.00569352	0.00704978	0.0445807	0.499793	0.0121787	0.00596614	0.0133466	0.00526376	0.0344961	0.00595125	0.69222	0.00901555	0.00707038	0.0208879	0.0185258	0.0137617	0.00321535	0.160386	0.00832259	0.0061066	17.4256	0.00978457	0.0083051	0.00735616	0.0215822	0.0221802	0.0154183	0.0568672	1.83392	0.116451
Pituitary	ENSG00000198049	AVPR1B	0.0151908	0.0108219	0.00625447	0.00936545	0.0128532	0.0122227	0.0148602	0.0336284	0.00857861	0.461732	0.389996	0.0381846	0.0385713	0.0183865	0.0533948	0.0084885	0.0080481	0.0157916	0.0151536	0.0115423	0.00384457	0.0346423	0.143197	0.140754	0.0175264	0.0159819	0.0153866	0.0132567	0.00400922	0.153661	0.00561315	0.0254168	0.0200217	0.0042025	0.0133876	0.0124596	0.100416	14.6418	0.00498144	0.0275523	0.0389284	0.0255437	0.143954	0.026942	0.552345	0.0193524	0.123763
Pituitary	ENSG00000205649	HTN3	0.000129485	0.00064526	0.0583621	0.00100098	0.000829567	0.000905088	0.000202064	0	0.000416107	0	0	0.000387071	0	0.0015329	0.0171365	0.00051217	0	0.00101673	0.000243517	0.00253115	0.000231253	0.00441464	0.000241785	0.000687456	0.00214007	0.00172521	0.00074272	0.000248588	0.000781002	0.00182317	0.00070659	0.00200102	0.405698	0.0253684	0.00127764	0.00104061	0.000495596	1.60554	0.00600838	0.00378571	0.000593948	0.00164709	0.000425523	0.00157799	0.00363299	0.0347664	0.00279295
Pituitary	ENSG00000259384	GH1	23.687	3.30659	6.34045	3.21638	3.22856	17.1282	1.59486	1.68807	1.36699	5.05324	15.9575	8.12994	2.05421	2.51369	3.86872	1.35855	1.53297	2.41902	1.89962	2.74913	2.22735	3.3047	2.77571	4.4862	11.6794	7.8116	5.90043	2.45409	3.12633	2.94964	8.94506	6.84342	5.86663	2.28327	4.95947	5.79879	3.66592	73462.7	6.42115	4.31266	6.51912	53.0911	3.86324	11.8333	6.10197	3.2036	14.4899
Pituitary	ENSG00000260001	TGFBR3L	0.235899	0.173336	0.251319	0.629276	0.42166	0.634541	2.96897	4.03024	2.20174	7.63935	4.74521	5.67467	6.29261	2.28026	2.51318	2.18222	1.93841	0.539864	1.06776	0.206277	1.63034	0.229758	0.95982	0.673245	1.54061	0.174599	1.71034	1.316	0.651829	0.913545	1.70438	0.4974	0.470826	0.204389	0.139557	0.194593	0.136991	273.756	0.198785	1.77705	0.742996	0.827113	1.02366	0.214727	0.332549	0.853209	0.26896
Placenta	ENSG00000136488	CSH1	0.00519594	0.000667302	0.00185809	0.00279569	0.00135162	0.00848131	0.000188054	0.00045874	0.000484205	0.00393095	0	0.000960916	0.00041966	0.000713724	0.00105233	9.52908e-05	0.000224131	0.000567703	0.000226703	0.00184439	0.00315942	0.00393742	0.00191377	0.000719479	0.00577613	0.00192782	0.0030742	0.000115681	0.000622902	0.0004245	0.00210489	0.0013724	0.000782052	0.001133	0.00223097	0.00145329	0.00153849	32.187	71913.9	0.00150946	0.00317789	0.0207073	0.000792416	0.0042081	0.00409465	0.13914	0.00272393
Placenta	ENSG00000213218	CSH2	0.00854376	0.00326207	0.0037076	0.0045327	0.00365994	0.00399016	0.00393648	0.00699103	0.00337607	0.142462	0.108232	0.0206813	0.0126919	0.00398433	0.00525916	0.00361194	0.00212222	0.00585214	0.00339319	0.00490539	0.00250602	0.00580075	0.00247015	0.00255536	0.00533975	0.00256328	0.0042165	0.00149986	0.00134632	0.00508161	0.00249296	0.00498742	0.00390258	0.00236001	0.00623058	0.00482901	0.00122737	2.0504	27115.7	0.00175638	0.00730669	0.00849517	0.00217358	0.00734104	0.00245166	1.4297	0.00679756
Placenta	ENSG00000105825	TFPI2	9.3421	66.3737	31.6774	20.6278	13.0798	12.3047	0.373378	0.300904	0.548154	0.161157	0.512768	0.240531	0.309949	0.342056	3.90223	0.396684	0.588443	0.645172	0.768373	13.6141	289.15	3.97498	3.64056	2.84551	1.94939	1.79503	1.5883	5.33682	1.38418	8.42936	2.3833	12.889	2.17564	0.876289	7.58479	57.6039	7.93186	14.8362	8366.37	8.44358	0.389352	0.548425	1.22595	0.941429	3.84831	0.879552	1.30439
Placenta	ENSG00000170498	KISS1	0.0605535	0.0732357	0.0323991	0.0520652	0.080947	0.0711499	0.294945	0.410335	1.09876	1.5838	1.41706	0.365521	0.383059	0.276867	5.0006	1.86186	1.04013	0.285194	0.20828	0.186956	0.692286	0.0307972	0.0565609	0.209692	0.0976723	0.0803592	0.0844115	0.0375611	0.0144131	1.87959	1.99004	0.711227	0.0688683	0.0549234	0.170748	0.129897	0.439694	3.34003	5206.54	0.795313	0.0840601	0.133432	1.2957	0.0291078	0.690875	6.71143	0.0710791
Placenta	ENSG00000221826	PSG3	0.0467619	0.0423691	0.0202352	0.00517132	0.00754786	0.00182456	0.00615034	0.00478896	0.00562985	0.0145283	0.0138327	0.00882937	0.00684437	0.00428325	0.00530596	0.00483136	0.00306796	0.00822499	0.00417846	0.0500193	0.012431	0.00829443	0.00605805	0.00538445	0.00329183	0.00509978	0.00800892	0.00557773	0.00251476	0.00304257	0.0026517	0.00386975	0.0259098	0.00433568	0.00833593	0.0132219	0.0281314	0.0243685	4843.06	0.0126277	0.00988146	0.00896125	0.00622788	0.00405101	0.00436582	1.11383	0.0143774
Placenta	ENSG00000182752	PAPPA	1.76155	6.76467	2.25664	4.64528	2.68629	2.64023	0.0393336	0.0727625	0.0393118	0.221382	0.24914	0.0663743	0.0691559	0.0439273	0.178575	0.0410175	0.0653554	0.196202	0.423536	1.41423	69.8118	0.068566	3.00905	1.7273	1.64172	3.54218	1.54462	2.33587	0.516453	4.22089	0.176039	4.05518	0.749284	0.271911	3.17047	1.65497	0.367712	0.698398	4107.57	2.38126	1.42635	1.61425	1.3065	0.232521	1.14326	1.7986	2.44596
Placenta	ENSG00000243137	PSG4	0.256576	0.0376565	0.0946394	0.00847109	0.0074542	0.00594354	0.00329185	0.00214722	0.00368007	0.0233077	0.0234186	0.00531066	0.00460267	0.00488969	0.00364306	0.00405399	0.00473219	0.00395847	0.00374424	0.612755	13.9948	0.00481257	0.0555004	0.0166868	0.0437659	0.392652	0.0393098	0.00438048	0.00277841	0.525177	0.00867916	0.0128868	1.38189	0.00816938	0.0152359	0.00894961	0.296472	0.271417	3771.26	0.16961	2.12626	2.88764	0.00991126	0.00367194	0.00806412	0.0477832	0.0264077
Placenta	ENSG00000137869	CYP19A1	5.58134	0.888051	1.52191	0.667694	1.40974	1.12883	0.0676671	0.0219016	0.0239762	0.0133383	0.00740765	0.0150501	0.0712888	0.0380898	0.274807	0.125984	0.0202525	0.262081	0.0812952	1.49237	13.7859	0.0774296	0.142812	0.106865	0.271465	0.0888054	0.340002	0.388924	0.0869059	0.047205	0.0144219	0.551521	0.462058	0.134659	6.41891	2.37554	0.120429	0.041719	2746.49	0.461259	0.606933	1.06659	0.11934	0.440418	0.109927	2.07403	1.91572
Placenta	ENSG00000148848	ADAM12	7.21906	5.49577	0.168115	0.86691	1.58839	0.523411	0.467444	0.414816	1.75465	0.506259	0.422324	0.48007	0.448216	0.528285	0.675042	1.14439	0.909357	0.705956	0.659948	6.6948	37.7685	0.0633416	0.418346	0.402332	0.350133	0.30733	0.314884	0.49281	0.278559	0.623795	0.0932547	1.53106	1.20275	0.102763	0.589018	9.4085	0.107202	1.4386	2263.5	0.565844	0.559101	0.652001	0.639211	0.5324	0.206851	1.50581	0.599343
Placenta	ENSG00000242221	PSG2	0.00827398	0.00536003	0.00170839	0.00321702	0.0023452	0.00284984	0.00291098	0.0022984	0.00235043	0.00714147	0.00643005	0.00190851	0.00263269	0.00262889	0.00203092	0.00195259	0.00173548	0.00237531	0.00304384	0.00617062	0.206316	0.00530293	0.00216553	0.00221081	0.00267669	0.00338913	0.00482766	0.00094357	0.00229475	0.00124361	0.00242318	0.00270498	0.00474157	0.00151926	0.00254907	0.00141779	0.00310971	0.00265267	2112.39	0.00410367	0.0245395	0.0282464	0.00240456	0.00386837	0.00287104	0.0143605	0.00238041
Placenta	ENSG00000231924	PSG1	0.0889232	0.0233366	0.00449421	0.00705032	0.00520121	0.00345637	0.00428056	0.00439394	0.00409454	0.0168983	0.0256483	0.00368884	0.00423911	0.00403809	0.00391621	0.00368411	0.00370734	0.00191764	0.0033319	0.0400985	1.11158	0.00520236	0.00661769	0.00651196	0.00906667	0.00574229	0.0138957	0.00194057	0.0056026	0.00663356	0.00165142	0.00413694	0.0157685	0.00406924	0.00518802	0.00355373	0.00641133	0.0102042	1989.13	0.00440002	0.0124329	0.0113839	0.00423058	0.00117458	0.00411235	0.0228528	0.0387702
Placenta	ENSG00000183668	PSG9	0.0149449	0.0146517	0.00510592	0.0030251	0.00279261	0.00128339	0.00576929	0.00601235	0.00432359	0.0473773	0.0454264	0.0072025	0.00760686	0.00794887	0.0114487	0.00392964	0.00584717	0.00788427	0.0053998	0.021151	0.266636	0.00494887	0.00253784	0.004488	0.00272289	0.0114007	0.00464994	0.0015738	0.00147698	0.0374925	0.00296578	0.00312683	0.0557009	0.00198354	0.00417197	0.00720179	0.0429329	0.0196852	1909.34	0.0224514	0.024073	0.0221924	0.00134812	0.00357592	0.00379098	0.0661803	0.00453067
Placenta	ENSG00000203857	HSD3B1	0.0455044	0.142274	0.68972	0.0152718	0.00836818	0.0043979	0.0132475	0.0217163	0.0105331	0.00593648	0.00772647	0.046708	0.0446662	0.00893185	0.00884538	0.00992505	0.00626561	0.00340826	0.00814704	0.0244877	0.00435675	0.00708291	0.0577812	0.236044	0.0034263	0.00188475	0.00753682	0.0122555	0.00211162	0.0116384	0.268231	0.0340806	0.00443755	0.00346374	0.0068403	0.0332535	0.0147499	0.0114717	1757.91	0.0693782	7.19365	1.21822	12.2654	0.00574926	0.00683504	0.0296882	0.00494868
Placenta	ENSG00000105246	EBI3	4.97798	7.1276	5.90821	7.70378	7.42835	2.79444	2.55741	1.6959	1.96756	0.56589	0.301061	1.3606	1.83989	2.2488	2.50968	1.82262	1.38526	5.83787	3.75833	3.51568	0.423713	474.15	3.10356	4.57727	2.13026	1.59054	2.1548	1.22802	0.737006	2.51195	1.77544	6.99939	1.70236	0.249589	8.67514	2.98214	0.801822	3.39324	1599.08	4.18454	0.994319	1.06725	12.7356	63.6889	3.06117	3.44279	2.24616
Placenta	ENSG00000116183	PAPPA2	1.19395	0.762189	0.082402	0.776067	0.742924	0.745179	0.408509	0.198817	0.138648	1.08485	0.632478	0.245845	0.231379	0.226802	0.226458	0.164924	0.114233	0.54962	0.25591	4.44704	4.62101	0.0112404	1.10898	0.912232	0.156347	0.0302099	0.117737	0.229593	0.0688057	6.28175	0.433216	0.380151	0.140599	0.0685873	0.566524	0.190191	0.487968	2.11854	1512.99	0.521921	0.314904	0.284677	0.422325	0.026896	0.895939	1.00873	1.1304
Placenta	ENSG00000243130	PSG11	0.00512192	0.004458	0.00204319	0.00321897	0.002391	0.00150508	0.00201678	0.00208029	0.00275445	0.0125577	0.0106083	0.00158419	0.00305344	0.00158846	0.00287174	0.00157073	0.0016169	0.00218536	0.00177993	0.00798131	0.0239012	0.00409404	0.00213393	0.00264264	0.00160003	0.00349454	0.00314129	0.000882629	0.000535197	0.000699833	0.000759214	0.00226269	0.00467758	0.00191046	0.00251215	0.00119779	0.00174391	0.00785832	1496.56	0.00114143	0.00823772	0.00819251	0.00122458	0.00138671	0.00211177	0.0161574	0.00301271
Placenta	ENSG00000163283	ALPP	0.00440933	0.00572142	0.00335882	0.00880651	0.00392497	0.00598425	0.00507362	0.00973117	0.00571091	0.0177801	0.0100198	0.0187644	0.0142583	0.00352373	0.00780374	0.00580988	0.00654208	0.010458	0.0028589	0.00441717	0.00552396	0.120929	0.00993791	0.028832	0.00503133	0.00407802	0.00502165	0.00294141	0.00231617	0.00472627	0.00591765	11.8714	0.00444876	0.00306616	0.00526302	0.263299	0.00645771	0.00984415	1460.83	0.0996647	0.00959471	0.0095427	0.0454696	0.0131344	0.00446591	0.226968	0.0262051
Placenta	ENSG00000204941	PSG5	0.0554436	0.034662	0.00731026	0.00497716	0.00606833	0.00451674	0.00975207	0.0096742	0.0127694	0.100095	0.0799923	0.0238038	0.0176985	0.0139529	0.00965305	0.0135665	0.0100745	0.00865236	0.00537346	0.0451669	26.7677	0.00821397	0.00529995	0.00529759	0.00895963	0.0161584	0.00925706	0.00198475	0.00149432	0.203009	0.00395523	0.00823278	0.0994212	0.00398456	0.00682188	0.00944342	0.0549087	0.0341418	1373.38	0.0137302	0.160888	0.191365	0.00505142	0.00704417	0.00388556	0.0426933	0.0114339
Placenta	ENSG00000204414	CSHL1	0.00500637	0.0020789	0.00377069	0.00338347	0.0024603	0.00655766	0.000266345	0.00054165	0.000480057	0.00241293	0.00363988	0.00136103	0.00168464	0.00414559	0.00139853	0.000877276	0.0014288	0.00201137	0.000963288	0.00224852	0.00274597	0.00400408	0.00183337	0.00266368	0.00737266	0.00282133	0.00468536	0.00139327	0.000845823	0.000300672	0.00288714	0.00340299	0.00359921	0.00226539	0.00178983	0.004116	0.00114409	15.1713	1186.99	0.00285284	0.00303513	0.00968351	0.00252568	0.00491477	0.00369994	0.246725	0.00587645
Placenta	ENSG00000136487	GH2	0.185528	0.0111755	0.009488	0.00927413	0.0106468	0.305025	0.0017247	0.00312196	0.00227202	0.00747401	0.0590952	0.00662775	0.00328452	0.00305827	0.00214823	0.00223693	0.00159827	0.003859	0.00555443	0.0099347	0.00776493	0.0085593	0.00620601	0.0100179	0.19196	0.0113411	0.0102009	0.00673487	0.00800756	0.00869667	0.061289	0.033582	0.00719077	0.00564974	0.0100228	0.0093975	0.00676475	65.2072	1001.58	0.00538361	0.0633427	0.199111	0.00848895	0.00771916	0.0101554	0.416667	0.0101062
Placenta	ENSG00000170848	PSG6	0.00664746	0.0072355	0.00244756	0.00262051	0.00176207	0.00125874	0.00330918	0.00412654	0.0030664	0.0174663	0.0152255	0.00474287	0.00592336	0.00303927	0.00317443	0.00263724	0.00282717	0.00281998	0.00227815	0.00849531	0.038896	0.00405793	0.00174447	0.00240975	0.00200719	0.00466835	0.00395646	0.00100219	0.000726246	0.000644909	0.000959184	0.00178742	0.00636424	0.00116482	0.0029813	0.00117814	0.0010979	0.00392366	789.83	0.0029101	0.00869007	0.00832056	0.00132469	0.00166104	0.00192983	0.0413392	0.00278502
Placenta	ENSG00000147571	CRH	0.061522	0.0395798	0.355617	0.0132445	0.0157047	0.011279	5.31293	11.0879	3.35126	0.0501072	0.0459391	9.90628	13.9486	3.64832	50.924	3.05003	1.68377	2.42187	0.454289	0.0433374	0.039615	0.00792023	0.00640274	0.0101451	0.00955672	0.00336215	0.0115956	0.0117516	0.0115259	0.0510511	0.00799252	0.0356777	0.0175601	0.0316293	0.0611844	0.00733743	1.08138	0.55911	762.949	0.0147011	0.0142441	0.0486033	0.0088734	0.0044669	0.146041	1.62074	0.0238855
Placenta	ENSG00000221878	PSG7	0.00523518	0.00509542	0.00297827	0.00284357	0.00193575	0.00158675	0.00189065	0.0026802	0.00301912	0.0130151	0.012957	0.00338559	0.00296026	0.00291591	0.00272569	0.002734	0.00184798	0.00244494	0.00162866	0.00691225	0.0545031	0.00208821	0.00205928	0.00227009	0.00146784	0.00320415	0.00367302	0.00116158	0.000968621	0.00030436	0.00188199	0.00116004	0.00631197	0.00186487	0.00175942	0.00138994	0.00204212	0.00172518	761.193	0.00343178	0.179002	0.363662	0.00156432	0.00301414	0.00183604	0.00975284	0.00191001
Placenta	ENSG00000077274	CAPN6	1.77643	3.21188	0.0798163	2.89539	0.597755	3.36078	0.00857229	0.0162793	0.0128202	0.0151054	0.0212065	0.0506001	0.0172884	0.0105609	0.0188437	0.0134466	0.00913549	0.10612	0.0110191	7.90287	0.163104	0.0120177	7.70345	4.22188	5.8663	3.71786	2.5962	0.173232	0.191748	4.05883	0.237367	0.444734	8.75277	1.67249	7.11967	4.68642	2.88761	0.444864	618.808	7.32715	1.84102	1.6498	1.72271	0.794011	9.00602	4.29977	4.06521
Placenta	ENSG00000196565	HBG2	0.466654	1.42282	0.217132	0.566827	0.600679	0.575883	0.497856	0.320624	0.296497	0.201305	0.3824	0.293823	0.292358	0.319868	0.434122	0.282187	0.315832	0.578851	0.516533	0.600686	0.128313	0.19334	0.282358	0.164604	0.455137	0.235378	0.365886	0.588524	0.334805	0.96609	0.430422	3.27116	0.176111	0.235668	0.465441	0.516277	0.09565	0.700161	572.088	0.510464	0.176627	0.240028	0.157793	4.86172	0.169441	0.291879	1.15691
Placenta	ENSG00000099953	MMP11	4.76155	3.06351	1.75799	4.0553	6.50478	5.96508	0.336259	0.441956	0.335124	1.61929	1.73062	0.541676	0.462796	0.304518	0.482059	0.343276	0.249901	0.597098	0.40507	3.41122	4.09491	0.242647	6.14136	4.44117	3.94518	1.12832	4.08777	3.99479	3.87678	2.19206	0.472302	1.46532	6.13733	0.644402	5.07071	24.1559	0.702942	1.09125	525.207	2.91605	3.59914	4.82135	5.94581	2.31729	1.8749	16.1431	2.29043
Placenta	ENSG00000124467	PSG8	0.0279452	0.0300161	0.00867714	0.00347398	0.00401168	0.00179433	0.00293667	0.00267955	0.00357585	0.00621299	0.00182486	0.00431842	0.00324738	0.00236344	0.00265771	0.00324762	0.00249719	0.00170304	0.00333149	0.0356494	0.0320287	0.00486286	0.00319806	0.00296086	0.00283051	0.00693236	0.00831285	0.00232664	0.00105745	0.00200951	0.00410937	0.00380635	0.0575721	0.00233532	0.00443437	0.00732667	0.0440755	0.0623089	354.057	0.00643337	0.00885262	0.00803889	0.00385138	0.00268732	0.00412539	0.385128	0.026118
Placenta	ENSG00000170965	PLAC1	0.0192663	0.0146495	0.0112049	0.0722556	0.0452467	0.0532903	0.0177797	0.0161834	0.016659	0.0181396	0.00861083	0.0276136	0.0214543	0.0148559	0.0156544	0.0155548	0.0141473	0.0225424	0.0214763	0.020191	0.647319	0.135528	0.0160685	0.0302471	0.021732	0.0366188	0.0261431	0.00883066	0.0132879	0.0172317	0.0116514	0.160979	0.118854	0.0978129	0.0324247	0.229083	0.00896912	0.0984261	351.158	0.025791	0.0884455	0.163962	0.0135195	0.0504659	0.0390733	2.15996	0.0216613
Placenta	ENSG00000242950	ERVW-1	0.227684	0.0925264	0.0809232	0.148031	0.145808	0.199044	0.0557022	0.0653038	0.0800419	0.169864	0.184185	0.105299	0.0809892	0.0894093	0.0732207	0.0629256	0.0645838	0.18254	0.094817	0.183442	0.199026	0.227254	0.208646	0.120719	0.215015	0.0807763	0.207859	0.104349	0.0658398	0.0430946	0.0308835	0.184787	0.232513	0.195028	0.624161	0.266026	0.0837818	0.0677215	286.209	0.125387	0.323858	0.289286	0.145097	0.0559016	0.124701	9.63298	0.23705
Placenta	ENSG00000155622	XAGE2	0.191714	0.223714	0.00375279	0.0291275	0.0350554	0.0438349	0.0245138	0.0239635	0.00880376	0.0109151	0.00487459	0.0222873	0.0106083	0.0121555	0.0372854	0.0142713	0.0105862	0.040526	0.0244515	0.0949522	0.0636073	0.00356571	0.0278835	0.0155833	0.0375709	0.00279686	0.0323226	0.0171994	0.00049142	0.144467	0.00946029	4.59767	0.0310639	0.00504516	1.77078	0.0137533	0.0276291	0.0376983	277.713	0.0176225	0.172342	0.448934	0.0296154	0.0123373	0.0239774	1.25646	0.00843959
Placenta	ENSG00000105492	SIGLEC6	1.12956	0.663165	0.0192696	0.264092	0.28242	0.188772	0.00351729	0.00532409	0.00312544	0.00287638	0.00332017	0.0194273	0.0255374	0.00359149	0.00348639	0.00362577	0.00260375	0.00780641	0.00190079	0.464855	0.00282438	0.784383	0.742438	0.886813	2.26706	0.692124	2.18785	0.0785205	0.0454104	0.119	0.047315	2.03143	0.709022	0.0594846	0.46819	0.0705425	0.0859149	0.0567849	264.797	0.893928	0.569881	0.686051	2.36236	0.642803	0.792452	0.280502	0.10032
Placenta	ENSG00000006659	LGALS14	0.00909102	0.00911446	0.0178667	0.00808143	0.0384957	0.00547534	0.00754538	0.0200119	0.00461942	0.0145081	0.00558261	0.00937966	0.0214648	0.0102327	0.0200053	0.00454573	0.00425837	0.00861101	0.0103092	0.126621	0.00677091	20.3535	0.00561124	0.0105456	0.00534361	0.00403912	0.008579	0.00420322	0.00129483	0.00137977	0.00171148	0.0213782	0.00912192	0.0154629	0.00644587	0.0188647	0.00283638	0.0310436	245.136	0.00764439	0.00688964	0.00843625	0.0158361	0.023255	0.00377549	0.455497	0.00657984
Placenta	ENSG00000108786	HSD17B1	2.03168	2.15978	1.08888	2.72227	2.83582	2.416	1.37068	1.47779	1.66745	3.39731	2.83915	2.27209	1.90504	1.80204	1.41002	1.57242	1.37885	2.21025	1.73865	2.49355	2.27957	1.07961	2.85233	1.82667	2.38536	2.29701	2.26463	0.781608	0.665637	1.03021	0.677107	2.17892	1.81691	0.818872	3.02723	5.82683	0.810928	2.44333	242.823	2.42237	2.79647	2.92429	1.89534	1.89995	1.60358	2.97625	3.02538
Placenta	ENSG00000171402	XAGE3	0.367376	0.104027	0.00629693	0.0118413	0.0568108	0.00966393	0.0199515	0.0262701	0.0221045	0.0133218	0.0108823	0.0249656	0.022801	0.0151213	0.0251572	0.031305	0.0252326	0.0232396	0.0288424	0.583998	0.0180966	0.00471871	0.0119257	0.0186347	0.00844947	0.00326739	0.0118875	0.0051492	0.00242018	0.0729214	0.233438	0.119312	0.00663701	0.0237702	0.0375017	0.0123023	0.0267672	0.0203943	219.517	0.0117394	0.0221094	0.0261577	0.0121874	0.0026727	0.0454186	2.75041	0.0265028
Placenta	ENSG00000101951	PAGE4	0.0337283	0.125903	0.453119	0.0113009	0.00798059	0.0054752	0.205545	0.0500804	0.00562344	0.132478	0.090125	0.0139726	0.0153128	0.0711495	0.252098	0.0137929	0.00322743	0.0196961	0.0187408	0.0421426	0.00572836	0.0080078	0.0329766	0.0286615	0.573169	0.0138596	0.961165	0.00656627	0.00370337	0.22563	0.0138511	0.0420666	0.011244	0.623209	0.00723187	0.867434	0.00276804	0.53314	209.105	59.0054	0.0140365	0.0265773	0.0207064	0.0628447	0.0773852	2.96198	0.013951
Placenta	ENSG00000137270	GCM1	0.122938	0.160158	0.0839769	0.0722976	0.0706331	0.0685094	0.0377486	0.0202655	0.0231779	0.0284041	0.0190832	0.0328526	0.029698	0.030141	0.0220461	0.0388194	0.0246766	0.0306389	0.0318929	0.209108	0.00884032	0.018009	0.0357689	0.0456713	0.0505424	0.0318333	0.0611004	0.0251736	0.0219412	0.314261	0.0243291	0.292381	0.0436456	0.015325	0.10331	0.0232109	0.0128426	0.0787993	191.711	0.0876226	0.0282691	0.0348963	0.121435	0.767194	0.0303531	1.21281	0.0648846
Placenta	ENSG00000105198	LGALS13	0.00259482	0.00399705	0.0041756	0.00130781	0.00433621	0.00499436	0.0176169	0.0612486	0.00416857	0.389532	0.229719	0.0254065	0.0412547	0.0114789	0.156829	0.0263465	0.00314622	0.0651741	0.324183	0.00229996	0.00174598	0.0320368	0.00273848	0.00523962	0.00314141	0.00216433	0.00488826	0.00162436	0.00116643	0.00238437	0.00196971	0.00477181	0.00292652	0.001996	0.00389684	0.00725625	0.00345497	0.00450198	167.325	0.00329708	0.00465903	0.0044653	0.00370827	0.00550979	0.0026833	0.58612	0.0134596
Placenta	ENSG00000189052	CGB5	0.0134228	0.0124366	0.0096538	0.0128023	0.0128872	0.0131706	0.0020937	0.00404651	0.00282851	0.00911416	0.00358064	0.0103665	0.00603704	0.00556147	0.00986416	0.00423955	0.00374265	0.0055251	0.00220889	0.0165244	0.0677735	0.00762344	0.00923937	0.00934396	0.00992598	0.0169986	0.00919219	0.00563901	0.003975	0.00943956	0.00896905	0.0211413	0.0108838	0.0126118	0.0179958	0.0175344	0.00535026	0.339628	161.042	0.0212917	0.0221384	0.026002	0.0126905	0.011399	0.00840093	0.31688	0.0160153
Placenta	ENSG00000213030	CGB8	0.0121558	0.0150403	0.0045993	0.00679829	0.00768732	0.0033485	0.00548428	0.00324434	0.0035948	0.00173812	0.00341087	0.00477837	0.00705267	0.00869325	0.00903079	0.000631902	0.00104069	0.00150636	0.000902106	0.0242756	0.121693	0.0120525	0.00208993	0.00488454	0.00361771	0.0865023	0.00671685	0.00383662	0.0026878	0.00337924	0.00348733	0.0330931	0.0439989	0.0408922	0.00552347	0.0166772	0.00193797	0.15537	147.572	0.117585	0.140628	0.149603	0.00315508	0.00781606	0.00448152	0.0714456	0.0195404
Placenta	ENSG00000102243	VGLL1	0.0122219	0.00567339	0.00966089	0.00848969	0.00778108	0.0112334	0.00585555	0.00429681	0.00536997	0.00975443	0.00879564	0.00364961	0.00552088	0.00476427	0.0228338	0.00824453	0.00451411	0.00574887	0.00759323	2.62839	0.0262257	0.00533296	0.00478341	0.00450091	0.0156812	1.39379	0.0170515	0.0114641	0.00228766	1.13972	0.0227576	1.33995	4.75104	0.0134839	0.0049673	0.0290924	0.241805	1.10525	141.409	1.1736	0.234251	0.213636	0.00557008	0.00447076	0.279312	0.154843	0.0467815
Placenta	ENSG00000100593	ISM2	0.0802347	1.04089	0.0705906	0.0598525	0.0885376	0.0438874	0.349331	0.164834	1.29192	0.0209811	0.0132099	0.524544	0.408616	0.0906952	0.721669	2.20921	0.891953	0.0751206	0.092501	0.0961287	0.0773771	0.349321	0.274916	0.384771	0.803221	0.316018	0.094194	0.140967	0.00651463	0.526211	0.00506401	0.0570308	0.0832626	0.0119414	0.125038	0.17813	0.00695443	0.958359	138.832	4.29492	0.105647	0.0892234	0.0260739	0.130552	0.0356902	5.28302	0.26138
Placenta	ENSG00000120211	INSL4	0.0132245	0.0127726	0.00718933	0.03326	0.023803	0.0611561	0.00214147	0.00293545	0.00214676	0.00188495	0.00617226	0.00374073	0.0038599	0.00205106	0.00331186	0.00182791	0.00121011	0.00215507	0.00421468	0.0135768	0.00318205	0.00933182	0.00573643	0.00571699	0.00527369	0.00365768	0.00612112	0.00197564	0.00693039	0.0571782	0.00488254	0.0181357	0.00503611	0.0125598	0.00748954	0.00261335	0.00308669	0.00288189	125.959	0.0105583	0.0182495	0.015972	0.00844377	0.0133451	0.0172218	0.0516671	0.00579346
Placenta	ENSG00000104827	CGB3	0.0281539	0.0219999	0.0714024	0.0220588	0.0205728	0.0130364	0.00627053	0.00734922	0.0129004	0.0125916	0.0206029	0.0140929	0.0132449	0.00933065	0.0135682	0.0115599	0.00822479	0.015646	0.0163035	0.0385644	0.0665755	0.0385761	0.00750314	0.0152751	0.0117425	0.0412653	0.0113716	0.00902126	0.00623152	0.0495002	0.00578978	0.0552697	0.0505607	0.015846	0.017066	0.0245639	0.336235	0.963858	109.604	0.0474	0.0612015	0.0644847	0.066495	0.0462908	0.131191	0.574056	0.0241255
Placenta	ENSG00000204614	TRIM40	0.00723278	0.0102902	0.00650042	0.00885253	0.00678213	0.00690546	0.00272931	0.00501644	0.00502827	0.00736842	0.00362006	0.00517756	0.0045875	0.00374971	0.00468299	0.00887719	0.0040792	0.00523612	0.00488847	0.0184358	0.00524918	0.00946772	0.179009	3.25281	0.00608265	0.0364138	0.0150687	0.00461386	0.00275196	0.209666	1.11701	0.122971	0.0126542	0.00290329	0.00634235	0.00952165	0.00627373	0.0101477	95.2308	0.0152352	0.0358782	0.032669	5.14707	0.0508544	0.229968	2.95833	0.0146142
Placenta	ENSG00000187772	LIN28B	0.00278261	0.00552762	0.0100555	0.00536868	0.00698685	0.00654563	0.0843334	0.153624	0.16036	0.0278871	0.0245507	0.308107	0.352523	0.0859339	0.33609	0.108975	0.154159	0.0456685	0.120233	0.00375638	0.002391	0.0106913	0.0153576	0.00700835	0.00871053	0.00178431	0.0115825	0.00292535	0.0021687	0.00234309	0.00121958	0.00360882	0.00173467	0.00738813	0.00454893	0.00343793	0.00127532	0.518899	70.0575	0.00972043	0.00317485	0.00293343	0.00451294	0.00227835	0.00571538	3.9561	0.00603817
Placenta	ENSG00000142684	ZNF593	0.052848	0.0442082	0.0217475	0.0544758	0.0188126	0.0314782	0.025686	0.0238668	0.0226642	0.0306551	0	0.0140515	0.0272648	0.0111283	0.0409326	0.0223015	0.0522459	0.04429	0.017669	0.0418725	0.0727542	0.110194	0.0285191	0.0327594	0.0367978	0.0501121	0.0299568	0.0372038	0.0192404	0.008275	0.0410248	0.0420584	0.034296	0.0752715	0.0607928	0.0283305	0.0224612	0.0723717	63.2476	0.0736295	0.0552243	0.0586715	0.0270372	0.0204899	0.0319413	0.0465932	0.0771276
Placenta	ENSG00000244476	ERVFRD-1	0.760228	0.504664	0.755798	0.127399	0.163835	0.0798251	0.0123592	0.00982392	0.0209954	0.0618923	0.0812789	0.0107929	0.0139099	0.012708	0.0120014	0.0141596	0.0167747	0.0235833	0.0109566	0.451082	0.0194913	0.062161	0.492882	0.429967	1.46903	0.300827	1.40449	0.0786419	0.046644	0.341272	0.0710626	0.890981	0.437173	0.0508956	0.255431	0.0753289	0.0415965	0.119577	60.282	0.66753	0.378346	0.434539	0.847601	0.0884296	0.417855	0.150776	0.0740535
Placenta	ENSG00000169495	HTRA4	2.15041	0.575412	0.667369	0.659441	0.827617	0.312159	0.0342616	0.0264349	0.0512499	0.0403141	0.0436169	0.0309122	0.0338109	0.0578702	0.0352898	0.0390165	0.0394648	0.660983	0.0900424	0.771026	0.281187	0.153991	0.310477	0.415893	0.286592	0.188967	0.295727	0.0648309	0.0340992	0.1259	0.0847469	4.17645	0.472682	0.055422	0.785817	0.244879	0.0535859	0.302312	56.2882	0.438348	0.142093	0.321296	0.477122	1.5692	0.102618	0.213624	0.482456
Placenta	ENSG00000103546	SLC6A2	0.875843	0.465667	2.26912	0.0340854	0.0926503	0.0574788	0.0309767	0.0335741	0.0134499	0.0100951	0.010704	0.0265637	0.0195187	0.0142911	0.0112708	0.00844558	0.00842488	0.030123	0.0100957	0.724813	0.0103649	0.00370804	0.107898	0.0891974	0.968653	0.103815	0.72243	0.00795126	0.00815246	0.109074	0.114758	0.0247755	0.249067	0.015313	0.220164	0.136517	0.0226665	0.00730294	48.6016	0.18711	2.02707	1.27962	0.1552	0.00422737	0.0831338	5.12633	0.0301679
Placenta	ENSG00000268964	ERVV-2	0.000781178	0.00147657	0.00369804	0.00140103	0.001301	0.00138569	0.000904179	0.000662208	0.000979184	0.02142	0.0198522	0.00225306	0.0016164	0.00157842	0.00745521	0.000962904	0.00102503	0.00200306	0.0347195	0.000887127	0.00272618	0.00263675	0.000866521	0.00100037	0.00105968	0.000834643	0.00155141	0.000724181	0.000850451	0.0286	0.000316553	0.0010848	0.00112921	0.000913909	0.00100179	0.000699389	0.000740076	0.000736465	47.4227	0.00375241	0.000798067	0.000628765	0.000953385	0.00121438	0.00103434	0.0749698	0.0796984
Placenta	ENSG00000269526	ERVV-1	0.0110669	0.0334797	0.0108839	0.00551439	0.00894718	0.00779305	0.00637648	0.0225514	0.00690183	1.27722	0.954515	0.0422321	0.0392514	0.00750656	0.0277392	0.00774596	0.00536792	0.0191319	0.0407698	0.0159562	0.0151767	0.0792633	0.0411954	0.0235693	0.0218083	0.00873059	0.0219681	0.0303008	0.0610379	0.0459832	0.00529968	0.0173943	0.0568549	0.065302	0.0293711	0.0254681	0.00465754	0.0242761	47.1982	0.271502	0.00732964	0.00482641	0.0360532	0.0194339	0.0098473	0.110819	0.100376
Placenta	ENSG00000124260	MAGEA10	0.0187999	0.0140552	0.00170033	0.00479263	0.00444286	0.00502063	0.00378446	0.00271268	0.000625367	0.00169344	0.00103765	0.00309908	0.00226011	0.00271387	0.00794661	0.00157745	0.00072431	0.000993017	0.00274538	0.0167009	0.0026961	0.0019345	0.00204421	0.00278256	0.00241116	0.0141862	0.00332137	0.00221839	0.00109044	0.00652634	0.001806	0.00375906	0.0137295	0.00131912	0.00498155	0.00607169	0.00332734	0.0108489	41.971	0.0260869	0.0513382	0.035389	0.0117213	0.00348394	0.00339054	4.74049	0.0263423
Placenta	ENSG00000156009	MAGEA8	0.0662715	0.107503	0.0304338	0.167001	0.154524	0.107555	0.0142014	0.0203393	0.0283975	0.279343	0.222347	0.0446305	0.0288397	0.0189725	0.0207685	0.0384696	0.0159901	0.0300291	0.0189382	0.147129	0.0294868	0.0366593	0.112663	0.0733658	0.121567	0.069291	0.100036	0.0411184	0.0284889	0.0306044	0.0329255	0.0901224	0.0513796	0.0435021	0.16276	0.228305	0.048328	0.0822983	31.8338	0.138152	0.130989	0.0916374	0.0761037	0.0601965	0.0793169	3.59422	0.153938
Placenta	ENSG00000249861	LGALS16	0.00498411	0.004599	0.00234725	0.00822399	0.00532334	0.0053237	0.0236918	0.128908	0.00383982	0.811196	0.470114	0.0378823	0.0456779	0.0173916	0.241536	0.0303609	0.0044391	0.0571432	0.221572	0.00352955	0.00272011	0.0174149	0.00562239	0.00454765	0.00343346	0.00321052	0.00609006	0.00219324	0.00107331	0.000731425	0.00294682	0.00422284	0.00134695	0.00275566	0.00794443	0.00250428	0.00225279	0.00791481	24.8244	0.0039004	0.005479	0.0075348	0.00341374	0.0043475	0.0024699	0.178714	0.00746373
Placenta	ENSG00000234289	H2BFS	0.0352754	0.0405717	0.0271065	0.0402684	0.0417085	0.0430432	0.00622103	0.00816104	0.0120685	0.0153228	0.0130888	0.0113023	0.0160319	0.00906658	0.0103926	0.013563	0.00825333	0.0187661	0.00807764	0.0306939	0.0626124	0.140565	0.033736	0.0274891	0.0309793	0.0500248	0.0279405	0.0147258	0.0077895	0.00540371	0.0374184	0.05484	0.033849	0.00957812	0.034782	0.0641503	0.0209264	0.0292869	23.8547	0.0601862	0.034796	0.0369841	0.0413182	0.0630892	0.0273512	0.0952794	0.045967
Placenta	ENSG00000167612	ANKRD33	0.166845	0.162439	0.0674321	0.0420053	0.047827	0.0417412	0.0446377	0.103947	0.0246443	0.0261147	0.0282264	0.220181	0.1579	0.0409692	0.0959027	0.0348562	0.0192747	0.0340778	0.059944	0.175675	0.114829	0.00433581	0.063641	0.0492282	0.0496951	0.0598936	0.0468391	0.029975	0.0161522	0.173392	0.225685	0.197613	0.0638291	0.0153019	0.508035	0.0330135	0.0119312	0.404411	18.156	0.0483868	0.0605488	0.0669006	0.0534003	0.0713458	0.0405946	0.291164	0.0693693
Placenta	ENSG00000056291	NPFFR2	0.0341796	0.212312	0.0160588	0.0867017	0.109119	0.0461946	0.285619	0.268223	0.245716	0.00494317	0.00254632	0.175368	0.331039	0.0400699	0.483173	0.223334	0.0787295	0.0286135	0.0228616	0.394711	0.00691354	0.0359469	0.0555641	0.0365105	0.333478	0.0234406	0.388922	0.0370745	0.0116879	0.046497	0.0047029	0.0425929	0.0641991	0.0287118	0.156178	0.0549181	0.00786223	0.24499	15.2691	0.192856	0.117753	0.0487672	0.0835014	0.0647731	0.050799	0.767593	0.186321
Placenta	ENSG00000127928	GNGT1	0.00544724	0.0181031	0.00556532	0.00405899	0.00604436	0.00390108	0.00247028	0.00115795	0.00141885	0.00211649	0.00259291	0.000727377	0.00120118	0.00495945	0.00664557	0.00264631	0.000961832	0.00277693	0.00655274	0.00476007	0.0124745	0.00225078	0.00591422	0.00981971	0.0049895	0.00778409	0.00294581	0.00166574	0.00172969	0.133941	0.00126284	0.00569457	0.0171212	0.00164915	0.00315278	0.209867	0.00423578	0.0179963	9.78465	0.00457678	0.0247694	0.00838196	0.00480077	0.0030807	0.00671595	0.114898	0.00318854
Placenta	ENSG00000213588	ZBTB9	0	0	0	0	0	0	0	0	0	0	0	0	0	0	0	0	0	0	0	0	0	0	0	0	0	0	0	0	0	0	0	0	0	0	0	0	0	0	9.12992	0	0	0	0	0	0	0	0
Placenta	ENSG00000259571	BLID	0.0276344	0.0635926	0.0472608	0.326987	0.158549	0.0710028	0.0352514	0.0144965	0.0297568	0.0153274	0.0173597	0.023472	0.0115583	0.0569932	0.0381667	0.0198957	0.0185322	0.0569732	0.0342502	0.0321431	0.17009	0.00180048	0.0485821	0.0143077	0.0701242	0.0185279	0.0508389	0.121658	0.00975187	0.0243355	0.0302542	0.063485	0.0175967	0.00555429	0.15911	0.243481	0.0039291	0.0702749	9.08171	0.127859	0.0198239	0.0230166	0.0189312	0.00315269	0.0245551	0.12329	0.119183
Placenta	ENSG00000163286	ALPPL2	0.00203664	0.00256709	0.00127889	0.00305935	0.00407771	0.00260222	0.00352183	0.0144896	0.00195212	0.00430346	0.000604128	0.0250248	0.02252	0.00214027	0.00652405	0.00236798	0.00404112	0.00523345	0.00149023	0.0035601	0.00198708	0.0282566	0.0359154	0.264603	0.00162471	0.00418844	0.00227148	0.000706016	0.000633031	0.00496191	0.00135817	0.647567	0.00174331	0.0014075	0.00132572	0.067315	0.00437188	0.0041025	8.53804	0.012801	0.00259454	0.00247912	0.087158	0.00650721	0.00187498	0.665937	0.0267951
Placenta	ENSG00000184029	DSCR4	0.00171655	0.00250568	0.000635174	0.00152565	0.0010999	0.00143964	0.00107017	0.000958303	0.000551833	0.000745682	0.00146664	0.00129962	0.00095633	0.000487901	0.00232376	0.000597142	0.000255383	0.000862479	0.00206797	0.00110802	0.00122626	0.00195095	0.00108969	0.000820566	0.00131407	0.00106155	0.00153129	0.00118653	0.000828144	0.00290534	0.00127425	0.00200936	0.000556664	0.0032082	0.00135478	0.00386291	0.00135817	0.00174291	7.83516	0.00544842	0.00129898	0.00239461	0.00157993	0.00119683	0.00145843	0.79737	0.00148
Placenta	ENSG00000176020	AMIGO3	0	0	0	0	0	0	0	0	0	0	0	0	0	0	0	0	0	0	0	0	0	0	0	0	0	0	0	0	0	0	0	0	0	0	0	0	0	0	6.71759	0	0	0	0	0	0	0	0
Placenta	ENSG00000258436	RNASE12	0.00266641	0.00196811	0.00426195	0.000572388	0.000948849	0.00241556	0	0.000751581	0.000476037	0	0.00632316	0.00118072	0.00137508	0.000701605	0.00258544	0.000936885	0.000550759	0	0.00334382	0.0035241	0.00176373	0.00252523	0.0022124	0.00117968	0.00257754	0.00126303	0.00264309	0.000568676	0.00051043	0	0.00129325	0.00385482	0.00288316	0.00163801	0.00292255	0.00476065	0.00113406	0.0611227	6.11594	0.0594423	0.00611513	0.00195451	0.000973891	0.00516561	0.0030197	0.699524	0.00182559
Placenta	ENSG00000188394	GPR21	0.00227435	0	0	0	0.00728388	0.0105976	0	0	0	0	0	0	0	0	0.00496193	0	0	0	0	0	0	0	0	0	0.00395736	0	0	0	0	0	0	0	0.00737683	0	0.00561066	0	0	0	4.29391	0	0	0	0	0	0	0	0.00467198
Placenta	ENSG00000179468	OR9A2	0.00870194	0.00549464	0.00377216	0.0082618	0.00850133	0.00680786	0.0417867	0.0236859	0.0378818	0.0118269	0.0174722	0.036927	0.034227	0.0809755	0.0451792	0.0251142	0.047748	0.528743	0.122317	0.018484	0.00946831	0.0160147	0.00836913	0.0073951	0.0103984	0.00376524	0.0126514	0.00911254	0.00374713	0.00143542	0.00103819	0.013242	0.0349629	0.0069848	0.0300798	0.0141704	0.0292654	0.00764108	3.93938	0.00963492	0.00623249	0.00768191	0.0060248	0.0101853	0.00323014	0.0697902	0.0114314
Placenta	ENSG00000134640	MTNR1B	0.00320902	0.0021968	0.00474215	0.00557672	0.00381379	0.00319261	0.0293367	0.0143817	0.0786356	0.0184405	0.0170844	0.0107543	0.0125433	0.0139449	0.0530613	0.175963	0.0215283	0.0141611	0.0103804	0.00453529	0.00416497	0.0054262	0.00249028	0.00406241	0.00307353	0.0026519	0.0049685	0.00235323	0.00111787	0.00304975	0.00291116	0.00474931	0.00444828	0.00237233	0.00373802	0.011568	0.00754305	0.0023541	2.71634	0.0049677	0.028249	0.0260897	0.00249006	0.00264108	0.00539793	0.443671	0.00333177
Placenta	ENSG00000221855	TAS2R41	0.0145177	0.007443	0.0051767	0.0269871	0.0115075	0.0311348	0.00119024	0.000774489	0.00171662	0.00896264	0.012992	0.00228146	0.00124017	0.00144536	0.000499552	0.000844573	0.000993291	0.00215545	0.00114841	0.0126989	0.00472608	0.00303783	0.0199667	0.0134004	0.0205929	0.0144745	0.0176221	0.00322286	0.00157771	0.00429371	0.00533203	0.023225	0.0150861	0.00409188	0.0145005	0.0116456	0.0664988	0.00332291	1.6824	0.00988438	0.0149698	0.0237573	0.0177895	0.00982152	0.0111566	0.0160764	0.00580234
Placenta	ENSG00000283374	TXNRD3NB	0	0	0	0	0	0	0	0	0	0	0	0	0	0	0	0	0	0	0	0	0	0	0	0	0	0	0	0	0	0	0	0	0	0	0	0	0	0	1.45227	0	0	0	0	0	0	0	0
Placenta	ENSG00000205409	OR52E6	0.00265683	0.00198715	0.00443101	0.00416309	0.0039016	0.00276051	0.0013453	0.00418915	0.00253839	0.00249737	0.00153401	0.00171661	0.00350348	0.00135979	0.00342276	0.000794636	0.000933655	0.000901827	0.000810417	0.00402848	0.00393429	0.00917682	0.00254798	0.0041984	0.00224822	0.00260274	0.00678216	0.00248203	0.00136128	0.00202191	0.00250794	0.00420549	0.00186261	0.00202329	0.00495912	0.00576787	0.00174118	0.0104242	1.36186	0.00539856	0.008814	0.00805411	0.00141579	0.00425941	0.00586026	0.0719397	0.00324619
Placenta	ENSG00000183269	OR52E8	0.00265886	0.00228155	0.002322	0.00359741	0.00404763	0.00278697	0.00186818	0.00151762	0.0011749	0.00202321	0.00426273	0.00185428	0.00185271	0.00220245	0.00101508	0.000945801	0.000617956	0.00104335	0.0020011	0.00350128	0.00665426	0.00699059	0.00496589	0.00388557	0.00277546	0.00311738	0.00627708	0.000956802	0.001432	0.00140378	0.00333596	0.00410757	0.00237179	0.00213201	0.00442711	0.00320634	0.00246003	0.00313466	1.1631	0.00360854	0.00396501	0.00225492	0.00284115	0.00510332	0.00417676	0.0175693	0.0024574
Prostate	ENSG00000014257	ACPP	0.583194	0.938844	2.37543	1.49072	0.532679	0.220339	0.16571	0.102193	0.282282	0.0761406	0.111883	0.141169	0.137868	0.139883	0.195362	0.220458	0.198718	0.349823	0.213863	0.769021	2.49651	0.812998	0.541103	2.06179	0.307188	42.4382	0.384548	0.301325	0.122871	6.19105	0.158769	3.87041	10.2607	0.0959005	0.441891	1.84537	0.934739	0.565217	14.9036	2094.7	18.2285	18.6945	1.53765	1.76516	1.45652	1.4008	1.78388
Prostate	ENSG00000124157	SEMG2	0.0333315	0.029302	0.00466663	0.00824762	0.00828917	0.00858716	0.000858069	0.0052301	0.00121525	0.00239151	0.000734255	0.0100899	0.0135615	0.00219809	0.00255548	0.00141364	0.000766886	0.0088	0.00155364	0.439233	0.00475572	0.0126091	0.0107945	0.0129847	0.00930245	0.0207575	0.014029	0.00306876	0.00425174	0.251631	0.00655378	0.0112032	0.0422946	0.00729922	0.0112167	0.0215561	0.00373786	0.105852	0.0105509	5.81298	0.0692103	0.0312834	0.0155388	0.00695905	0.00922867	0.338561	0.00466475
Prostate	ENSG00000124233	SEMG1	0.12864	0.118215	0.0408127	0.0221896	0.0227227	0.0479846	0.00264954	0.0105971	0.00252138	0.00368915	0.00181209	0.0198944	0.0117167	0.00361575	0.00342546	0.00321862	0.0022877	0.00637882	0.00303726	2.58928	0.0047537	0.0855407	0.0396055	0.13072	0.0191058	0.0389814	0.0444676	0.00738259	0.0084316	0.0430459	0.0221006	0.0626135	0.0932505	0.0171688	0.0287211	0.0630584	0.00802141	0.0187371	0.0119578	18.5882	0.135828	0.0321586	0.132146	0.108664	0.0371214	0.20548	0.0117134
Prostate	ENSG00000142515	KLK3	0.589272	0.528587	0.707141	6.90618	0.265779	0.236996	0.0711486	0.0982531	0.053705	0.142768	0.313261	0.170632	0.129752	0.107742	0.125837	0.119662	0.135915	0.0542321	0.0848676	2.72946	0.217926	0.246826	0.782976	3.96274	0.308756	0.258651	0.552867	0.201336	0.175568	0.456198	0.232661	0.360656	1.53549	0.199737	0.214949	0.449774	0.396593	0.267051	0.00651255	6846.92	0.474292	0.339698	0.997864	0.29431	0.322018	0.942654	1.32772
Prostate	ENSG00000144481	TRPM8	0.0328614	0.0148549	0.010233	0.058412	0.00919061	0.00612415	0.0276566	0.0319877	0.100096	0.0532668	0.0451029	0.0241415	0.0371352	0.0203174	0.126113	0.0503563	0.0810659	0.0444674	0.0610855	0.0311543	0.0151863	0.0219981	0.006288	0.0176042	0.00417971	0.0077851	0.00653931	0.00448702	0.00350429	0.113571	8.28583	0.0207751	0.0363071	0.0155316	0.00603856	0.00459712	0.0321399	0.46287	0.00476521	24.2425	0.0319159	0.0618249	0.0238537	0.0631836	0.0099734	0.618067	0.00848297
Prostate	ENSG00000159182	PRAC1	0.0581487	0.0230743	0.00975572	0.0768018	0.00819101	0.0178814	0.00228041	0.00139072	0.00234934	0.00873134	0.00389543	0.00655516	0.00339263	0.00216235	0.00678516	0.00231137	0.00747177	0.0068829	0.00481568	0.386967	0.442124	0.0560254	15.4342	18.2455	0.0203131	0.180384	0.0176975	0.0105239	0.00582366	0.0115688	0.00717752	0.0145587	0.0130319	0.00797681	0.0247977	0.0146756	0.00699345	0.0119257	0.00716496	103.663	0.0192535	0.0448678	0.0677431	0.0133877	0.0133547	0.118272	0.0179948
Prostate	ENSG00000159184	HOXB13	0.66408	0.0356755	0.0104933	0.0886037	0.0143829	0.0231665	0.0114864	0.0054828	0.00418606	0.00779534	0.0130946	0.00849728	0.00678266	0.00495199	0.00601173	0.00647827	0.00610832	0.00560731	0.00430315	0.1116	2.857	0.0141307	6.12633	4.65887	0.0170885	0.101882	0.0185828	0.00931944	0.00600401	0.0371643	0.00828341	0.0150073	0.0113601	0.015664	0.0215726	0.0193239	0.0108036	0.0144244	0.307626	134.988	0.0307294	0.382692	0.0295004	0.0115264	0.0123173	0.164051	0.0179765
Prostate	ENSG00000163810	TGM4	0.0884458	0.176321	0.538924	0.117141	0.0812488	0.0610346	0.0296679	0.0383814	0.02068	0.0549776	0.0510995	0.0295193	0.0196856	0.0413521	0.0235092	0.0195663	0.0215937	0.0201129	0.0264518	0.162326	0.36926	0.0475514	0.0695433	0.141584	0.0549243	0.100331	0.0771774	0.0288204	0.0166995	0.05247	0.0316154	0.241108	0.0678758	0.0466156	0.0959832	0.10547	0.0394528	0.0539695	0.00627932	366.636	0.501403	0.284397	0.109258	0.129505	0.0903522	2.014	0.0743739
Prostate	ENSG00000167749	KLK4	0.393766	0.103007	3.06214	0.316418	0.137237	0.175679	0.0816599	0.0912603	0.0177537	0.337474	0.319692	0.0806826	0.0987267	0.123982	0.314173	0.0294891	0.0369556	0.154636	0.160154	2.01513	0.0305229	1.3297	0.831206	1.99713	0.0748445	0.24673	0.0928411	0.0264711	0.0154492	0.166599	0.034166	0.251987	0.457137	0.0480038	3.11218	0.182434	0.0324548	0.0562174	0.00968108	546.434	0.819324	0.684354	0.661621	0.145648	0.0569992	0.695092	7.23652
Prostate	ENSG00000167751	KLK2	0.268086	0.23224	0.132815	1.78285	0.109986	0.106059	0.0320821	0.04482	0.0258705	0.0652484	0.131628	0.0719221	0.0618363	0.0548129	0.0699269	0.0650289	0.0612719	0.0355914	0.0448086	1.317	0.0915497	1.82092	0.109529	0.369575	0.118691	0.117221	0.243351	0.0868663	0.0720905	0.113613	0.103605	0.146324	0.163318	0.0749716	0.15462	0.162682	0.130606	0.137652	0.00672365	2558.63	0.210387	0.164033	0.205955	0.296503	0.131764	11.3625	6.81428
Prostate	ENSG00000263639	MSMB	0.673569	0.943752	0.317313	7.35504	0.346434	0.30913	0.0949771	0.116071	0.0664806	0.210533	0.356094	0.213098	0.197392	0.117808	0.178636	0.16773	0.202133	0.0984802	0.135285	2.28356	0.292396	0.255741	0.355792	0.758642	0.785817	11.2327	0.821446	0.32482	0.180279	0.458358	0.452948	37.9542	35.2666	0.291111	0.322088	0.50047	1.05189	0.757554	0.323174	9447.32	36.8534	48.2504	0.391733	0.299164	67.77	8.42989	0.463223
Skin - Not Sun Exposed (Suprapubic)	ENSG00000006059	KRT33A	1.45684	0.0143952	0.00697447	0.0191671	0.0243275	0.0320072	0.0344816	0.0371571	0.0226771	0.0396077	0.0716588	0.0348166	0.030631	0.035568	0.086301	0.0285369	0.0355959	0.0449175	0.0582874	0.0600289	0.0106247	0.0164753	0.012386	0.0198409	0.0139527	1.79289	0.0216843	0.0137515	0.00757785	0.0127861	0.00848562	0.0164207	0.961826	0.0187733	0.0384203	0.0110418	0.00749637	0.0206312	0.0478197	0.0196909	75.6494	18.1453	0.0126221	0.00649972	0.0129564	4.91963	0.0104536
Skin - Not Sun Exposed (Suprapubic)	ENSG00000108417	KRT37	0.194697	0.0110188	0.00483087	0.0107564	0.0152846	0.0160336	0.00171171	0.00357807	0.0101975	0.0122791	0.0217966	0.00406087	0.00236459	0.00129957	0.0159169	0.00632261	0.00509778	0.00860248	0.00294761	0.0586986	0.0081171	0.00891065	0.00966065	0.00965761	0.00832712	0.22905	0.00859357	0.00616876	0.00411528	0.0132433	0.00718742	0.0109586	0.084738	0.0148363	0.0210661	0.0207818	0.00460176	0.00824208	0.0338668	0.0205908	12.3355	2.25226	0.0144293	0.0369056	0.0066588	0.132632	0.00772392
Skin - Not Sun Exposed (Suprapubic)	ENSG00000131737	KRT34	0.816178	0.0737731	0.0152381	0.0409266	0.0773037	0.0647041	0.0118008	0.0364129	0.00862341	0.812761	0.587573	0.0363776	0.0217988	0.00667312	0.0173549	0.00655023	0.00639309	0.0332149	0.00802457	0.0286209	7.28272	0.0305941	0.0304218	0.0400404	0.02282	0.541688	0.0327695	0.0175021	0.0105032	0.0249733	0.0130393	0.0534543	0.272997	0.0259815	0.068147	0.0460317	0.00923033	0.0138514	1.77652	0.216924	103.044	24.2461	0.0206231	0.00829262	0.0322522	1.51515	0.0240394
Skin - Not Sun Exposed (Suprapubic)	ENSG00000131738	KRT33B	1.42521	0.028713	0.0151323	0.0304984	0.0315736	0.0482356	0.0814211	0.431214	0.0174007	0.0404025	0.0338009	0.220521	0.215567	0.183761	0.0648674	0.0194251	0.0102414	0.0161824	0.0243828	0.0357257	0.112338	0.0425766	0.0219817	0.0328362	0.0223834	0.206315	0.0452754	0.0234998	0.0116395	0.0310669	0.0141323	0.0296577	0.260723	0.0277359	0.0751653	0.0269002	0.0100867	0.0105142	0.0104933	0.0251706	118.356	31.6476	0.022491	0.0123685	0.0187654	1.55366	0.020831
Skin - Not Sun Exposed (Suprapubic)	ENSG00000135443	KRT85	7.46677	0.0975642	0.030017	0.0653479	0.0744768	0.0880393	0.0277713	0.0132747	0.0217838	0.0157115	0.0620545	0.050196	0.0176641	0.0224353	0.0226402	0.0187675	0.0121869	0.0310405	0.020479	0.0544622	0.0290576	0.0674268	0.051599	0.0708642	0.050944	0.0885367	0.0450147	0.0498057	0.0263819	0.137759	0.0834472	0.130376	0.0480359	0.0742493	0.155349	0.0642707	0.0204869	0.0315189	0.00214138	0.0470278	265.728	93.4192	0.0541203	0.0432677	0.0450108	4.18084	0.166824
Skin - Not Sun Exposed (Suprapubic)	ENSG00000139648	KRT71	5.48706	0.0560325	0.0230711	0.0441869	0.0506158	0.0903947	0.0340491	0.031442	0.0431425	0.0399039	0.0609115	0.0501352	0.0290491	0.0253036	0.0360027	0.0294606	0.0314758	0.205217	0.0455093	0.0571924	0.0210083	0.0337466	0.0372163	0.0482209	0.0322522	0.26737	0.0358106	0.0350869	0.017961	0.0253368	0.0333924	0.0537624	0.0631425	0.03522	0.101045	0.0296672	0.0198414	0.0238746	0.0115628	0.0443711	179.486	54.3193	0.0416621	0.0803707	0.0394634	0.719768	0.06114
Skin - Not Sun Exposed (Suprapubic)	ENSG00000147160	AWAT2	0.0449777	0.0195513	0.0118045	0.0198944	0.0176426	0.0173998	0.0100603	0.0083391	0.00755355	0.00776033	0.0105032	0.0179227	0.0101287	0.00971227	0.0317749	0.0146363	0.00803197	0.00915177	0.0303851	0.0261675	0.125497	0.00978916	0.0116848	0.00864781	0.0120496	0.0062443	0.0111735	0.0122548	0.00593203	0.00953724	0.0119115	0.324626	0.02486	0.00715882	0.0270361	0.012361	0.00497305	0.0126976	0.056085	0.0210855	21.9032	6.5245	0.00626643	0.00919426	0.00953988	2.15087	0.0228604
Skin - Not Sun Exposed (Suprapubic)	ENSG00000161850	KRT82	0.970989	0.0336804	0.00848319	0.0134581	0.0145338	0.0168946	0.00587073	0.0259412	0.00791467	0.00472417	0.0107335	0.0424548	0.0415151	0.0236132	0.00620443	0.0076375	0.0064745	0.0106159	0.00559296	0.021018	0.0122101	0.00971166	0.0164418	0.014791	0.0138691	0.0540737	0.0110848	0.0137434	0.00477199	0.00447893	0.00669476	0.0170379	0.0181984	0.00839543	0.0323784	0.017504	0.00591863	0.0176625	0.0478445	0.0137004	22.8185	8.39488	0.0121702	0.0412085	0.0158804	0.351712	0.0167217
Skin - Not Sun Exposed (Suprapubic)	ENSG00000170484	KRT74	0.721066	0.0122018	0.00784291	0.0140413	0.0131979	0.0214221	0.0107539	0.00541324	0.00744404	0.070697	0.0799719	0.0129667	0.00657981	0.0134361	0.0105831	0.00746127	0.00715422	0.544856	0.041504	0.0377748	0.00703209	0.0110404	0.0123746	0.0150213	0.0111196	0.592754	0.0108366	0.1386	0.0133936	0.00814647	0.0102458	0.0262019	0.0848061	0.00829384	0.0306136	0.0130828	0.00530711	0.0258705	0.00272068	0.107694	31.0285	8.3858	0.0419576	0.0452295	0.0089497	1.3751	0.0166067
Skin - Not Sun Exposed (Suprapubic)	ENSG00000170523	KRT83	2.17104	0.0294742	0.0135998	0.050354	0.0513525	0.055828	0.167417	0.333044	0.0421167	0.0567314	0.0717923	0.847758	0.784632	0.224468	0.205914	0.075449	0.0402718	2.47839	0.869007	0.191454	0.0285997	0.0295541	0.117153	0.0562937	0.0261861	0.0653243	0.0272803	0.0232625	0.0126138	0.0135205	0.0246807	0.0369869	0.605771	0.0238674	0.0537977	0.0237164	0.0220923	0.0267407	0.0079139	0.058689	102.835	27.6135	0.0416012	0.0142833	0.0234155	2.15679	2.13867
Skin - Not Sun Exposed (Suprapubic)	ENSG00000171360	KRT38	0.775071	0.0137186	0.00738239	0.0222429	0.0225565	0.0382285	0.00254525	0.00305293	0.0244787	0.00341041	0.0135493	0.00577235	0.00357258	0.0035737	0.0106277	0.0119374	0.0151469	0.00501592	0.00261437	0.0177488	0.0567297	0.0132894	0.00637028	0.00786711	0.0097208	0.160421	0.0102187	0.0136906	0.00455124	0.00507905	0.0075637	0.0173386	0.97688	0.0218837	0.0782935	0.0152684	0.00401062	0.00535972	0.148277	0.0124794	28.5444	6.574	0.0114614	0.0603735	0.00727342	0.0927683	0.0125872
Skin - Not Sun Exposed (Suprapubic)	ENSG00000171396	KRTAP4-4	0.0679022	0.0093134	0.00777952	0.0112243	0.0140244	0.0295016	0.0042853	0.00430445	0.00408742	0.00226743	0.00557632	0.0105404	0.00287723	0.00309115	0.0088174	0.0024739	0.00157777	0.00429714	0.00416537	0.0101909	0.00636679	0.0133365	0.00888583	0.00909843	0.00545248	0.0219708	0.00963823	0.00738647	0.00439084	0.011018	0.00497742	0.0104042	0.0103828	0.00930101	0.0217777	0.0131131	0.00449614	0.00662707	0.000465357	0.0128071	33.4136	10.6411	0.00986681	0.00614667	0.00587368	0.0112354	0.00898391
Skin - Not Sun Exposed (Suprapubic)	ENSG00000171446	KRT27	3.50079	0.252506	0.0660616	0.134364	0.23509	0.232164	0.0111769	0.0115907	0.0790916	0.0184516	0.0314777	0.0216865	0.0127346	0.0143111	0.0541386	0.0528815	0.038162	0.0301309	0.0136178	0.0846455	0.0170228	0.0217451	0.108303	0.141241	0.0682649	0.188135	0.0507806	0.0790508	0.018624	0.047059	0.0378957	0.433621	0.0696856	0.0288089	0.57803	0.0438694	0.0233411	0.0981146	0.631891	0.0690076	114.455	35.2177	0.12634	0.232312	0.0668229	1.21492	0.580499
Skin - Not Sun Exposed (Suprapubic)	ENSG00000173908	KRT28	0.82628	0.0114519	0.00688746	0.014063	0.0185439	0.0205865	0.00391917	0.013257	0.0046428	0.0116718	0.0071479	0.0181079	0.0214836	0.00832852	0.0136295	0.00772595	0.00428043	0.00787686	0.00646965	0.013986	0.00892539	0.00809969	0.0133656	0.0118225	0.0106355	0.0704887	0.0105173	0.0085603	0.00385971	0.00412665	0.00784155	0.0133959	0.0228899	0.00812242	0.0579435	0.0107778	0.00485637	0.0100204	0.00836687	0.0106581	19.6726	7.18668	0.0210457	0.00759707	0.00860789	0.573354	0.0146301
Skin - Not Sun Exposed (Suprapubic)	ENSG00000180386	KRTAP9-7	0.0242415	0.005185	0.00265027	0.00537391	0.0052208	0.00933466	0.0023334	0.00120495	0.0024005	0.0014755	0.00144981	0.00405679	0.00110285	0.0017679	0.000296171	0.00117991	0.000630696	0.0010653	0.00331277	0.00391783	0.00387722	0.00424068	0.00316575	0.00279146	0.00318829	0.015984	0.00449899	0.00260553	0.00140394	0.000955865	0.00281281	0.0040849	0.00793867	0.00360122	0.00619399	0.00655113	0.00155889	0.00270721	0.0019371	0.018692	13.2136	4.43173	0.00446703	0.00331447	0.00276646	0.00719185	0.00278809
Skin - Not Sun Exposed (Suprapubic)	ENSG00000182591	KRTAP11-1	5.95732	0.0548198	0.025523	0.0486762	0.0806775	0.102387	0.035603	0.0137026	0.0184674	0.0178252	0.0711869	0.059815	0.0167079	0.020031	0.0191676	0.0212686	0.0171998	0.0384091	0.0306716	0.0435659	0.0223394	0.0379691	0.051723	0.0548351	0.0398897	0.0411815	0.039976	0.052949	0.0252469	0.0281503	0.0307894	0.0701025	0.0327196	0.06761	0.143986	0.0584665	0.0195	0.0533935	0.0292559	0.0427412	313.895	76.7545	0.0579848	0.0257664	0.0331971	2.57037	0.0537244
Skin - Not Sun Exposed (Suprapubic)	ENSG00000182816	KRTAP13-2	0.33905	0.0044117	0.00584714	0.00722543	0.00756354	0.00739132	0.00379974	0.000412522	0.00170011	0.00212155	0.00521654	0.00551409	0.000755058	0.00154141	0.034244	0.00321957	0.000756113	0.00306313	0.00122429	0.0059455	0.011336	0.00577628	0.339762	1.40938	0.00495436	0.00528643	0.00570502	0.0033574	0.00350501	0.00228824	0.00426394	0.022908	0.0021111	0.00853028	0.0096347	0.00457161	0.00363343	0.0156823	0.0026098	1.44805	19.7156	4.55568	0.404318	0.00312018	0.00456152	0.251717	0.0030059
Skin - Not Sun Exposed (Suprapubic)	ENSG00000183640	KRTAP8-1	1.36397	0.0133433	0.00729617	0.0188824	0.011797	0.0391874	0.0170728	0.0115908	0.00917825	0.0148948	0.0380214	0.020717	0.0120624	0.0167969	0.00966261	0.0078317	0.00353805	0.0258517	0.00620529	0.00990939	0.00950969	0.0248161	0.0192028	0.0173501	0.0105941	0.0185006	0.0143719	0.0162088	0.00666882	0.00267832	0.0107725	0.0239362	0.0119276	0.0157687	0.0578998	0.01224	0.00907536	0.0331587	0.0239771	0.0137753	81.4465	29.2401	0.0162525	0.011058	0.0120794	1.33198	0.0276416
Skin - Not Sun Exposed (Suprapubic)	ENSG00000184210	DGAT2L6	0.0418428	0.0240952	0.0147315	0.0296276	0.0274714	0.0240119	0.00750263	0.00703246	0.0097681	0.0189286	0.014602	0.0135915	0.0113771	0.0090228	0.00891048	0.0104141	0.00599303	0.0108207	0.0121508	0.0333177	0.0209842	0.444493	0.021811	0.0195861	0.0256626	0.0143711	0.0232391	0.0153575	0.00675976	0.00890519	0.0118191	0.0264436	0.0414654	0.0139334	0.0592945	0.0386994	0.0127719	0.022729	0.0121628	0.0312575	11.5828	2.82143	0.0348691	0.0205783	0.0132765	0.0496128	0.0304233
Skin - Not Sun Exposed (Suprapubic)	ENSG00000184351	KRTAP19-1	0.302387	0.00699851	0.0121162	0.00885519	0.0129375	0.0160275	0.000680992	0.00387876	0.00298352	0.00189811	0.00465839	0.00522051	0.00177465	0.00258494	0.0028583	0.00310566	0.000608832	0.0047971	0.00328598	0.00667524	0.00975168	0.00930163	0.00815084	0.00913093	0.00474992	0.00721191	0.00556589	0.0153133	0.00799332	0.00230543	0.00476368	0.00763261	0.00318599	0.0494339	0.0148176	0.00438745	0.00404096	0.00277151	0.0963107	0.0104826	24.3576	7.37999	0.00932577	0.00418814	0.00445376	0.101486	0.00515834
Skin - Not Sun Exposed (Suprapubic)	ENSG00000184724	KRTAP6-1	0.0102888	0.00046843	0.00231924	0.001907	0.00225811	0.00131396	0.00307918	0.00501203	0.00589172	0.00122592	0.0181175	0.00618334	0.0032761	0.00834208	0.00307776	0.00445839	0.00393185	0.00132802	0.00318306	0.00311621	0.00167923	0.0248396	0.00184316	0.00243426	0.000245361	0.000300629	0.004315	0.00121831	0.000728875	0	0.000923461	0.00160539	0.00091481	0.00179326	0.00591362	0	0.000899733	0.00409118	0.00251442	0.00647682	3.26976	1.25049	0.000927198	0	0.000718624	0.0297541	0.000579372
Skin - Not Sun Exposed (Suprapubic)	ENSG00000185640	KRT79	1.79694	1.68359	0.0268946	0.0603299	0.184629	0.133446	0.0331634	0.0457449	0.0100625	0.0173625	0.0174532	0.0467179	0.0406669	0.0200414	0.0792704	0.0124942	0.00748146	0.0525675	0.0258168	2.11604	0.0297435	0.0665363	0.048035	0.0785735	0.0961745	6.23448	0.0581976	0.0512699	0.0239185	0.0276826	0.0185867	1.2606	1.84304	0.0351099	0.121884	0.0263573	0.0274296	0.0569261	0.0450946	0.0442645	125.572	38.788	0.185579	0.136041	0.0488572	0.226571	0.0555674
Skin - Not Sun Exposed (Suprapubic)	ENSG00000186860	KRTAP17-1	0.976808	0.0161504	0.0109728	0.0159155	0.021442	0.0278514	0.00735153	0.0202473	0.00683862	0.0126016	0.011587	0.0171367	0.0128188	0.00685627	0.009082	0.00657696	0.00386801	0.01164	0.00476197	0.0253199	0.0135795	1.0916	0.0130046	0.0152522	0.0137041	0.111209	0.0118768	0.00842578	0.00647824	0.0789453	0.0124482	0.0110323	0.0590901	0.0126552	0.02548	0.0138211	0.00635667	0.00952333	0.22072	0.0902237	37.9622	13.6756	0.0112985	0.0214536	0.0116927	0.198807	0.0128467
Skin - Not Sun Exposed (Suprapubic)	ENSG00000186977	KRTAP19-5	0.653206	0.00829858	0.00660088	0.00856943	0.0156567	0.0197772	0.00430006	0.0015522	0.00516433	0.00266035	0	0.00243816	0.00248552	0.00470651	0.0409104	0.00435092	0.00341212	0.00480099	0.00287536	0.00571658	0.00655422	0.0173651	0.0134232	0.0069047	0.00638961	0.00733428	0.00877044	0.00705013	0.00329692	0.00430993	0.00734073	0.00746154	0.00198471	0.014958	0.0181138	0.00614923	0.00468505	0.0049956	0.0103643	0.0204071	37.5751	11.8388	0.00602778	0.00586358	0.0051973	0.388243	0.00753566
Skin - Not Sun Exposed (Suprapubic)	ENSG00000187175	KRTAP12-1	0.687721	0.0226947	0.0064122	0.0101817	0.0142328	0.0157862	0.0026174	0.00121681	0.0117621	0.00156296	0	0.00549582	0.00306256	0.0036926	0.00550076	0.00719068	0.00958377	0.00112942	0.00135266	0.0120116	0.00699499	0.0190825	0.0129828	0.0103588	0.00918734	0.0148253	0.0128166	0.0233661	0.0311704	0.00421448	0.00575995	0.0138367	0.00582992	0.00702695	0.0230743	0.00867696	0.00719712	0.125994	0.00128312	0.00900846	29.2354	11.4173	0.0177382	0.00962068	0.00774278	0.203617	0.0766348
Skin - Not Sun Exposed (Suprapubic)	ENSG00000187272	KRTAP9-8	0.0438491	0.00593476	0.00347235	0.00496462	0.00918735	0.013706	0.00252008	0.00149117	0.00212429	0.00255518	0	0.00717898	0.00170455	0.00243516	0.0016025	0.00197291	0.000682776	0.00299875	0.00276045	0.00486974	0.00384728	0.00938731	0.00740172	0.00701321	0.00332463	0.0117458	0.00570674	0.00557024	0.00253041	0.00517182	0.00288102	0.00441971	0.017194	0.00714155	0.0128794	0.00708524	0.00281227	0.00426322	0.000261977	0.00644119	12.645	4.23281	0.00555689	0.0033322	0.00361834	0.0146062	0.00241429
Skin - Not Sun Exposed (Suprapubic)	ENSG00000187766	KRTAP10-8	0.233175	0.00445501	0.0054613	0.0107396	0.00824572	0.00946977	0.00351243	0.00102072	0.00427053	0.00420009	0.00515191	0.00288838	0.000373665	0.00209817	0.00105394	0.00318089	0.00329252	0.00404327	0.00242437	0.00519848	0.00690481	0.00846211	0.00541009	0.00502471	0.00322204	0.00634864	0.0101694	0.00710394	0.00367998	0.00226792	0.00491999	0.00733159	0.00548583	0.00440503	0.0113284	0.006474	0.00411111	0.00788902	0.00086134	0.00369465	14.8635	5.12447	0.00502478	0.00477426	0.0051987	0.045046	0.00562337
Skin - Not Sun Exposed (Suprapubic)	ENSG00000188155	KRTAP10-6	0.122295	0.00580306	0.00398147	0.00660619	0.00932271	0.00603941	0.00301522	0.00144374	0.00766998	0.00322224	0.00121698	0.00283945	0.00224905	0.00148386	0.00286278	0.00782623	0.00423735	0.00375134	0.00171517	0.0075569	0.00427336	0.00711837	0.00404098	0.00514262	0.00406228	0.00455379	0.00632201	0.00935638	0.00427382	0.00402088	0.0436349	0.00786525	0.00203243	0.00255014	0.0104034	0.00503789	0.00298129	0.00784765	0.00121912	0.00928347	6.17294	1.77789	0.00617634	0.00814008	0.00251622	0.327187	0.0207301
Skin - Not Sun Exposed (Suprapubic)	ENSG00000188581	KRTAP1-1	0.485898	0.0251555	0.0171638	0.0354277	0.0337111	0.0631214	0.0112292	0.0206058	0.00904662	0.00611398	0.00999521	0.0330285	0.0186981	0.0107312	0.0100573	0.00654435	0.00377525	0.0103075	0.0146346	0.0382962	0.689922	0.0300896	0.0182043	0.0263801	0.0153757	0.0687875	0.0186835	0.0180195	0.0104391	0.0309542	0.0222314	0.0284337	0.110783	0.0286786	0.0630913	0.02199	0.115677	0.017571	0.000278545	0.0334449	106.273	27.6067	0.0216168	0.0117096	0.0162175	0.107156	0.0163365
Skin - Not Sun Exposed (Suprapubic)	ENSG00000188694	KRTAP24-1	0.482515	0.00227048	0.00140443	0.00222984	0.00315184	0.00383037	0.000800809	0.00141031	0.000961829	0.00334668	0.00182578	0.00119251	0.000694296	0.000708331	0.000466218	0.000607903	0.00103385	0.00120785	0.000965158	0.00377786	0.00223953	0.00485723	0.00175534	0.00323609	0.00193458	0.00218673	0.00348741	0.00291261	0.000884213	0.00241326	0.00139741	0.00312676	0.000970211	0.0013708	0.0090797	0.000686872	0.0019636	0.00325444	0.0736169	0.00196373	11.3428	3.14798	0.00210717	0.00223612	0.00399447	0.0962124	0.00219487
Skin - Not Sun Exposed (Suprapubic)	ENSG00000188984	AADACL3	0.0916766	0.0493528	0.00161015	0.00788157	0.0303771	0.00386997	0.000706608	0.00101627	0.00131508	0.00197247	0.000371821	0.00250194	0.00182029	0.00214627	0.0011418	0.00151571	0.000937829	0.00109438	0.00131216	0.0333436	0.00400619	0.00366119	0.00341543	0.00303868	0.00388339	0.001913	0.00384298	0.019656	0.00253507	0.00208762	0.00288997	0.00416545	0.00667089	0.00516154	0.0109662	0.00434502	0.00191283	0.00126334	0.388559	0.00363989	8.27299	1.6247	0.0028658	0.00382675	0.0022191	0.324863	0.00375665
Skin - Not Sun Exposed (Suprapubic)	ENSG00000189169	KRTAP10-12	0.496508	0.0073364	0.00614551	0.0109173	0.0119163	0.0110135	0.0050298	0.00245797	0.00570939	0.00210799	0.0017262	0.00483426	0.0022499	0.00229465	0.00105722	0.00651461	0.0037564	0.00253407	0.0027355	0.0060393	0.00586749	0.0103272	0.00603162	0.00773193	0.00632866	0.00783756	0.0107147	0.00581833	0.00453037	0.00227796	0.00582249	0.00669573	0.00340677	0.00727941	0.00956662	0.00454739	0.00392066	0.0158292	0.00115257	0.00539635	17.7301	6.90768	0.0106256	0.00648522	0.00782847	0.21773	0.0136099
Skin - Not Sun Exposed (Suprapubic)	ENSG00000196156	KRTAP4-3	0.0361852	0.00793092	0.00526054	0.00763007	0.0105525	0.0270052	0.00319362	0.00167008	0.00282173	0.00158989	0.00468849	0.00539496	0.00237801	0.00242551	0.00111695	0.002661	0.00149724	0.0034455	0.00440089	0.00806757	0.00470326	0.0135077	0.00586919	0.0100154	0.00546904	0.0226124	0.00820328	0.0066731	0.00447708	0.0046367	0.00382877	0.00607086	0.00569682	0.00856794	0.0140897	0.00529286	0.00467004	0.0045105	0.00208747	0.0926154	26.9136	9.24574	0.00529464	0.00688622	0.00534334	0.00773426	0.00871225
Skin - Not Sun Exposed (Suprapubic)	ENSG00000196224	KRTAP5-3	0.22266	0.00790517	0.016156	0.00788357	0.00779724	0.0126216	0.0144326	0.012532	0.0171367	0.0664686	0.0548156	0.0244043	0.0276314	0.00816696	0.0281694	0.0215646	0.0134063	0.0177201	0.0220559	0.00813154	0.00841406	0.0135958	0.00937171	0.0147163	0.00751217	0.00777882	0.0102991	0.00887607	0.00500407	0.0629043	0.00957446	0.00995138	0.0160314	0.0111466	0.014712	0.0094548	0.00751553	0.124136	0.00111907	0.00917357	13.8229	5.12052	0.0177818	0.0101199	0.011745	0.122431	0.0107968
Skin - Not Sun Exposed (Suprapubic)	ENSG00000197079	KRT35	4.23358	0.0295052	0.0203191	0.0282281	0.0282858	0.0362827	0.0118589	0.00875583	0.00787385	0.0155291	0.0348732	0.0237856	0.0120007	0.00969058	0.0262616	0.00978117	0.00599296	0.0194883	0.0074888	0.0396929	0.0159651	0.0231961	0.0238444	0.0299393	0.0246825	0.363621	0.021908	0.0206331	0.0118605	0.0165412	0.0149457	0.0309177	0.0941402	0.0308355	0.176577	0.0393655	0.0102001	0.0355121	0.00778734	0.0250562	90.3838	36.7722	0.0227212	0.178084	0.0207272	0.55901	0.0259239
Skin - Not Sun Exposed (Suprapubic)	ENSG00000198083	KRTAP9-9	0.0485349	0.0102641	0.00561078	0.013475	0.0108385	0.028285	0.00313459	0.00328285	0.0051961	0.00250119	0.00613815	0.0103158	0.00383885	0.00374181	0.00361024	0.0136139	0.0030781	0.00631648	0.00459344	0.00830194	0.0136107	0.0181431	0.0071131	0.0103102	0.0065099	0.0271132	0.00998435	0.00793658	0.00464519	0.00708099	0.00642318	0.0147284	0.0123934	0.0124922	0.0239677	0.00809597	0.00468099	0.00391112	0.00051282	0.00660944	36.2143	10.5474	0.00921768	0.00701693	0.0111133	0.0133299	0.00959342
Skin - Not Sun Exposed (Suprapubic)	ENSG00000198090	KRTAP4-6	0.0693532	0.0144913	0.00851366	0.0178139	0.0141539	0.0397001	0.00667163	0.00321237	0.00719564	0.00290635	0.00142719	0.0143891	0.00294768	0.00568775	0.00423266	0.00327557	0.00323308	0.00796607	0.00728082	0.0121436	0.0102563	0.0263322	0.0118522	0.0186643	0.011418	0.0351712	0.0133471	0.0139164	0.0058712	0.0140807	0.00889821	0.0172791	0.0121512	0.0178445	0.0318652	0.00968708	0.00725903	0.00581728	0.00214615	0.0131347	56.4363	16.1871	0.0146667	0.0357625	0.0124938	0.0376689	0.0102942
Skin - Not Sun Exposed (Suprapubic)	ENSG00000198271	KRTAP4-5	0.0342565	0.00666084	0.00511141	0.00914464	0.00617228	0.0163695	0.00351345	0.00284283	0.00322469	0.000348685	0.00512853	0.00656273	0.00148957	0.00189934	0.00175132	0.00152172	0.00119307	0.00378024	0.00271658	0.00517781	0.00525395	0.00888107	0.0053912	0.00946207	0.00558572	0.0151407	0.00541575	0.00531647	0.00297252	0.00619925	0.00471851	0.00717595	0.00546746	0.00797575	0.0160515	0.00902652	0.00409682	0.00320022	0.00028615	0.00301506	17.583	6.05898	0.00816858	0.00811082	0.00640431	0.023459	0.00724711
Skin - Not Sun Exposed (Suprapubic)	ENSG00000198390	KRTAP13-1	0.246752	0.00218919	0.00580353	0.00400069	0.00512763	0.00811001	0.000587803	0.000955379	0.00181534	0.00122819	0.00402206	0.00206452	0.00131086	0.00156075	0.00308317	0.00104237	0.00192726	0.00177287	0.00177135	0.00432036	0.00291569	0.00347675	0.00544911	0.00512703	0.00278478	0.00331165	0.00264023	0.00379552	0.00211032	0.00265547	0.000616456	0.0185263	0.00335882	0.0080088	0.00418134	0.00453963	0.00252322	0.00683124	0.0339112	0.00825567	15.3066	3.02882	0.0065058	0.00131329	0.00447743	0.642991	0.00231987
Skin - Not Sun Exposed (Suprapubic)	ENSG00000198443	KRTAP4-1	0.0440733	0.010757	0.00443692	0.00965982	0.00929782	0.0230913	0.00514898	0.010936	0.00520443	0.00222301	0.00364578	0.00781682	0.00408364	0.00416883	0.00534476	0.0605328	0.00348837	0.0030344	0.0055623	0.00714496	0.0112284	0.017585	0.0422352	0.396735	0.00504489	0.0237378	0.0081049	0.00867214	0.00499834	0.0055945	0.00470488	0.00877831	0.0075633	0.0118908	0.0240017	0.00731536	0.00413417	0.00350332	0.10778	0.00804305	30.5675	9.19439	0.259874	0.00574491	0.00511507	0.0813047	0.00805347
Skin - Not Sun Exposed (Suprapubic)	ENSG00000203783	PRR9	2.30726	0.583765	0.0161327	0.143416	0.0541378	0.0448003	0.00842066	0.00567792	0.00876617	0.00698573	0.0245865	0.0265065	0.0074597	0.00856742	0.0265924	0.00743013	0.00448745	0.0221472	0.00843438	0.0241983	0.0191395	0.0312114	0.0239875	0.022546	0.0165152	0.0692862	0.0168314	0.194464	0.0116897	0.00728033	0.0185606	0.059307	0.0318887	0.0267181	0.0437688	0.276705	0.00946134	0.0104147	1.35752	0.0143866	99.1469	31.8584	0.0226686	0.0120049	0.0166376	6.36279	0.0955387
Skin - Not Sun Exposed (Suprapubic)	ENSG00000204195	AWAT1	0.0347288	0.0147923	0.0151562	0.0229049	0.0176403	0.0221265	0.00657911	0.00773812	0.00727295	0.00748071	0.00838269	0.00755289	0.00490887	0.00709014	0.00612984	0.00630521	0.00641837	0.00570034	0.00462661	0.0291582	0.0138193	0.0129939	0.0248572	0.0192479	0.0236441	0.0133644	0.0225379	0.0102875	0.00601445	0.0079599	0.01298	0.0200065	0.0344032	0.0096746	0.0495823	0.0280592	0.00821498	0.0147749	0.00385959	0.0253398	3.92389	0.819891	0.0305714	0.00960769	0.0100907	0.0329252	0.0284049
Skin - Not Sun Exposed (Suprapubic)	ENSG00000204873	KRTAP9-3	0.127404	0.0146293	0.0115269	0.0174469	0.0221372	0.0647902	0.00730333	0.00557667	0.00651447	0.00618062	0.00908312	0.0176043	0.00429243	0.00252346	0.00542652	0.00528935	0.0030417	0.0091535	0.0088126	0.015222	0.00828925	0.0242153	0.0172469	0.0160314	0.01177	0.0254462	0.0113282	0.0133801	0.00833449	0.0134995	0.0108384	0.0194277	0.0108646	0.0209562	0.0409218	0.0131524	0.00853699	0.00928884	0.00152141	0.0118865	59.8513	18.615	0.016831	0.00569951	0.00941772	0.0264227	0.0128502
Skin - Not Sun Exposed (Suprapubic)	ENSG00000204880	KRTAP4-8	0.0632897	0.0116273	0.0069853	0.0111542	0.0120758	0.0250828	0.00454089	0.00261436	0.00468342	0.00158391	0.00259056	0.0105289	0.0039449	0.00359461	0.00491202	0.00335735	0.00260026	0.00343356	0.00387864	0.00732147	0.0685819	0.010686	0.00850328	0.0119312	0.00942571	0.120272	0.00950757	0.0111472	0.00496675	0.0110986	0.00661576	0.0089908	0.0360065	0.0140204	0.0222106	0.00536792	0.00411149	0.00418655	0.00259962	0.00811425	41.2164	11.9445	0.0105932	0.0063524	0.00784053	0.013681	0.00873283
Skin - Not Sun Exposed (Suprapubic)	ENSG00000204887	KRTAP1-4	0.0131297	0.00631685	0.00248639	0.00233728	0.00608976	0.00543552	0.00107888	0.000438366	0.00111036	0.00300376	0	0.00447695	0.00321001	0.00163706	0.00226275	0.00218551	0.00257187	0.00271338	0.00259933	0.0102685	0.0144035	0.00245577	0.00225878	0.00343922	0.00270664	0.0267141	0.00374512	0.00281995	0.00119093	0.00486954	0.00188615	0.00421589	0.0274749	0.00324923	0.00895195	0.00694387	0.00352866	0.0100301	0.00246587	0.00504945	1.87009	0.613406	0.00397677	0.00482372	0.00881473	0.0160263	0.00603624
Skin - Not Sun Exposed (Suprapubic)	ENSG00000204897	KRT25	5.92261	0.104551	0.0190652	0.0464641	0.0535771	0.18235	0.0151749	0.00827838	0.0138215	0.165774	0.169054	0.0412368	0.0116842	0.00902434	0.0158626	0.0142271	0.010805	0.0665822	0.013379	0.0472295	0.0212089	0.0298852	0.430559	0.20784	0.0373927	0.134092	0.0346046	0.0389343	0.0157184	0.0469874	0.0295717	0.0393144	0.0423053	0.0493951	0.435718	0.0289936	0.0199909	0.324515	0.00799048	0.0399835	193.851	60.8442	0.0830041	0.0215728	0.0280487	2.62631	0.0353184
Skin - Not Sun Exposed (Suprapubic)	ENSG00000205186	FABP9	2.09777	0.762372	0.00815147	0.0320142	0.12337	0.0807138	0.00664561	0.00719788	0.0050147	0.00246667	0.0181603	0.0138691	0.00658558	0.00604884	0.00651615	0.008513	0.00792181	0.013814	0.00906809	0.713182	0.00726321	0.0104803	0.037574	0.0354837	0.0528251	0.0234285	0.0542336	0.0365106	0.0578263	0.0120055	0.00588145	0.0202912	0.031318	0.0490594	0.133775	0.0114041	0.0106809	0.00875136	0.0637168	0.00948147	54.095	11.2275	0.039967	0.00741821	0.0255136	0.452034	0.0550655
Skin - Not Sun Exposed (Suprapubic)	ENSG00000205426	KRT81	2.54603	0.0912932	0.065868	1.274	1.40427	0.506588	0.505506	0.95447	0.245294	0.0861365	0.100387	1.051	1.09992	0.787804	0.778609	0.38594	0.193456	1.18264	0.650796	4.05953	1.76099	0.0808796	0.481794	0.235002	0.410062	0.280481	0.596715	0.061372	0.0229399	0.0892326	0.136864	0.289849	2.888	0.161622	0.13086	0.0574089	0.157808	0.276364	10.3365	0.797456	193.469	50.9	0.321799	0.151386	0.211016	2.02926	1.64602
Skin - Not Sun Exposed (Suprapubic)	ENSG00000205439	KRTAP12-3	0.240781	0.0072357	0.00777438	0.013627	0.0115697	0.00921417	0.00322001	0.00130917	0.00414394	0.00224325	0	0.00582622	0.00319411	0.00284975	0.00150087	0.00353431	0.00319764	0.0043211	0.00129371	0.0125615	0.0053246	0.0117316	0.00706691	0.00479672	0.00778391	0.00843277	0.00855095	0.00693397	0.00251933	0.00242451	0.00862808	0.0142628	0.00278883	0.00399341	0.0186684	0.00276432	0.00372915	0.00998288	0.00122691	0.00574402	13.821	4.32854	0.0129964	0.00779744	0.00613705	0.0755585	0.0116609
Skin - Not Sun Exposed (Suprapubic)	ENSG00000205445	KRTAP10-2	0.357519	0.0106737	0.00492077	0.0103109	0.0135739	0.0181771	0.012442	0.00715927	0.00780088	0.00400235	0.00524856	0.014103	0.0117089	0.00392441	0.0107821	0.00523103	0.00285223	0.00635918	0.00485121	0.0127283	0.00672416	0.01202	0.00710384	0.00872426	0.00672944	0.0154952	0.00954995	0.00706471	0.00391073	0.00388245	0.0102832	0.0117789	0.0111696	0.00776046	0.0156069	0.00689956	0.00438709	0.0155835	0	0.0133486	24.6178	9.36665	0.0180852	0.0134798	0.0118995	0.233635	0.0103423
Skin - Not Sun Exposed (Suprapubic)	ENSG00000212657	KRTAP16-1	1.14144	0.0169382	0.0113773	0.0168295	0.0199448	0.0200927	0.00622118	0.0458642	0.0106425	0.0736011	0.0340886	0.0438629	0.0300775	0.00946995	0.0214534	0.0126102	0.00693871	0.0204641	0.00802429	0.0322077	0.0181107	0.219497	0.013034	0.0167614	0.0128957	0.148046	0.0158363	0.0108525	0.00606455	0.0151671	0.00860129	0.0293728	0.119293	0.0105612	0.0268376	0.0113383	0.0068394	0.01564	0.0161875	0.0258951	35.4501	11.4043	0.0321238	0.0776035	0.0163293	0.157916	0.0171607
Skin - Not Sun Exposed (Suprapubic)	ENSG00000212659	KRTAP9-6	0.0136141	0.00353377	0.00200276	0.00386815	0.00294549	0.00504272	0.00118172	0.000823874	0.00147782	0.00258806	0.00346052	0.0025886	0.000753646	0.0011529	0.00212708	0.00162544	0.001711	0.00203909	0.00264276	0.0038617	0.00328534	0.00245975	0.00292944	0.00236735	0.00310807	0.0193364	0.00393237	0.00192209	0.00163193	0.000381242	0.00177228	0.00422558	0.00597692	0.00197505	0.0052099	0.00609337	0.00165782	0.00294317	0.00115816	0.00631615	4.36613	1.54462	0.00320244	0.00339656	0.00239007	0.00861211	0.0043336
Skin - Not Sun Exposed (Suprapubic)	ENSG00000212721	KRTAP4-11	0.0284368	0.0156189	0.00429592	0.0105057	0.0103565	0.00961664	0.00354438	0.00227423	0.00105637	0.000519538	0	0.00321626	0.00194277	0.00226215	0.00287395	0.00198449	0.0021115	0.00243976	0.00247294	0.00974742	0.00554924	0.00763982	0.00490839	0.00627023	0.00478462	0.0278175	0.00373225	0.00430337	0.00164673	0.00252535	0.00443412	0.00797326	0.00581788	0.00317192	0.00825776	0.0072078	0.00328139	0.0141394	0.00298559	0.00624604	14.8871	4.50418	0.0101741	0.0121042	0.00406255	0.01656	0.0101935
Skin - Not Sun Exposed (Suprapubic)	ENSG00000212722	KRTAP4-9	0.114086	0.0181341	0.00951112	0.0181107	0.0253249	0.0423655	0.0049463	0.00572868	0.006659	0.00344613	0.0248055	0.0199154	0.00466854	0.00533789	0.0110715	0.00491358	0.00328878	0.0091903	0.0121077	0.0142963	0.109513	0.0260905	0.0131963	0.0188601	0.00806824	0.0390214	0.0148186	0.0138571	0.00772022	0.0141439	0.00928706	0.019217	0.0142456	0.0244087	0.0517266	0.0127566	0.00623093	0.0110526	0.00239125	0.0086593	75.9271	22.007	0.0154576	0.00637345	0.0124391	0.032438	0.0137637
Skin - Not Sun Exposed (Suprapubic)	ENSG00000212725	KRTAP2-1	0.0777891	0.00814767	0.00504066	0.010005	0.00932161	0.0184435	0.00397315	0.00138339	0.0033571	0.00118449	0	0.00725708	0.00274346	0.00322834	0.00337161	0.00201076	0.00118275	0.00484799	0.00273412	0.00710191	0.00995215	0.00774211	0.00729423	0.00929745	0.00537558	0.0180156	0.00821107	0.00741458	0.00430541	0.00575216	0.00495725	0.0119809	0.00825128	0.010293	0.0188435	0.00948471	0.00382795	0.00560022	0.00064822	0.00682703	26.7313	7.37222	0.0068621	0.00285001	0.00602219	0.0387862	0.00895361
Skin - Not Sun Exposed (Suprapubic)	ENSG00000212899	KRTAP3-3	1.20889	0.0388914	0.0240192	0.0396789	0.0424989	0.129692	0.0143744	0.0116641	0.0174185	0.0161352	0.0320395	0.0340258	0.0116359	0.0140082	0.0161276	0.0115479	0.00559191	0.0204272	0.014293	0.0484261	0.0231375	0.0420241	0.0360783	0.047569	0.0253694	0.202881	0.0309107	0.0320205	0.0148496	0.0246492	0.0150602	0.0472457	0.0798264	0.040895	0.0884568	0.0307249	0.0278617	0.031241	0.00965075	0.145833	172.246	43.5117	0.0613772	0.0195763	0.0245354	0.308108	0.0355976
Skin - Not Sun Exposed (Suprapubic)	ENSG00000212900	KRTAP3-2	0.502938	0.0378142	0.0202079	0.0480977	0.0371726	0.0953668	0.0259913	0.0172619	0.025782	0.0191902	0.055866	0.0412784	0.0158676	0.0154703	0.0491121	0.0120736	0.0152974	0.0208571	0.0151215	0.0491421	0.069235	0.0458282	0.0286832	0.056522	0.869501	13.3392	0.0549877	0.0293001	0.0164572	0.0302775	0.0352188	0.06042	2.81943	0.0378628	0.100987	0.0331325	0.0182082	0.0681764	0.00286605	0.0650192	137.198	34.8101	0.0959191	0.0263077	0.0304025	0.626242	0.0290808
Skin - Not Sun Exposed (Suprapubic)	ENSG00000212901	KRTAP3-1	1.0729	0.0522062	0.0329512	0.04696	0.0536023	0.132176	0.018536	0.0139909	0.0200422	0.0105759	0.0392506	0.0504305	0.0124129	0.0142746	0.0123602	0.0115292	0.00779885	0.0189513	0.0218778	0.0559402	0.0299758	0.0699551	0.0399133	0.0578171	0.0355074	0.135858	0.0388924	0.0447548	0.0231771	0.0313482	0.0300407	0.126599	0.0521533	0.0633759	0.126016	0.0368547	0.023503	0.0445106	0.00972083	0.140614	260.782	68.8959	0.0522816	0.0247494	0.0311112	0.418683	0.0492942
Skin - Not Sun Exposed (Suprapubic)	ENSG00000212935	KRTAP10-3	0.655201	0.0146265	0.00715846	0.0143083	0.0132738	0.0208286	0.00996387	0.0130903	0.00876281	0.00474182	0.0046551	0.0101363	0.0116376	0.00498908	0.00444177	0.00722265	0.00524752	0.00819984	0.00327881	0.010376	0.00968522	0.0152613	0.00840709	0.0132051	0.0077125	0.0129311	0.0111938	0.0160351	0.00789407	0.00716773	0.0140515	0.0153405	0.00400596	0.00983391	0.0252921	0.00291671	0.00537387	0.0181799	0.00077709	0.00941182	38.4908	14.2444	0.0164844	0.0141924	0.0119809	0.18006	0.017913
Skin - Not Sun Exposed (Suprapubic)	ENSG00000213416	KRTAP4-12	0.0557827	0.016867	0.00766213	0.0132923	0.0111219	0.0359306	0.0219269	0.00630315	0.0113415	0.00369735	0.0223851	0.0138627	0.00592972	0.00496398	0.0158467	0.00682683	0.00695318	0.0175037	0.0165722	0.0128028	0.0386401	0.0182119	0.0122167	0.0180263	0.0074106	0.0150773	0.0128252	0.00968847	0.00565338	0.00646318	0.0110453	0.0151193	0.0127346	0.0150223	0.0271789	0.00684704	0.00535311	0.00665313	0.00537513	0.0242897	42.1336	13.2554	0.0212474	0.0189667	0.00701176	0.0234662	0.0115559
Skin - Not Sun Exposed (Suprapubic)	ENSG00000213417	KRTAP2-4	0.160232	0.0108395	0.0054998	0.00927907	0.00887803	0.0272462	0.00576546	0.00233918	0.00459991	0.000401234	0	0.0121732	0.00257212	0.00415023	0.276585	0.00233363	0.00120161	0.00405978	0.00173515	0.010664	0.0222876	0.0117932	0.0122289	0.0120073	0.0080362	0.0149592	0.00634788	0.0103633	0.00469046	0.00714562	0.00501526	0.0124565	0.0098869	0.0110065	0.0266764	0.00890772	0.00483073	0.00535574	0	0.00192632	53.291	13.1354	0.00789524	0.00514718	0.00877944	0.0496406	0.0100481
Skin - Not Sun Exposed (Suprapubic)	ENSG00000214518	KRTAP2-2	0.184927	0.0110725	0.00415179	0.0158145	0.0169706	0.039209	0.00420099	0.00341626	0.00370865	0.00334445	0	0.00921494	0.00357328	0.0036456	0.0100595	0.00441268	0.00214719	0.0090632	0.00651382	0.011436	0.0531664	0.00710643	0.00861769	0.00958467	0.00770821	0.027884	0.0106607	0.0110941	0.00547522	0.00270794	0.00756123	0.0156544	0.0103077	0.012173	0.0330489	0.0100552	0.00466268	0.00558099	0.000686248	0.0208939	46.6203	13.1334	0.00917399	0.00436271	0.00784598	0.0554407	0.0144301
Skin - Not Sun Exposed (Suprapubic)	ENSG00000215454	KRTAP10-4	0.335859	0.00659174	0.00359935	0.0064251	0.00616978	0.00846842	0.00586617	0.00677794	0.0156274	0.00361953	0.00559996	0.00914897	0.004363	0.0035237	0.00891658	0.00565058	0.00179181	0.00398433	0.00181424	0.00497963	0.00474308	0.00807875	0.00645504	0.00994481	0.00510237	0.00480763	0.00797707	0.00457913	0.00237477	0.00587405	0.0167737	0.00605471	0.00355277	0.00481062	0.0105915	0.00422185	0.00290292	0.0065109	0.000312218	0.00201044	13.6674	4.87014	0.0158588	0.00671506	0.00700332	0.126277	0.00548679
Skin - Not Sun Exposed (Suprapubic)	ENSG00000215455	KRTAP10-1	0.323178	0.00597543	0.00536747	0.00717526	0.0100379	0.0116337	0.00506265	0.00707973	0.00783205	0.00302924	0.00495404	0.0136563	0.0114392	0.00494837	0.00737929	0.00531443	0.00398235	0.0101886	0.00393648	0.00591788	0.00594606	0.00824222	0.0060692	0.00446952	0.0056592	0.00847951	0.00650714	0.00807841	0.00390483	0.00531776	0.00833931	0.00736033	0.00358046	0.00471777	0.0103127	0.00606251	0.00400127	0.0132865	0.000828075	0.00679306	17.9588	6.39496	0.0059215	0.00486056	0.00582191	0.226223	0.00953944
Skin - Not Sun Exposed (Suprapubic)	ENSG00000221837	KRTAP10-9	0.362782	0.00718851	0.00620842	0.00882272	0.0099053	0.0115364	0.00100253	0.00130428	0.00610391	0.0067093	0.00274235	0.00397288	0.00208859	0.0018258	0.00168378	0.00527501	0.00251215	0.00322614	0.00217633	0.00741855	0.00658531	0.00840092	0.00623976	0.00811248	0.0038059	0.00842427	0.00885134	0.00715453	0.00449024	0.00451708	0.00561538	0.00679581	0.00458734	0.00522392	0.0134879	0.0129242	0.00451585	0.0118588	0	0.00483453	18.2228	7.05626	0.00823407	0.00673091	0.00699163	0.0894748	0.00990127
Skin - Not Sun Exposed (Suprapubic)	ENSG00000221852	KRTAP1-5	0.936587	0.0449135	0.02905	0.0678856	0.053874	0.235383	0.0136458	0.00927682	0.00789615	0.00783038	0.0192042	0.0238588	0.00556222	0.0060965	0.00719992	0.00539777	0.00390604	0.0118208	0.0132802	0.109757	19.9375	0.0467164	0.0452961	0.0471046	0.0284426	0.0790716	0.0327334	0.0199867	0.0133983	0.187311	0.0140929	0.0668761	0.0515973	0.0260034	0.218391	0.0461278	0.0118701	0.0169933	0.0284243	0.314824	125.706	33.0873	0.0570855	0.0261136	0.0240061	0.144339	0.0335562
Skin - Not Sun Exposed (Suprapubic)	ENSG00000221859	KRTAP10-10	0.430793	0.00885471	0.00259642	0.00935681	0.00911332	0.0111552	0.00328453	0.00773391	0.00964346	0.00182994	0	0.00545625	0.00537544	0.00124613	0.00183773	0.00465301	0.00273901	0.0036298	0.00198004	0.00607849	0.00588976	0.013757	0.00825436	0.00643203	0.00751235	0.0090852	0.0106093	0.00717411	0.00562583	0.00222304	0.00481883	0.0106103	0.00512304	0.00448183	0.0103851	0.00169168	0.00537434	0.0194715	0.000750816	0.00483544	16.7057	6.22854	0.0114216	0.00623457	0.00912021	0.0661087	0.0222433
Skin - Not Sun Exposed (Suprapubic)	ENSG00000221864	KRTAP12-2	0.81872	0.0111937	0.00313683	0.00866655	0.0119345	0.0184643	0.0023808	0.00193717	0.0085764	0.000829483	0.0040765	0.00456865	0.00199395	0.00226001	0.00124942	0.0106907	0.00496873	0.00388981	0.00179527	0.00648677	0.00329447	0.00677949	0.00962339	0.00964036	0.00481606	0.00610077	0.00644418	0.00999192	0.0111877	0.00403064	0.0033313	0.011019	0.00587867	0.00664661	0.0221465	0.00767499	0.00462976	0.0308602	0.00136148	0.00756979	32.2202	11.8942	0.00721454	0.00598807	0.00664742	0.224796	0.0199902
Skin - Not Sun Exposed (Suprapubic)	ENSG00000221880	KRTAP1-3	0.609969	0.027775	0.014905	0.0260704	0.0369222	0.0766675	0.01991	0.0166113	0.00920718	0.00758058	0.00620111	0.0305585	0.0117919	0.00995941	0.0115355	0.00860231	0.00499419	0.0232048	0.0130628	0.0278016	0.0219205	0.0333571	0.0193781	0.027596	0.0227867	0.0680786	0.0218634	0.0256055	0.0107663	0.0133016	0.0166198	0.0400157	0.0540429	0.0358405	0.0760082	0.0244929	0.0122411	0.0242012	0.00310547	0.0315356	137.506	37.0516	0.0289357	0.0123821	0.0208388	0.222603	0.0268034
Skin - Not Sun Exposed (Suprapubic)	ENSG00000239886	KRTAP9-2	0.012131	0.00450615	0.00245025	0.00379592	0.0035971	0.0100624	0.000437833	0.00177874	0.0011275	0.000915151	0.00449918	0.00223803	0.00114001	0.000498483	0.00245027	0.00177407	0.00078275	0.000660877	0.00158326	0.00536022	0.00317407	0.0091625	0.00301195	0.00391323	0.00268591	0.00531008	0.00348488	0.00222199	0.00175278	0.00148171	0.0019883	0.00353804	0.00296102	0.00442201	0.00900024	0.00282086	0.00161123	0.00203596	0.000500545	0.00351707	5.08874	1.5508	0.00415484	0.00122322	0.00560313	0.058648	0.00374816
Skin - Not Sun Exposed (Suprapubic)	ENSG00000240871	KRTAP4-7	0.12614	0.0195025	0.0131347	0.0225086	0.0177797	0.0565635	0.00842198	0.0072019	0.00868244	0.00401825	0.0227463	0.0215612	0.00611118	0.00638955	0.00854701	0.00752532	0.0046362	0.0134004	0.015451	0.0168821	0.0484527	0.0348608	0.0143279	0.0206766	0.0148732	0.0343793	0.0216299	0.0166648	0.00937593	0.016008	0.00868668	0.0237956	0.0351519	0.0265804	0.0561178	0.0103012	0.00835714	0.00927498	0.00405712	0.0184433	90.2351	25.5672	0.0152063	0.00841646	0.0132975	0.0765837	0.016061
Skin - Not Sun Exposed (Suprapubic)	ENSG00000241123	KRTAP10-5	0.579695	0.0105193	0.00504216	0.0135026	0.0178632	0.0174439	0.0106866	0.00295519	0.0107406	0.00400221	0.00523463	0.00685391	0.00227703	0.00275928	0.00133863	0.0127044	0.00821343	0.0067322	0.00415344	0.00833925	0.00657344	0.00940558	0.00755804	0.0101149	0.00651369	0.00868897	0.00969407	0.00917975	0.00597745	0.00258969	0.0117111	0.00987473	0.00636977	0.0082382	0.0207613	0.00986603	0.00532481	0.0166975	0.00240589	0.0125402	27.4745	11.1722	0.00948115	0.00619859	0.00844544	0.1422	0.0113378
Skin - Not Sun Exposed (Suprapubic)	ENSG00000241595	KRTAP9-4	0.0903737	0.0145211	0.00928378	0.0140808	0.0166183	0.0464691	0.00545771	0.00628425	0.00539299	0.00285501	0.00311102	0.0157289	0.00169228	0.00483667	0.0047815	0.0104771	0.00162769	0.00710018	0.00740347	0.0132646	0.0102333	0.0272866	0.0126528	0.0157859	0.0129675	0.0327489	0.0127182	0.0139312	0.00748088	0.0102611	0.0123758	0.0174353	0.0247113	0.0165517	0.035494	0.00762457	0.00670725	0.00846866	0.000520194	0.00791656	44.1705	13.5275	0.012483	0.00686734	0.0117889	0.027112	0.0118295
Skin - Not Sun Exposed (Suprapubic)	ENSG00000243489	KRTAP10-11	0.375739	0.00611728	0.00410472	0.0061701	0.0113377	0.0115534	0.00160101	0.00217232	0.00806035	0.00297329	0	0.00465985	0.00225067	0.00121481	0.00533389	0.00683719	0.00572231	0.00625998	0.00321944	0.00813567	0.00522785	0.00566646	0.00638486	0.0057507	0.0064569	0.0056541	0.00873377	0.00673428	0.0044703	0.00200605	0.00459944	0.00611889	0.00351585	0.0052299	0.0143671	0.00503866	0.00349246	0.0126146	0.00081304	0.00547804	17.1341	5.9555	0.00524688	0.00378035	0.00542467	0.0648023	0.0132393
Skin - Not Sun Exposed (Suprapubic)	ENSG00000244537	KRTAP4-2	0.062842	0.0102328	0.00645785	0.0153685	0.0130433	0.0257734	0.00403521	0.00234428	0.00505193	0.00281271	0.00395358	0.00920945	0.00407794	0.00349862	0.00847449	0.00350974	0.00240673	0.00724673	0.00695136	0.00972541	0.0132013	0.0144348	0.00845168	0.0164636	0.0103011	0.0291673	0.0108385	0.0102853	0.00366365	0.011698	0.00785562	0.00916081	0.00870085	0.0104644	0.0237327	0.0111457	0.00259551	0.00301708	0.000988859	0.00733586	37.5168	10.9333	0.0182083	0.00644095	0.00942753	0.0208314	0.0140542
Skin - Not Sun Exposed (Suprapubic)	ENSG00000272804	KRTAP10-7	0.510895	0.00878361	0.00405523	0.00821707	0.00646932	0.0143642	0.0033651	0.00215873	0.00857855	0.00488089	0.00191382	0.00500536	0.00270322	0.00233441	0.00352633	0.00912055	0.00515515	0.00477907	0.00304137	0.0062462	0.00688743	0.00903978	0.00769839	0.00745184	0.00562603	0.00740643	0.00915464	0.00851683	0.00355727	0.00472321	0.0140413	0.00867725	0.00363688	0.00500777	0.0143841	0.00180255	0.00447051	0.20516	0.000959502	0.00430454	23.2392	9.19888	0.00604617	0.00640271	0.00746728	0.250229	0.00921855
Skin - Not Sun Exposed (Suprapubic)	ENSG00000274749	KRTAP7-1	0.491729	0.00888047	0.00743652	0.00850528	0.00783142	0.0211275	0.0174185	0.0279636	0.0130446	0.0144454	0.0167235	0.0176673	0.019995	0.0166665	0.0121519	0.00865336	0.00491065	0.0236716	0.0128644	0.00697572	0.011179	0.0188727	0.0162539	0.00701629	0.0056172	0.0114691	0.00634276	0.0105229	0.00404313	0.00482062	0.00960731	0.0146234	0.0345655	0.00659749	0.0547964	0.00550447	0.00524486	0.0376166	0.0464018	0.0188003	34.0658	11.3388	0.0125231	0.00511061	0.00897399	0.485388	0.0506072
Skin - Sun Exposed (Lower leg)	ENSG00000159516	SPRR2G	0.554654	0.562171	0.102337	0.301125	0.331838	0.605007	0.490161	0.452952	0.197793	0.083547	0.1251	0.630103	0.566672	0.315267	0.99128	0.231227	0.211074	0.302012	0.445844	0.238086	0.15486	0.160307	0.24182	0.146868	0.272108	11.2732	0.214116	0.190019	0.154725	0.0718438	0.0840428	0.295935	11.9156	0.305947	0.289563	0.648302	0.0920881	0.128151	0.216045	0.135291	410.596	1282.7	0.152887	0.117735	0.13685	5.01986	0.156449
Skin - Sun Exposed (Lower leg)	ENSG00000172155	LCE1D	0.132914	0.0314099	0.0195496	0.0456463	0.0411293	0.233773	0.019985	0.0300029	0.0226782	0.0908205	0.084431	0.0202641	0.0232005	0.0213853	0.0340141	0.0539861	0.0171101	0.0839485	0.0265817	0.0359682	0.0425745	0.162381	0.0367726	0.0182831	0.0345704	0.04124	0.0468716	0.0233134	0.0127268	0.00808192	0.0257433	0.0396716	0.0319413	0.0726072	0.0464659	0.0224105	0.0171681	0.0166664	0	0.0178222	62.3328	139.072	0.02752	0.0239833	0.0289653	0.13981	0.0205507
Skin - Sun Exposed (Lower leg)	ENSG00000172867	KRT2	4.73221	1.65452	0.766617	1.82897	2.57827	12.1583	0.555394	0.580518	0.665984	0.568535	1.62307	1.21951	1.01861	0.855099	0.859886	0.599948	0.490932	1.47959	0.83008	1.74485	1.17439	0.975759	1.60641	0.912352	1.43166	1.90883	1.25389	1.10506	0.838714	0.628525	0.935992	2.43534	2.83913	1.92615	2.40602	1.15658	0.589484	1.02184	0.011013	0.964375	2801.93	8924.05	1.43243	0.87185	1.07499	16.4456	1.4308
Skin - Sun Exposed (Lower leg)	ENSG00000186226	LCE1E	0.0298369	0.00679228	0.00613792	0.0140725	0.0149735	0.0299216	0.00845703	0.00607096	0.0093329	0.0425409	0.0634716	0.00530651	0.00452361	0.00694809	0.0146017	0.0482861	0.0088799	0.00887972	0.00511586	0.0079369	0.025223	0.777669	0.00953288	0.00698246	0.0115205	0.0336677	0.0119519	0.00411569	0.00318019	0.00267219	0.00461235	0.0144462	0.0109267	0.01474	0.0124508	0.0095823	0.00318777	0.012792	0.00465024	0.00635716	13.3677	32.1648	0.00660296	0.00890284	0.00682807	0.0545361	0.00613641
Skin - Sun Exposed (Lower leg)	ENSG00000187173	LCE2A	0.137262	0.0386259	0.0193235	0.0515795	0.0489426	0.141604	0.00968507	0.00997665	0.0128372	0.0113749	0.0229333	0.0235865	0.0165796	0.0158016	0.0285363	0.0164146	0.0106634	0.0340853	0.0228272	0.0498498	0.751326	0.0426619	0.050338	0.101233	0.0398242	0.0575432	0.0564953	0.0200024	0.0144728	0.00921095	0.0382151	0.1037	0.0332531	0.0503702	0.0461045	0.0268041	0.016142	0.0151242	0.0263562	0.0264288	68.4121	155.917	0.554816	0.0265362	0.0275448	0.262825	0.0425305
Small Intestine - Terminal Ileum	ENSG00000021488	SLC7A9	0.363631	0.471478	0.222593	0.512642	0.557102	0.537664	0.40517	0.548513	0.739379	1.96694	2.0866	0.86461	0.704095	0.550992	0.831418	0.760057	0.552437	0.417319	0.404437	0.51875	0.0755643	0.0586052	1.41453	0.966959	0.696826	0.370591	0.727363	0.201365	0.0953919	12.1278	7.31613	0.480359	0.39394	0.107476	0.982308	1.4055	0.177537	1.71878	0.112245	1.69853	0.522499	0.420435	156.897	0.520499	0.328429	1.1734	1.68098
Small Intestine - Terminal Ileum	ENSG00000074276	CDHR2	0.062996	0.0746962	0.105657	0.044119	0.0436837	0.0362917	0.305163	0.591238	0.399581	0.48137	0.410771	1.09523	0.909007	0.302987	1.07334	0.597473	0.320573	0.143809	0.151328	0.186625	0.0543739	0.05984	3.37791	29.4282	0.0965387	0.179368	0.252436	0.0910511	0.0244071	9.04566	23.7511	0.178966	0.10635	0.0282717	0.205874	0.100792	0.119775	0.934029	0.197478	0.0975807	0.173348	0.240174	199.438	0.321389	4.42066	13.7014	0.0947033
Small Intestine - Terminal Ileum	ENSG00000090402	SI	0.00823405	0.00870185	0.00657913	0.0101285	0.00765838	0.00948389	0.00995682	0.0138822	0.00976168	0.00510051	0.00629362	0.023989	0.0158406	0.0153253	0.0132056	0.0187106	0.0104015	0.00405473	0.0141704	0.0318049	0.00459639	0.00583686	2.13108	6.59638	0.00899679	0.0764143	0.0778252	0.00540294	0.0026645	0.00173252	0.0085902	0.00913829	0.00974298	0.00478781	0.0187924	0.021099	0.00771602	0.0416709	0.00514738	0.179368	0.0140411	0.0107544	171.793	0.00789971	0.0188512	2.35964	0.00786447
Small Intestine - Terminal Ileum	ENSG00000110244	APOA4	0.125601	0.58055	0.114107	0.0939751	0.162065	0.276661	0.0138027	0.0284792	0.0382252	0.0350421	0.118745	0.0381872	0.0282384	0.0233376	0.0314055	0.0215656	0.0258923	0.0222307	0.0159379	0.344707	0.0402738	0.0499296	15.6825	10.224	0.180713	0.371862	1.89595	0.0915753	0.068012	0.041487	199.63	0.143303	0.102567	0.0930477	3.25829	0.55057	0.116265	0.401428	0.00751338	0.101981	0.165003	0.324437	2507.05	0.458027	0.334668	0.26105	0.20084
Small Intestine - Terminal Ileum	ENSG00000111701	APOBEC1	0.0147279	0.0117774	0.0171156	0.0102716	0.00710931	0.00997745	0.00396046	0.0028142	0.0019118	0.00551732	0.00338863	0.00426361	0.00423396	0.00300731	0.00276955	0.00275805	0.00176934	0.00199179	0.00238856	0.0608377	0.0068022	0.00608698	0.358401	3.00668	0.0118849	0.0231389	0.0245201	0.00495099	0.00163991	0.00954463	0.00883414	0.0105824	0.00771474	0.00342095	0.0291442	0.0114724	0.0182878	0.0812438	0.00367906	0.0072883	0.00481859	0.00770061	32.4404	0.0107905	0.5837	0.209383	0.0109091
Small Intestine - Terminal Ileum	ENSG00000112818	MEP1A	0.0812833	0.0451328	0.0411929	0.0338387	0.0371112	0.0295848	0.0949725	0.0655506	0.103315	0.0240547	0.0301088	0.0559961	0.0696527	0.118823	0.107074	0.0859464	0.059403	0.18182	0.180313	0.429344	0.0143349	0.0230112	8.74828	77.1208	0.0315044	0.145285	0.258942	0.0127634	0.0101262	0.0137362	0.0351679	0.122019	0.0376308	0.0161303	0.169127	0.0758144	0.991412	0.144673	0.136409	0.0665357	0.0640982	0.0526947	415.345	0.291877	0.119667	1.58649	0.0323963
Small Intestine - Terminal Ileum	ENSG00000114113	RBP2	0.0990214	0.0664263	0.375661	0.0684803	0.0960249	0.124887	0.0493519	0.0460333	0.0714599	0.0834922	0.0717878	0.063592	0.0549553	0.0544187	0.104925	0.0710478	0.0432711	0.0620458	0.0774572	0.146813	0.0571438	0.0936123	1.97502	2.53118	0.137632	0.105103	0.278758	0.0429576	0.0288868	0.713641	0.0514411	4.20119	0.146682	0.031719	0.429043	0.482031	0.430979	0.41389	0.00595479	0.163579	0.235824	0.258971	330.959	0.0885267	0.128955	0.291436	0.18448
Small Intestine - Terminal Ileum	ENSG00000115474	KCNJ13	0.108227	0.0809537	0.0503657	0.0686341	0.0643181	0.0747236	0.273937	0.167315	0.388354	0.0738942	0.199745	0.484072	0.201423	0.731292	0.300679	0.178521	0.0518057	0.34284	0.21791	0.137857	0.0407078	0.0841394	0.221856	0.116677	0.0620367	0.0634329	0.0632184	0.0405064	0.0157155	0.775905	0.0498038	0.0967789	0.174743	0.0300456	0.288502	0.12529	0.0788355	0.189215	0.0269124	0.101967	1.29776	1.00696	43.1503	0.0436784	1.19497	0.893014	1.52565
Small Intestine - Terminal Ileum	ENSG00000122711	SPINK4	0.0326874	0.0480556	0.323411	0.0674717	0.0321637	0.033366	0.0201514	0.0164829	0.0128302	0.0370846	0.0438263	0.0197863	0.0234746	0.0176183	0.0249928	0.0147551	0.0110339	0.00946506	0.0129893	0.142815	0.0684897	0.0380089	4.95508	59.2127	0.0339801	0.141196	0.151868	0.017292	0.0128389	0.0456646	0.0233206	0.0997803	0.0466277	0.0480974	0.0919364	0.0441768	0.235076	0.648017	0.00576902	0.0840983	0.118673	0.104952	408.939	0.174359	0.58285	0.319612	0.0353178
Small Intestine - Terminal Ileum	ENSG00000125255	SLC10A2	0.00557188	0.00994512	0.00605955	0.00923933	0.00546157	0.00739992	0.00128207	0.00180198	0.00352188	0.00284313	0.00558392	0.00469346	0.00445301	0.00216471	0.00422492	0.00209381	0.00229546	0.00263486	0.00147424	0.0150002	0.00342407	1.04873	0.264208	0.798796	0.00642742	0.0217758	0.080759	0.00319453	0.00222364	1.8637	0.00745509	0.0487946	0.0108026	0.00575901	0.0787413	0.0397263	0.00549151	0.092432	0.00620737	0.00641213	0.0464692	0.0901174	158.175	0.0125412	0.0356889	0.024118	0.00557457
Small Intestine - Terminal Ileum	ENSG00000131142	CCL25	0.0706928	0.0321171	0.0230408	0.0391823	0.0450371	0.0338381	0.246533	0.245097	0.173247	0.204517	0.199881	0.333542	0.216161	0.186292	0.22905	0.241141	0.201709	0.152629	0.416033	0.0718505	0.105741	8.3284	0.642893	1.91843	0.022972	0.0264989	0.0735627	0.0191802	0.00706514	0.0453979	0.17556	0.0622127	0.0448284	0.0102042	0.277609	0.104934	0.0100118	0.162326	0.0244525	0.126412	0.0454599	0.084034	96.7175	0.768133	0.0302882	1.35787	0.112036
Small Intestine - Terminal Ileum	ENSG00000134193	REG4	0.0306156	0.0227577	0.0140165	0.0937433	0.0106912	0.0143344	0.00572814	0.00573936	0.00669073	0.00910166	0.0147706	0.00750064	0.00710989	0.0157437	0.0145552	0.00997693	0.00327168	0.0501102	0.0292507	0.0772927	0.00960413	0.0101764	1.43497	12.2676	0.0142784	0.972158	0.109871	0.0081964	0.00588832	0.0184695	0.0675656	0.0439655	1.35629	0.00833315	0.106035	0.0171929	21.9799	0.0682268	0.0107548	1.57448	0.0218515	0.0227925	215.002	0.0737529	1.74624	1.61285	0.020865
Small Intestine - Terminal Ileum	ENSG00000141434	MEP1B	0.0674054	0.0549141	0.0296717	0.0591031	0.0497592	0.0665809	0.020354	0.0442725	0.0321992	0.198444	0.128975	0.0616351	0.0622277	0.0343144	0.0353678	0.0446585	0.0236597	0.0356489	0.0247511	0.0673447	0.0667016	0.0694529	0.811	3.75652	0.0465127	0.0600424	0.118351	0.0317395	0.0142049	0.0249801	0.29483	0.0801068	0.0511443	0.0207424	0.19833	0.0895056	0.0307109	0.0999147	0.0744636	0.0518635	0.0856354	0.0967815	145.442	0.0671898	0.0604273	0.519148	0.0491996
Small Intestine - Terminal Ileum	ENSG00000144410	CPO	0.861492	1.49544	1.6979	1.7758	1.89003	2.08284	0.746814	1.29231	1.431	0.706071	0.501362	1.95008	1.7414	0.910505	1.63878	2.2538	1.04893	0.552761	0.75322	1.27532	0.216929	0.0332999	2.61165	1.23078	2.25129	0.376128	2.21323	0.525689	0.321596	1.27898	0.577738	0.750595	1.01156	0.715747	3.6493	1.15008	0.431552	2.95303	0.169225	2.0508	0.603349	0.594272	124.561	0.439013	0.883329	1.78247	2.61358
Small Intestine - Terminal Ileum	ENSG00000145384	FABP2	0.0255318	0.0423257	0.224804	0.059087	0.0480212	0.0300843	0.00700464	0.0119952	0.0100032	0.0173596	0.0188589	0.0118837	0.0127005	0.019479	0.0119292	0.00903511	0.00634914	0.0144254	0.0157435	0.111288	0.0483677	0.0302588	2.60751	18.3251	0.0211315	0.0454762	0.0768689	0.23341	0.30674	0.106513	0.0308292	0.0543295	0.0224031	0.0828636	0.0836365	0.0481022	0.0102785	0.0530901	0.017936	0.0246797	0.0189037	0.016497	128.128	0.0880096	0.0359425	0.088664	0.0379996
Small Intestine - Terminal Ileum	ENSG00000154646	TMPRSS15	0.00431693	0.0194107	0.00291152	0.0172975	0.0106115	0.0238226	0.00979505	0.00442993	0.01664	0.00523018	0.00462247	0.00514856	0.00398271	0.00928424	0.0334641	0.031151	0.013424	0.00863236	0.00655292	0.0106145	0.00882787	0.00440242	0.424439	0.186539	0.0189081	0.00469136	0.0231095	0.016052	0.00119251	0.0128168	0.00130875	0.0038994	0.00583667	0.00312115	0.0226121	0.0116409	0.00210495	0.0281857	0.0102061	0.0306031	0.0161933	0.0148459	5.17931	0.0324464	0.00530319	0.461182	0.00800044
Small Intestine - Terminal Ileum	ENSG00000158764	ITLN2	0.0487944	13.2115	0.0436539	0.7357	4.44479	0.387623	0.00760533	0.0118055	0.0200385	0.143526	0.0744367	0.0204884	0.0107889	0.0133494	0.0380382	0.0165344	0.0126679	0.0147565	0.0141795	0.0315512	0.00995626	0.0586195	0.114668	0.807145	0.0275603	0.0986014	0.0725305	0.502733	0.029265	0.0837113	0.25002	19.2027	0.0555263	0.011716	0.0586399	2.89501	0.0435255	0.0629911	0.0704772	0.914882	0.317932	0.354722	110.996	0.109589	0.207008	0.929573	0.0622477
Small Intestine - Terminal Ileum	ENSG00000163295	ALPI	0.00959415	0.0130882	0.00997026	0.0122608	0.0165884	0.0138852	0.00796397	0.00662595	0.0117543	0.0535945	0.0057289	0.0133857	0.00774017	0.00565543	0.00529596	0.00384935	0.00783417	0.00386842	0.00715189	0.0292703	0.00398822	0.0158472	1.18617	6.2107	0.0149831	0.024334	0.0991571	0.00472278	0.00434644	0.459193	0.0568513	0.0105797	0.00913313	0.0080586	0.0536598	0.0312617	0.00562173	0.0379955	0.00506614	0.0248524	0.03632	0.0286477	118.009	0.00608201	0.0236496	0.103471	0.00555938
Small Intestine - Terminal Ileum	ENSG00000164816	DEFA5	0.31123	0.292115	0.456711	0.971193	0.381235	0.318772	0.220178	0.225006	0.208598	0.214937	0.370482	0.294005	0.298602	0.204091	0.223874	0.158058	0.156229	0.104908	0.101512	0.763373	0.323361	0.112306	17.5161	48.4286	0.312109	0.668202	4.34476	0.201431	0.122015	0.138122	0.43834	0.915956	0.612593	0.1442	0.398474	0.391781	0.32401	2.2986	0.00336113	0.35532	0.339731	0.399765	10774.7	0.456623	0.660068	0.480535	0.395607
Small Intestine - Terminal Ileum	ENSG00000164822	DEFA6	0.152238	0.188977	0.209684	0.382493	0.197673	0.147992	0.024013	0.0283161	0.0641829	0.0668235	0.141621	0.0680302	0.0741724	0.0286135	0.0477876	0.0257746	0.0308906	0.199734	0.0477285	0.356475	0.139878	0.049259	7.76579	24.0678	0.149152	0.354172	1.59875	0.0951928	0.0587883	0.0791962	0.212218	0.479719	0.28903	0.097471	0.18499	0.173223	0.179575	1.08338	0.00160872	0.183122	0.646616	0.44112	5184.09	0.271856	0.32003	0.395601	0.181621
Small Intestine - Terminal Ileum	ENSG00000168955	TM4SF20	0.102526	0.0893527	0.0598464	0.0369199	0.0437852	0.0226004	0.032051	0.0367655	0.0439408	0.309188	0.250763	0.0544924	0.0462941	0.038797	0.0384415	0.047054	0.0324354	0.0792701	0.0447129	0.0681596	1.36671	0.024457	0.637465	2.70627	0.0354174	0.0703681	0.101264	0.0113959	0.00985802	0.0402231	0.0287329	0.0531429	0.0271627	0.0115393	0.102111	0.0578024	0.0348926	0.102997	0.200458	0.0439862	0.0241258	0.0188716	118.645	0.103338	0.0506604	1.71354	0.0626011
Small Intestine - Terminal Ileum	ENSG00000169876	MUC17	0.00720188	0.00654072	0.00764575	0.0181947	0.00865953	0.00727365	0.00433822	0.00447255	0.00649309	0.00782429	0.00534627	0.00580118	0.00520894	0.00557912	0.0030194	0.00286422	0.00597027	0.00252676	0.00469771	0.0140741	0.0139497	0.0165773	0.561318	2.95111	0.00854325	0.0516426	0.0893304	0.00407803	0.00202553	0.00245477	0.00795206	0.0140759	0.00778222	0.0064706	0.0267409	0.0143278	0.00753397	0.0430379	0.00345827	0.159282	0.010716	0.00578363	79.1273	0.00872918	0.0506583	0.0459221	0.00905113
Small Intestine - Terminal Ileum	ENSG00000170231	FABP6	0.0726877	0.0850105	10.7182	0.0824487	0.114557	0.0714905	11.2366	13.1367	18.7717	4.14556	3.14957	9.00857	11.8385	14.1141	29.6565	22.7151	15.4288	6.99824	28.4772	0.230962	0.0430935	2.20237	1.78819	2.68136	0.150294	1.29467	0.409035	0.26143	1.1174	0.188186	0.0549211	6.03966	0.229878	0.0606558	0.254471	0.296704	0.0570689	1.79813	0.00862057	0.139619	0.393045	0.442897	1215.41	0.242693	0.485322	4.24882	0.142733
Small Intestine - Terminal Ileum	ENSG00000172689	MS4A10	0.0290587	0.0139769	0.0061801	0.00652865	0.0075836	0.00831316	0.00344324	0.00397911	0.0037978	0.00546847	0.00985179	0.00649218	0.00420674	0.00312668	0.00707507	0.00534901	0.00325284	0.00472209	0.00427122	0.0218217	0.00479275	0.0117072	0.339675	0.675051	0.00625428	0.00524208	0.0269433	0.00501485	0.00280529	0.672567	0.010856	0.0970286	0.00568448	0.00439747	0.0328138	0.0221582	0.00380653	0.0222338	0.00997408	0.0275708	0.00840865	0.00965798	67.7577	0.00535919	0.0243801	0.11586	0.00814473
Small Intestine - Terminal Ileum	ENSG00000174358	SLC6A19	0.0130718	0.0211881	0.0115371	0.0133063	0.00950017	0.0128194	0.00483884	0.00559119	0.00669936	0.00619065	0.0109213	0.0096889	0.00856991	0.00579997	0.00525591	0.00454676	0.00466215	0.00419647	0.00760068	0.023555	0.00564373	0.0127969	1.5606	9.66327	0.0140557	0.0477351	0.163147	0.00624247	0.00371545	24.9718	0.702085	0.0283288	0.0117668	0.00639231	0.0591219	0.0334133	0.257569	0.0788321	0.0282795	1.09151	0.0161654	0.0145133	202.594	0.106475	0.66736	0.43858	0.0118649
Small Intestine - Terminal Ileum	ENSG00000182271	TMIGD1	0.0200729	0.0187103	0.0165569	0.0154403	0.0108498	0.0138759	0.00970679	0.00554033	0.0118009	0.00824918	0.00245507	0.00789152	0.0109088	0.0073395	0.00386605	0.0210399	0.0117201	0.00577036	0.0049818	0.204353	0.0100623	0.0215458	7.00577	70.2128	0.0197575	0.0193211	0.0917598	0.00651704	0.00634197	0.456883	0.0119478	0.0152199	0.0188557	0.00831839	0.0894463	0.0410219	0.0102704	0.0615273	0.0131067	0.0163387	0.043449	0.0479385	189.202	0.0186631	0.0703721	0.0659172	0.0173659
Small Intestine - Terminal Ileum	ENSG00000196228	SULT1C3	0.00607536	0.00273013	0.00554346	0.00580721	0.00567219	0.00296242	0.000720898	0.000391057	0.000619056	0.00100513	0	0.00138248	0.000715457	0.000365024	0.00168157	0.000487334	0.000286511	0.000483993	0.000869881	0.587759	0.00422147	0.00240835	0.0564908	0.0856942	0.0029513	0.184936	0.0061906	0.00125747	0.00059757	0.0124543	0.0084074	0.00526354	0.0324714	0.00174708	0.00684079	0.00495477	0.00471939	0.010049	0.0052254	0.441492	0.964159	0.00529961	9.83492	0.00161269	0.383044	0.0634433	0.00917865
Small Intestine - Terminal Ileum	ENSG00000197273	GUCA2A	0.160037	0.149826	0.227536	0.114854	0.122349	0.120328	0.0232429	0.0306488	0.044673	0.0453579	0.0399202	0.0471059	0.0456846	0.0294293	0.0351174	0.0333031	0.0207641	0.0319302	0.0195842	1.6116	0.0665023	0.0479634	54.2712	504.197	0.130852	0.142286	0.71212	0.0514978	0.0615364	0.0557646	0.155214	0.4688	0.112997	0.0616948	0.985947	0.234653	0.623108	0.498939	20.9446	0.192687	0.138493	0.100179	1323.39	0.379909	0.364097	0.403296	0.246051
Small Intestine - Terminal Ileum	ENSG00000213822	CEACAM18	0.00353575	0.00280354	0.00353545	0.00240035	0.00198913	0.00300409	0.0014909	0.00181658	0.0011506	0.00290703	0.00102029	0.0039031	0.00243959	0.00282952	0.00156409	0.00135969	0.000533055	0.00270123	0.00179663	0.00276038	0.00324307	0.00407383	0.0281938	0.0326194	0.00241034	0.00901133	0.00554897	0.00123808	0.00106967	0.00168222	0.0021904	0.0122754	0.00541797	0.00213978	0.00683473	0.00422436	0.00274432	0.00329267	0.00596982	0.017738	0.00465761	0.00468058	3.71546	0.0121749	0.0155509	0.0188392	0.00372996
Small Intestine - Terminal Ileum	ENSG00000240224	UGT1A5	0.00390428	0.00117046	0.00317659	0.00393078	0.00104213	0.000852616	0.000507802	0.00041255	0.000653278	0.00176834	0	0.000648305	0.000188763	0.000385202	0.00159818	0.000128597	0.000151206	0.000510781	0.00429466	0.00262689	0.0053301	0.0055496	0.014248	0.0799254	0.00141546	0.0787005	0.00757391	0.00117092	0.000420363	0.0600378	0.0686693	0.00463	0.0219407	0.00184363	0.00160524	0.00457546	0.00207605	0.00147517	0.0392362	0.0173232	0.100349	0.104127	1.99375	0.00198653	0.0282518	0.0226148	0.0105225
Small Intestine - Terminal Ileum	ENSG00000250298	GIMD1	0.00297213	0.00334814	0.00275653	0.00964068	0.00476458	0.00385642	0.00059785	0.000608622	0.00177174	0.00291967	0.00615627	0.000669111	0.00155582	0.00124924	0.00178054	0.000758058	0.00151336	0.00225874	0.00180426	0.00521065	0.0548715	0.00627021	0.0360449	0.0112204	0.00241819	0.000920142	0.00409844	0.00105866	0.00152803	0.00610571	0.000837138	0.00467709	0.00124499	0.00610137	0.00343169	0.00462249	0.000795615	0.00173936	0.00427992	0.00220377	0.0102314	0.00352731	1.42079	0.00167285	0.00513268	0.0327978	0.00344685
Small Intestine - Terminal Ileum	ENSG00000273777	CEACAM20	0.0651142	0.0455112	0.134753	0.0170347	0.0216607	0.0216808	0.00814159	0.0105229	0.00816254	0.0231309	0.0304801	0.013477	0.0104731	0.0114243	0.0079016	0.0108549	0.00759183	0.0102867	0.00976997	0.100544	0.00704753	0.0108028	0.121257	0.210499	0.0135874	0.0154127	0.0440315	0.0176021	0.00976624	0.00431233	0.24639	0.0944728	0.0160297	0.0266198	0.0699269	0.0160148	0.00728816	0.0673498	0.112972	2.26034	0.0241862	0.0285341	43.9247	0.0211827	0.0278368	1.22907	0.0228334
Small Intestine - Terminal Ileum	ENSG00000278505	C17orf78	0.0391925	0.0277648	0.0223198	0.04895	0.0477418	0.0462076	0.0135181	0.017274	0.0243532	0.0579032	0.0520303	0.0263537	0.0194371	0.0205476	0.0257327	0.0300609	0.0200141	0.0332864	0.0160514	0.0488712	0.0474967	0.0858248	0.246449	0.181034	0.0625813	0.0415105	0.0684286	0.0227138	0.0116526	0.0513696	0.011786	0.0360158	0.0717005	0.0154315	0.106907	0.144667	0.0274929	0.0838414	0.00642469	0.0661271	0.0450064	0.0538678	26.4407	0.0482921	0.0327017	2.68843	0.088852
Spleen	ENSG00000073754	CD5L	0.160246	0.28504	0.0804829	0.183447	0.553858	0.0347931	0.0359502	0.0194225	0.0576628	0.0156927	0.0343481	0.0235676	0.0401911	0.0291312	0.0331466	0.0338457	0.0268098	0.0969385	0.0779187	0.0603731	0.0268932	0.031348	0.0349635	0.0380477	0.0434873	0.0501873	0.048044	0.176393	0.423838	0.0449231	7.24138	1.35113	0.034441	0.0123183	0.0419058	0.0597157	0.0349276	0.055654	0.372427	0.0409211	0.0687015	0.0730161	0.121558	581.449	0.0437815	0.380648	0.0941084
Spleen	ENSG00000107807	TLX1	0.0190462	0.32963	0.0196944	0.0596728	0.0723954	0.0260342	0.00453972	0.00693257	0.00559812	0.00971248	0.0123605	0.00894784	0.00751358	0.00761699	0.0125113	0.00757655	0.0055465	0.0115845	0.00652419	0.0623563	0.00852596	0.00907105	0.058121	0.254004	0.019788	0.0187389	0.0194167	0.25081	0.137594	0.00910364	0.593806	0.0121193	14.3255	0.0136904	0.013235	0.0301676	0.0904449	0.0955825	0.0204226	0.0209463	0.0236835	0.038414	0.953676	67.2888	0.0584268	0.749467	0.0679099
Spleen	ENSG00000136011	STAB2	0.799075	1.33403	0.186871	0.440945	0.630986	0.448599	0.020221	0.0313195	0.0182226	0.0359483	0.0424657	0.0399013	0.0331351	0.0258719	0.0383742	0.0159209	0.0115762	0.0187847	0.0189153	0.601271	0.078813	0.0474973	1.52051	0.77577	0.719766	0.370046	0.779203	0.315792	0.0442048	0.0807125	5.0085	0.712195	0.233033	0.0864672	0.246801	0.766359	0.0668194	0.296382	0.0836569	0.224737	0.378964	0.551879	0.601878	90.7612	0.252312	3.60453	1.97537
Spleen	ENSG00000144771	LRTM1	0.0103521	0.0342359	0.0442377	0.00962839	0.0181125	0.00965421	0.100292	0.0598889	0.0896933	0.0079225	0.00953698	0.0546264	0.0608744	0.0617869	0.025846	0.0339659	0.0592169	0.0228252	0.0532018	0.0398985	0.0164886	0.00429913	0.0118922	0.0128622	0.0127814	0.0273953	0.0502668	0.0127209	0.00764767	0.0116057	0.00388263	0.0112321	1.46274	0.096122	0.0237352	0.0350837	0.00255612	0.0338526	0.0626037	0.820618	0.0206254	0.0113685	0.025171	9.28352	0.0107668	0.0747112	0.049691
Spleen	ENSG00000156234	CXCL13	0.326919	2.02171	0.435286	0.367217	0.959869	0.337593	0.118826	0.232056	0.0332943	2.03861	1.50845	0.31277	0.364244	0.0526051	0.0938193	0.830233	0.0265016	0.313695	0.0356614	3.38388	0.0326787	2.23197	0.92648	4.95113	1.29405	3.56962	0.477268	0.131744	0.0228006	0.528082	16.7381	2.39265	0.815387	0.0507031	4.05363	1.75797	0.150757	6.20472	0.0442449	31.0318	1.14165	0.525375	83.125	565.601	5.02526	2.75554	3.47442
Spleen	ENSG00000156886	ITGAD	0.405511	0.346599	0.0520118	0.41414	0.314143	0.0696503	0.0288069	0.0152721	0.0288811	0.0215366	0.0288442	0.0722838	0.0595897	0.0370232	0.0202717	0.0237071	0.0191886	0.137166	0.046861	0.185058	0.0111758	0.0551193	0.111845	0.143852	0.193999	0.0709788	0.224776	0.0859085	0.118802	0.0668627	0.610602	0.667234	0.121375	0.343688	0.204338	0.211516	0.0188376	0.0890034	0.0938533	0.133312	0.0837579	0.0689815	0.319365	23.2095	0.112508	0.169453	0.101054
Spleen	ENSG00000166211	SPIC	0.0191917	0.0331213	0.0132983	0.0157255	0.032309	0.0079952	0.00252373	0.00473267	0.00100104	0.00488008	0	0.00173754	0.00375751	0.00236463	0.0016318	0.00197026	0.000463386	0.00136847	0.00234731	0.0126013	0.0034876	0.0774989	0.00884238	0.0314219	0.00649992	0.129258	0.00650646	0.00867322	0.00150392	0.00966008	0.311281	0.0687989	0.0153875	0.012095	0.00952895	0.00800797	0.0021454	0.00654877	0.0113345	0.0188843	0.00535748	0.00692856	0.239396	26.7758	0.0179259	0.0874058	0.021027
Spleen	ENSG00000181273	OR5AK2	0.0206645	0.0296913	0.0091722	0.00629338	0.0183936	0.00288543	0.00463646	0.00394967	0.00352652	0.00246369	0.00151199	0.0111394	0.00197225	0.00501994	0.00926481	0.00290877	0.00105276	0.179683	0.0125389	0.0235793	0.00506114	0.00201197	0.0146747	0.00713942	0.00530081	0.00339622	0.00975418	0.0283214	0.00470111	0.0155029	0.0532236	0.037388	0.00482547	0.00383732	0.00209569	0.00341055	0.00415862	0.0056526	0.00556013	0.00266075	0.00714418	0.00780935	0.00232727	6.90503	0.00517303	0.0112266	0.0144142
Stomach	ENSG00000066405	CLDN18	0.385335	0.412631	0.169741	0.915065	0.67499	0.680071	0.0604464	0.0614934	0.0970523	0.333448	0.380697	0.0953894	0.0695184	0.0830782	0.106411	0.0650052	0.0553904	0.0926011	0.0747781	0.463093	0.588776	0.125512	0.527235	0.25988	0.725609	1.06936	0.546667	1.56401	0.100237	0.29615	0.104334	197.797	0.25111	0.070599	0.584637	0.942539	0.544191	1.11472	0.01487	0.505293	0.450059	0.437825	0.515683	0.2564	471.242	2.66303	0.440003
Stomach	ENSG00000096088	PGC	2.95894	2.54842	4.73705	5.46376	3.46887	3.66564	0.713353	1.16742	1.71232	3.27306	3.65972	1.78693	1.59159	0.766986	1.17187	0.900339	0.838011	1.12897	0.713012	5.62022	2.7525	2.55209	2.67245	3.74363	21.6207	92.9187	6.79879	1.44365	2.32265	1.97581	5.22917	724.547	4.64606	1.32834	3.70778	3.83238	60.0662	15.0185	1.36988	71.6777	3.70363	4.12406	3.12338	4.54649	49758.6	3.63091	3.73994
Stomach	ENSG00000105675	ATP4A	0.123757	0.0792222	19.2162	0.242925	0.205316	0.112843	0.059758	0.34694	0.0428866	8.88814	7.14664	1.63518	0.965368	0.0728822	0.103346	0.0568641	0.0363331	0.174509	0.0617394	0.125777	0.103773	1.27108	0.102875	0.140511	0.959921	0.627884	0.339721	0.0409275	0.107887	0.0541115	0.176561	1.2769	0.145019	0.053289	0.114607	0.174853	8.4546	0.691587	0.00237503	0.140134	0.133163	0.119058	0.147427	0.15305	1444.07	1.74901	1.64433
Stomach	ENSG00000107159	CA9	0.312618	8.59233	1.09728	12.1769	1.6719	2.91415	0.413125	0.410162	0.232918	42.558	33.3457	0.663285	0.63526	0.331022	0.518376	0.229744	0.192261	0.574523	0.247474	0.393335	5.05642	1.55655	2.73819	1.48894	4.04352	1.91352	4.03878	2.71353	0.364309	0.554651	1.40518	1.01384	0.441153	0.259489	0.308961	2.41724	6.43526	1.50889	0.0173793	3.03553	18.9123	12.4717	6.74717	0.168471	499.938	37.7792	0.22947
Stomach	ENSG00000109511	ANXA10	0.0499161	0.0805696	0.0321027	0.0629485	0.0473476	0.0474273	0.0141796	0.00987318	0.0224135	0.0199014	0.0192344	0.0184686	0.0186461	0.0133472	0.0202022	0.0155824	0.0241074	0.0186163	0.0281389	0.116562	0.561774	0.0328312	0.0756436	0.156392	0.44589	0.597325	0.620906	0.0223756	0.0332298	0.0334662	30.4747	0.27493	0.467907	0.0192044	0.0499781	0.0682211	7.94495	0.133033	0.00763641	0.457104	0.0445927	0.0336345	0.0797675	0.118762	293.549	1.27222	0.0929251
Stomach	ENSG00000134216	CHIA	0.474002	0.210635	0.0583595	0.0330951	0.121478	0.0302386	0.0106699	0.0126663	0.0115337	0.0159684	0.0357227	0.0175255	0.0160614	0.00932248	0.0189588	0.0134247	0.00820635	0.00987883	0.0101759	0.197309	0.0161268	0.398779	0.0240508	0.0275771	0.717863	2.1922	0.0494327	0.0306267	0.0547905	0.105774	0.0730963	8.60846	0.0584087	0.0182069	0.0537552	0.0413967	0.018554	2.85689	0.0179535	0.0426858	0.0356091	0.0452224	0.0356242	0.0573749	303.79	0.602059	0.841337
Stomach	ENSG00000134812	GIF	0.0854012	0.096796	0.137541	0.214085	0.145277	0.131098	0.0361231	0.0332311	0.023609	0.119545	0.12668	0.0516494	0.0621782	0.0300175	0.0478879	0.0314293	0.0255415	0.0419619	0.0289247	0.150106	0.13558	0.0740439	0.0937968	0.211401	0.825718	0.700955	0.460858	0.0421412	0.0820922	0.0816934	0.139326	1.75119	0.162191	0.0487247	0.0872168	0.105295	0.153141	0.617139	0.00833209	0.141382	0.0981785	0.0954423	0.185222	0.201947	1637.32	0.286991	0.138238
Stomach	ENSG00000157017	GHRL	0.781188	0.624525	0.554839	0.77035	0.988899	0.659198	0.378328	0.33543	0.389866	0.735242	0.629856	0.462197	0.386695	0.324387	0.42604	0.435081	0.303331	0.533844	0.469483	0.925099	0.226718	1.49204	0.655631	0.733699	0.668005	1.0749	0.510528	0.302111	0.221926	0.608588	0.429659	1.46078	1.021	0.256696	1.80355	1.20697	1.71618	1.56416	0.157704	1.44231	0.700385	0.761821	1.82497	3.19848	218.718	1.26075	2.48831
Stomach	ENSG00000159197	KCNE2	0.758186	0.454396	0.407924	3.07956	2.00876	2.87199	0.835662	0.955761	0.799019	0.6016	0.552878	0.989828	1.06965	0.684108	1.291	1.00524	0.605138	0.54566	0.89306	0.565996	0.374916	0.188667	1.07626	0.9568	0.901958	0.364265	0.640629	0.316782	0.153486	0.777682	0.634634	0.965396	0.283304	0.503177	2.32062	0.950912	0.313862	0.800292	0.0849715	0.689231	0.354266	0.405704	0.330374	0.326299	319.843	4.39087	1.41578
Stomach	ENSG00000160181	TFF2	0.495823	0.453926	0.207162	0.290765	0.293376	0.197827	0.0507063	0.0379298	0.0342045	0.0939808	0.0720663	0.0566458	0.0542323	0.0348979	0.0486344	0.0398088	0.030447	0.0490982	0.0420189	0.737524	0.135607	0.202021	0.415404	0.959983	1.08348	2.10004	0.688718	0.0797022	0.161233	0.127863	1.19811	1.1601	3.70731	0.105388	0.147395	0.202201	9.75077	0.925553	0.00666958	0.248945	0.241563	0.218732	0.880224	0.249043	2163.79	0.259886	8.01718
Stomach	ENSG00000160182	TFF1	0.194246	0.805318	0.328983	0.385305	0.353565	0.239986	0.0736832	0.0524312	0.0333358	0.142354	0.115838	0.0488907	0.0767681	0.0635227	0.0726814	0.0588023	0.0473047	0.0426783	0.062041	4.65496	0.168197	0.169361	4.9084	31.3537	2.50014	5.73537	0.915808	0.0798365	0.368849	0.182592	0.362383	2.96535	35.1297	0.16279	0.180983	0.343145	4.72211	0.584544	0.00502307	22.4392	0.203304	0.268597	52.0709	0.296875	2585.62	0.253661	14.8777
Stomach	ENSG00000163394	CCKAR	0.00607159	0.00699354	0.0216732	0.00491262	0.0784684	0.00731922	0.108687	0.0649727	0.160953	0.00338768	0.00262472	0.068796	0.0965209	0.042131	0.88633	0.14631	0.0781358	0.0513463	0.644834	0.208585	0.00361435	0.00792657	0.360121	0.462323	0.627347	0.037715	1.56748	0.0548572	0.00215441	0.0986772	0.00232627	0.0260326	0.161248	0.00244854	0.00627066	0.00955646	0.0600922	0.19561	0.00394935	0.0164392	0.0135679	0.00552353	0.0166251	0.00400688	17.8274	0.222343	0.00850042
Stomach	ENSG00000167653	PSCA	0.89416	0.75748	0.381866	0.942738	0.599061	0.861813	0.355412	0.487129	0.285488	0.518177	0.407105	0.567325	0.601536	0.341497	0.337855	0.337256	0.293632	0.268781	0.223683	1.60376	3.58341	0.207427	2.33037	4.7613	9.25472	265.897	2.04909	0.143081	0.1204	3.55694	0.295311	7.29774	21.4076	0.185248	0.663759	1.01446	1.19622	0.919217	28.9255	150.868	9.60375	12.027	1.74224	0.479814	2334.95	1.77156	0.506558
Stomach	ENSG00000168631	DPCR1	0.0494861	0.10241	0.0445916	0.0345189	0.0578545	0.0380864	0.0265589	0.0196019	0.0314804	0.0134017	0.0199264	0.01776	0.0198431	0.0279896	0.0302532	0.0240543	0.0216367	0.0640349	0.0356324	0.141557	0.0210607	0.0976587	0.0667973	0.0529416	0.23698	13.7185	0.104183	0.0212769	0.0213428	0.0556951	0.0528746	10.4398	0.342233	0.0301471	0.327948	0.0698958	0.277452	0.126598	0.0345901	0.0827932	0.0339833	0.0384335	0.0693983	0.0664654	125.412	0.374492	0.147055
Stomach	ENSG00000169340	PDILT	0.0163445	0.0141492	0.0239583	0.0261156	0.0226726	0.0163587	0.0048337	0.00592641	0.00692054	0.0131903	0.0118506	0.00581499	0.0045333	0.00581738	0.0302845	0.00689513	0.00908764	0.010423	0.00796868	0.029666	0.0160017	0.0116757	0.0216899	0.017867	0.0657405	0.077687	0.0407258	0.00808264	0.00651831	0.0451782	0.0461451	0.171564	0.0213218	0.0121114	0.018183	0.0167254	0.05983	0.0821126	0.00840917	0.467459	0.021704	0.0142139	0.0247386	0.0219942	161.243	30.1661	0.0212706
Stomach	ENSG00000169605	GKN1	0.637506	1.70624	2.41301	0.999873	1.15322	0.761059	0.159449	0.139513	0.115103	0.409829	0.244326	0.206506	0.275789	0.167488	0.288804	0.19126	0.126285	0.201022	0.192204	1.93518	0.489931	0.340718	2.29822	1.08963	4.76456	2.69924	3.56337	0.214577	0.676165	0.332886	0.432965	4.31852	0.502353	0.752099	0.500771	0.685875	2.90774	0.830269	1.02676	1.42291	0.722227	0.952878	0.665505	0.794427	8066.64	0.510736	0.624623
Stomach	ENSG00000180251	SLC9A4	0.0101776	0.00513449	0.0132211	0.008003	0.00464851	0.00355919	0.00946408	0.00768508	0.00865749	0.00772101	0.0120174	0.0242244	0.00763597	0.0138973	0.0128379	0.008815	0.00878846	0.0185033	0.0172063	0.0124871	0.056636	0.00285644	0.00888969	0.0351198	0.0236678	1.76927	0.0165821	0.00191532	0.00294022	2.33582	0.00271406	0.0212574	0.792695	0.00289053	0.00862827	0.0668225	0.0149445	0.108653	0.58899	0.0219043	0.292118	0.330654	0.00453922	0.0253482	23.1867	0.594299	0.0128953
Stomach	ENSG00000182333	LIPF	2.48988	2.16005	3.56445	4.41194	3.94513	3.30388	0.630646	0.753579	0.986178	1.85256	2.32602	1.13545	1.24186	0.678761	1.21254	0.658039	0.518867	0.995473	0.589748	3.75306	2.55781	2.31801	2.39037	3.16222	19.5746	175.871	5.83627	0.943623	1.52134	1.4657	3.14901	20.8276	3.71086	1.21307	2.48338	3.01773	2.70072	17.0515	0.00751952	2.82324	2.95042	2.45375	2.75011	4.08458	42353.7	4.13097	2.94152
Stomach	ENSG00000183607	GKN2	0.0454088	0.164624	0.0714375	0.0899714	0.0910168	0.0595743	0.0175815	0.015167	0.0108968	0.026473	0.0331351	0.0223187	0.0254948	0.0191556	0.0293131	0.0157825	0.0124037	0.0181248	0.0566048	0.135237	0.0507104	0.0266279	0.136356	0.106328	0.336962	0.28007	0.191342	0.0227116	0.0769395	0.0264411	0.0361182	42.7603	0.0491927	0.0485824	0.0453088	0.0586025	0.205245	0.0840909	0.0170741	0.100053	0.0843349	0.075902	0.1119	0.0600504	541.591	0.0629927	0.0640576
Stomach	ENSG00000184502	GAST	0.018294	0.0179373	0.0182115	0.0252318	0.0226332	0.0243163	0.288309	0.263017	0.280157	0.0803884	0.0418977	0.163725	0.205243	0.179506	0.708621	0.332334	0.211697	0.118674	0.160472	0.0155482	0.0119716	0.0191844	0.0291407	0.0827729	0.0261747	0.0971866	0.0101349	0.00720021	0.00491306	0.0673006	0.0222051	0.0214849	0.041027	0.0153369	0.0395891	0.0240851	0.043241	0.352345	2.69784	0.0444814	0.188349	0.203878	0.0425928	0.0461534	35.3266	0.281805	0.0274227
Stomach	ENSG00000184956	MUC6	0.160709	0.250591	0.368775	0.315844	0.143035	0.0771924	0.559505	0.564476	0.970269	1.91388	1.21829	0.387286	0.426557	0.34773	0.29598	1.26031	0.804974	0.102008	0.0819192	1.44743	0.0703391	0.137532	0.119261	0.187141	0.529602	7.75865	0.225213	0.100142	0.111202	2.01533	4.09469	0.532542	0.176408	0.0782575	0.154181	0.240689	96.462	0.583646	0.0051355	1.61967	0.154182	0.0992186	0.236886	0.594038	412.626	0.9154	0.127928
Stomach	ENSG00000186009	ATP4B	0.0998515	0.086531	0.122976	0.251178	0.183025	0.126928	0.421632	0.0406256	0.404209	0.121863	0.109208	0.0449034	0.0598146	0.634805	1.20254	0.132979	0.0395874	0.362736	0.172657	0.103426	0.11467	0.410384	0.096987	0.153562	0.77018	0.66454	0.31088	0.0507613	0.16391	0.400241	0.121117	1.4241	0.130108	0.0420511	0.125605	0.13676	0.105687	0.546751	0.00846012	0.184561	0.118877	0.0991795	0.146088	0.785129	1450.69	0.235869	0.846827
Stomach	ENSG00000196188	CTSE	0.038558	0.296468	0.0371107	0.344985	0.289157	0.0440657	0.016831	0.019852	0.01233	0.0389392	0.0357851	0.0253696	0.0266787	0.0177108	0.0171211	0.0132653	0.0128851	0.0163067	0.0164278	0.15798	0.0319601	0.0309592	1.45547	5.13584	0.219997	0.8868	0.104662	0.266021	0.0340535	0.321811	0.127068	66.3749	0.0493068	0.0230019	0.0409724	0.0738541	2.1067	2.34314	0.0827572	0.198884	0.093795	0.094991	7.33915	0.192237	287.931	0.110218	20.1002
Stomach	ENSG00000205670	SMIM11A	0.010111	0.00993833	0.00853271	0.031015	0.0276111	0.0298001	0.00924224	0.0121649	0.0110452	0.0162832	0.0195783	0.0137609	0.0143811	0.0108599	0.017395	0.0140755	0.00797466	0.0111167	0.00932429	0.00970492	0.00947529	0.0101181	0.0207635	0.0127598	0.0175703	0.00990857	0.0168031	0.00791956	0.00490627	0.00798673	0.00394693	0.0161412	0.00970511	0.00938334	0.0287852	0.01971	0.00433508	0.0161934	0.0584958	0.0135259	0.00806635	0.0079234	0.00878473	0.00874865	3.84561	0.013122	0.0237889
Stomach	ENSG00000215182	MUC5AC	0.0240092	0.0581304	0.0329565	0.0449267	0.0552674	0.0339102	0.00938664	0.0166634	0.00691554	0.0148316	0.0210762	0.0198098	0.0205273	0.0141665	0.0140951	0.0162233	0.00668674	0.0110817	0.00816151	0.0887394	0.0211131	0.0296829	0.0495424	0.0814522	0.215792	0.710049	0.0797909	0.0106498	0.0257984	0.0153799	0.0364683	2.05582	0.205784	0.0277631	0.0239259	0.0299983	0.610373	0.0880252	0.00155967	0.194224	0.0296818	0.0323025	0.0342555	0.0357394	238.1	0.344525	0.0304595
Stomach	ENSG00000229183	PGA4	0.0194543	0.0167559	0.00991046	0.0113582	0.00962073	0.00678527	0.00215458	0.00375611	0.00186462	0.00606531	0.00717486	0.00436169	0.00472947	0.00365386	0.00175425	0.00248107	0.00164295	0.00191557	0.00193655	0.0165497	0.0067324	0.00402342	0.00605962	0.00652331	0.0260197	0.19543	0.0154477	0.00429727	0.00515597	0.00557228	0.0106335	0.170614	0.00880858	0.00289608	0.00672014	0.0104901	0.00922674	0.0261226	0.0197617	0.0136736	0.00819899	0.00698961	0.00627876	0.012185	431.234	0.00874776	0.0194531
Stomach	ENSG00000229859	PGA3	0.257079	0.20801	0.335752	0.332264	0.326999	0.235125	0.0565573	0.0849855	0.0619251	0.139368	0.268682	0.118588	0.103811	0.0526787	0.0987255	0.0583154	0.0538782	0.0941453	0.0438048	0.460488	0.212473	0.294461	0.222056	0.259606	1.31575	5.1762	0.661974	0.0936854	0.269415	0.160164	0.371744	0.249443	0.342636	0.117046	0.296381	0.275567	0.262184	1.39133	0.0450788	0.244639	0.275714	0.259073	0.292709	0.338481	3629.75	0.248082	0.257632
Stomach	ENSG00000256713	PGA5	1.15127	1.0345	0.693627	0.660366	0.552009	0.463464	0.253068	0.386506	0.180858	0.557222	0.654847	0.393734	0.301805	0.263146	0.211813	0.200095	0.125437	0.245294	0.104005	1.2226	0.383179	0.36522	0.462236	0.483578	1.33754	1.66533	0.891466	0.311769	0.262518	0.290038	0.81646	2.42064	0.570708	0.250231	0.600674	0.905625	0.766483	1.63955	0.0785338	0.545134	0.490552	0.592425	0.468981	1.08239	4639.58	0.579367	1.64776
Testis	ENSG00000004809	SLC22A16	0.243885	0.259214	0.0865349	0.207059	0.283716	0.061653	0.0374573	0.0216206	0.0326593	0.0111457	0.00969434	0.0257693	0.0260315	0.0418356	0.0303288	0.0305889	0.0312589	0.0968399	0.0552246	0.145259	0.012383	0.00996056	0.0731774	0.0566037	0.073089	0.0248388	0.0858081	0.0269766	0.0250571	0.0552886	0.0337041	0.571154	0.161105	0.0174707	0.159786	0.087581	0.02375	0.052659	0.146199	0.120997	0.159065	0.0731369	0.0507208	0.522892	0.0600238	15.1798	0.0559056
Testis	ENSG00000004838	ZMYND10	0.779768	0.710924	0.261017	0.663651	0.659529	0.545806	3.72205	1.4778	6.64158	3.17179	2.70365	1.60167	1.36301	5.06342	8.21504	7.37536	2.01771	2.49367	1.64363	0.965094	0.498147	0.724908	0.579302	0.463194	0.566545	0.426172	0.57352	0.230057	0.153411	1.59524	0.927879	14.5312	0.600274	0.433895	1.55731	1.25619	0.929245	7.95713	0.234436	1.38698	0.834224	0.882244	0.713458	1.49634	0.520412	267.573	3.20401
Testis	ENSG00000005189	AC004381.6	3.71565	2.33617	3.31008	2.1406	2.44666	2.13196	1.07601	1.4471	1.25408	4.45132	3.10746	1.99077	1.89531	0.747257	1.33048	1.87847	0.93915	0.832581	1.01928	3.40315	6.9312	13.9336	2.74366	2.37278	2.47849	2.65689	2.3196	1.66211	1.51511	1.12332	0.98315	2.3197	3.0564	0.756194	2.5772	4.0784	1.1398	1.905	1.12644	7.08927	2.89582	3.17961	2.26642	1.68895	7.54877	370.207	1.42913
Testis	ENSG00000006047	YBX2	7.81903	6.275	0.311187	0.356827	1.43038	0.933386	1.32375	2.89305	0.424258	0.237832	0.241979	3.85404	3.62766	1.86044	0.307717	0.301535	0.389665	0.17504	0.654232	9.76864	0.213099	0.129532	5.09654	28.0198	7.602	5.17203	8.89239	1.48188	0.857486	2.75391	2.49423	0.614222	8.89431	2.12503	1.38769	1.07327	0.385021	5.28936	0.141016	3.97187	5.77992	5.70456	19.0067	0.332513	2.34094	974.144	7.16
Testis	ENSG00000007038	PRSS21	0.160898	0.261132	0.140647	0.142875	0.175027	0.0586428	0.191921	0.124934	0.324463	0.0543815	0.0744173	0.195015	0.196503	0.0882387	0.0908647	0.171609	0.209969	0.117606	0.0798433	1.11911	0.783924	4.61348	0.235429	0.95886	0.109178	2.10421	0.131654	0.0613203	0.046026	0.122901	0.129575	4.8735	21.3262	0.0557833	0.192328	0.356755	0.921642	0.242301	0.0307053	6.29654	1.4991	1.07439	1.15807	3.12247	0.887743	125.919	0.151871
Testis	ENSG00000007350	TKTL1	0.358357	0.484266	0.0959153	0.190062	0.252892	0.158189	0.166608	0.200672	0.268283	0.042207	0.047672	0.175196	0.225742	0.13372	0.173867	0.312355	0.19269	0.312817	0.141698	0.367638	0.030123	0.0765827	0.121152	0.0876187	0.153669	0.0519557	0.202674	1.93541	2.07926	0.128023	0.118486	0.695405	0.122719	0.135116	0.212699	0.304277	0.027947	1.55611	0.0360788	0.295143	0.15283	0.257659	0.147242	0.946958	0.093575	228.623	0.204682
Testis	ENSG00000010318	PHF7	9.70919	4.89952	4.58174	5.61658	5.45065	7.98793	1.61213	2.30244	1.81971	3.72714	2.52282	2.61152	3.20482	1.86615	1.99493	2.12623	1.59833	2.89992	2.10931	8.61154	4.03489	5.9063	6.46085	7.62538	6.16577	4.53537	7.2193	2.64373	1.81478	3.1293	3.10266	5.91699	6.2249	3.2729	7.65894	4.56121	3.14318	4.56309	2.24112	8.32099	8.20886	9.21968	7.635	5.4615	3.99998	1742.76	5.27047
Testis	ENSG00000039600	SOX30	0.105161	0.103999	0.109185	0.157567	0.196768	0.177911	0.050568	0.0468753	0.0490873	0.0322998	0.0314841	0.0442233	0.0500207	0.0527733	0.113882	0.0837821	0.0361191	0.137295	0.0696353	0.129107	0.14577	0.0685611	0.40833	0.36172	0.212861	0.140208	0.31358	0.177439	0.0408461	0.0884539	0.0351503	0.134533	0.0837361	0.0308654	0.144856	0.153303	0.0302684	0.171973	0.122933	0.413563	0.064657	0.0617749	0.298582	0.189289	0.121928	101.802	0.167089
Testis	ENSG00000042813	ZPBP	0.0158668	0.0211217	0.0255137	0.00980133	0.0107615	0.00856376	0.0185759	0.0206695	0.0107796	0.135687	0.108513	0.0207809	0.0218246	0.0104188	0.0353706	0.0117641	0.00792739	0.00729958	0.0166348	0.0618016	0.00880837	0.0247013	0.0173482	0.0105026	0.00973738	0.0158087	0.0294196	0.0200598	0.0116689	0.0456345	0.0303926	0.0454402	0.0412794	0.0138887	0.0142004	0.154946	0.033321	0.129321	0.00618786	0.122277	0.0496045	0.0529224	0.0287346	0.0202514	0.016936	81.4582	0.162461
Testis	ENSG00000046774	MAGEC2	0.00775992	0.0288012	0.0091035	0.0106871	0.0143942	0.00845394	0.00695682	0.00956439	0.00352547	0.00647353	0.00835001	0.00628715	0.00788594	0.0106634	0.00402946	0.00359104	0.00290057	0.0046648	0.00359277	0.010312	0.0170197	0.0191987	0.00978748	0.00862944	0.00777182	0.0267676	0.0172059	0.00633667	0.00473225	0.00844982	0.0114422	0.0118683	0.0109865	0.0105797	0.00716866	0.00968305	0.00605154	0.054588	0.00442603	0.025468	0.0113718	0.0132285	0.0101309	0.00890199	0.0092775	56.7325	0.00931615
Testis	ENSG00000054796	SPO11	0.00211451	0.00275857	0.00147456	0.0011678	0.00278232	0.00154	0.00235538	0.00296794	0.00309226	0.0026249	0.00241939	0.0014302	0.00289469	0.00232934	0.00239571	0.00227036	0.00154499	0.00201725	0.00298951	0.00366129	0.00489559	0.00289692	0.00225741	0.00140499	0.00190511	0.00185137	0.00394935	0.00137866	0.000618165	0.00292331	0.00280478	0.00220935	0.00122497	0.00150394	0.00288656	0.00454734	0.00105944	0.00219143	0.00579695	0.00692745	0.00385461	0.00352369	0.00260782	0.00144875	0.00186039	13.3606	0.00690853
Testis	ENSG00000063515	GSC2	0.0142031	0.0116449	0.00855235	0.011469	0.0170769	0.0103226	0.0108681	0.0139957	0.022425	0.037082	0.0349325	0.0303354	0.0223067	0.0132538	0.0173118	0.0376854	0.0186754	0.0111344	0.033394	0.0161018	0.010968	0.00756246	0.00662569	0.00734738	0.0109402	0.0174556	0.0103547	0.00576767	0.00358551	0.00529837	0.00938095	0.0148621	0.0099766	0.0277078	0.013639	0.0148179	0.00513981	0.00866599	0.000730403	0.00912271	0.0922096	0.12899	0.00898324	0.0104695	0.00695551	4.69615	0.0290993
Testis	ENSG00000065371	ROPN1	0.0420064	0.0113955	0.00886267	0.119961	0.102642	0.0679148	0.0377195	0.0619723	0.0599683	0.014986	0.0151468	0.0772505	0.0887562	0.0440496	0.0789871	0.0675849	0.0339504	0.0612715	0.0494427	0.871757	0.00942721	0.00839899	0.0799057	0.272592	0.0136419	0.0119802	0.0297001	0.14459	0.0387005	0.0111662	0.017784	0.0198119	0.963073	0.0140843	0.254818	0.0131078	0.00672113	0.126972	0.00777942	0.0924636	0.631947	0.548774	0.0187683	0.00767881	0.0124829	63.0555	0.0184021
Testis	ENSG00000068985	PAGE1	0.0185761	0.0276396	0.0122113	0.00921963	0.0111799	0.00826797	0.00661827	0.00537714	0.00477	0.00552819	0	0.00570875	0.00565869	0.00527232	0.0171655	0.00452789	0.00533251	0.00999508	0.00438999	0.0288889	0.00568321	0.0111546	0.00891157	0.00842948	0.00719401	0.00858932	0.0131082	0.00386751	0.00274175	0.00522074	0.0120372	0.0406835	0.00720991	0.00914528	0.00994675	0.0127801	0.00703759	0.0614565	0.0309916	0.0243734	0.0129994	0.0139885	0.0284693	0.010729	0.00992114	37.5536	0.00914851
Testis	ENSG00000069206	ADAM7	0.00148101	0.000928747	0.00104864	0.00155755	0.00158044	0.000954886	0.00118161	0.00242174	0.00198288	0.0010712	0.00210951	0.00331478	0.00354198	0.00299476	0.00359095	0.00210651	0.00149908	0.0017031	0.00345636	0.00168025	0.00160694	0.00172894	0.00224086	0.00122441	0.00114497	0.000858959	0.00199226	0.00071083	0.000538413	0.0979593	0.000933658	0.00093602	0.00288157	0.00243911	0.00442388	0.00555459	0.150825	0.0155815	0.00605541	0.0343624	0.0581281	0.0234359	0.00276009	0.0013781	0.00103378	2.67688	0.00111468
Testis	ENSG00000073598	FNDC8	0.169142	0.142547	0.0491072	0.103781	0.124611	0.125255	0.0972557	0.115728	0.0806058	0.211726	0.18211	0.161126	0.159259	0.0788193	0.0774182	0.114539	0.0658907	0.0653767	0.0596248	0.169446	0.364093	0.347867	0.104705	0.102469	0.0929236	0.15358	0.141605	0.03513	0.0144923	0.052618	0.0564834	0.143425	0.111164	0.0839169	0.152327	0.282539	0.0535236	0.0907975	0.00790496	0.309831	0.252588	0.244396	0.16689	0.167384	0.0830913	125.204	0.148366
Testis	ENSG00000075886	TUBA3D	0.27477	0.274578	0.344637	0.246005	0.714858	0.192488	0.289382	0.619976	0.337133	0.871045	0.620422	0.84001	0.936064	1.05534	0.582224	0.516918	0.270289	0.205444	0.180193	0.685856	0.599047	0.796259	0.367519	0.336961	0.304371	0.445051	0.374144	7.01219	50.2494	0.178106	0.341457	0.304916	0.417467	0.142202	0.461058	1.25747	0.223913	0.413692	0.0392458	24.7588	0.461718	0.370272	0.527567	0.342735	0.276158	396.282	0.745238
Testis	ENSG00000077800	FKBP6	0.0768699	0.0549597	0.060841	0.0523162	0.0543404	0.037468	0.0337777	0.0340714	0.0430101	0.0598849	0.0627087	0.0431851	0.0389482	0.0458861	0.0505611	0.0472342	0.0423878	0.113686	0.0684577	0.0778219	0.0318715	0.0236136	0.0443516	0.0390087	0.0476247	0.0323882	0.0578418	0.017303	0.00953819	0.0396877	0.0383822	0.119243	0.0509556	0.0317116	0.0801935	0.0753398	0.0312708	0.129476	0.0113145	0.0970908	0.0483227	0.0486886	0.0605115	0.1129	0.0479694	68.4104	0.0703824
Testis	ENSG00000077935	SMC1B	0.076424	0.067737	0.0403498	0.0783137	0.0771263	0.0509785	0.0399673	0.0310074	0.0455796	0.0978372	0.0860272	0.0398506	0.0392352	0.035698	0.0529019	0.0421831	0.0226576	0.0410993	0.033491	0.0952192	0.0913885	0.841022	0.0583024	0.0640834	0.0672415	0.062517	0.0691514	0.0366005	0.0137192	0.0276126	0.0465411	0.0815248	0.0774769	0.0226232	0.0677424	0.0910025	0.034252	0.192664	0.103692	0.192748	0.0771766	0.068209	0.10241	0.134584	0.058404	56.8235	0.107441
Testis	ENSG00000080572	PIH1D3	0.00489404	0.00639084	0.027665	0.00429938	0.00873837	0.00449276	0.434168	0.0128247	0.685538	0.015312	0.00933208	0.0101727	0.00906668	0.70498	0.914373	0.201728	0.0155388	0.223778	0.169343	0.00844431	0.00321683	0.00601709	0.00484406	0.00358784	0.00470336	0.00377544	0.00820132	0.00312176	0.00163751	0.0115965	0.00502832	1.39416	0.00639659	0.00272715	0.0091946	0.025322	0.00344923	0.0886386	0.00665114	0.0262188	0.0061625	0.00629348	0.00550178	0.00496636	0.00422115	11.9265	0.0746511
Testis	ENSG00000092200	RPGRIP1	0.434701	0.426843	0.19445	0.220492	0.307739	0.193165	0.135782	0.0999014	0.142537	0.198413	0.161916	0.106695	0.110579	0.178493	0.185315	0.141318	0.106844	0.341918	0.230021	0.549955	0.100622	0.101916	0.259253	0.303986	0.194587	0.120425	0.196554	0.116881	0.101927	0.10333	0.45336	0.542324	0.236626	0.0514395	0.476895	0.176209	0.0947603	0.210794	0.727753	0.541154	0.222517	0.198319	0.666242	1.10482	0.183559	29.0378	0.236677
Testis	ENSG00000092345	DAZL	0.0195669	0.0175372	0.00849791	0.010981	0.0145482	0.0196301	0.0135528	0.0230118	0.021398	0.0334966	0.0220477	0.0188692	0.0288794	0.0117408	0.0571852	0.0247334	0.0208529	0.0108222	0.0107163	0.0299625	0.0623726	0.0995227	0.129857	0.034374	0.0337384	0.0222456	0.0225831	0.00716598	0.00489363	0.0263741	0.0140591	0.0191071	0.0117116	0.00922772	0.0151362	0.0543196	0.00443722	0.0314202	0.16344	0.273145	0.0177127	0.0135844	0.0567369	0.0473287	0.0611351	78.9713	0.013178
Testis	ENSG00000095627	TDRD1	0.104621	0.155322	0.0684517	0.30781	0.255276	0.0524639	0.0412854	0.0472909	0.0711562	0.0387528	0.0899221	0.1114	0.144574	0.0416902	0.0936514	0.0400601	0.0616133	0.0595646	0.0855212	0.266754	0.127764	0.234599	0.0915945	0.13713	0.107029	0.121063	0.0905843	0.154716	0.237836	0.121087	0.0665519	0.0732866	0.147966	0.0474367	0.0904175	0.410892	0.244145	0.166741	0.159773	0.103929	0.111846	0.0668636	0.149712	0.411841	0.150652	16.1772	0.133662
Testis	ENSG00000099399	MAGEB2	0.0454753	0.0374821	0.011627	0.0106699	0.0190363	0.0103591	0.0064173	0.00777422	0.00597852	0.00741134	0.0131578	0.0117544	0.0099585	0.0117942	0.00693464	0.00761607	0.0093707	0.0115471	0.0220605	0.0266142	0.00719956	0.0215184	0.0219376	0.0140127	0.0375643	0.0130524	0.0411077	0.00829271	0.00716846	0.00739489	0.00986506	0.0182169	0.026753	0.011368	0.0538747	0.0972164	0.00604601	0.0168336	0.451673	0.0369429	0.0236639	0.0348522	0.0314774	0.0255419	0.0169821	63.5518	0.00926944
Testis	ENSG00000100121	GGTLC2	0.0218459	0.0181653	0.0138733	0.0160185	0.0217779	0.015008	0.0174683	0.0116825	0.0141699	0.0202681	0.0140652	0.0142812	0.0170839	0.0323129	0.0379931	0.0172409	0.00918306	0.013112	0.0185347	0.0350546	0.0421269	0.0245257	0.0189097	0.0390335	0.0155696	0.0188507	0.0194693	0.0096336	0.00499078	0.271183	0.0507621	1.13133	0.0506835	0.00810937	0.0287156	0.0172617	0.0317109	0.0668178	0.95361	0.0812096	0.0184944	0.0148431	0.0677599	0.0836477	0.0351878	32.4217	1.09548
Testis	ENSG00000100312	ACR	5.22583	2.42914	0.256311	0.560757	1.17527	1.06651	0.392434	0.452775	0.759335	0.544895	0.599808	0.698757	0.542414	0.365203	0.395316	0.778938	0.621918	0.652071	0.359914	4.09628	0.0586546	0.0176411	0.89948	0.64395	1.1976	0.598784	1.26602	0.406141	0.437177	0.759926	0.475669	4.41584	0.993148	0.694364	2.23191	0.74267	0.112922	1.09339	0.0721113	1.23923	1.22795	1.58106	0.790448	4.5012	0.436884	111.732	1.22398
Testis	ENSG00000100565	LRRC74A	0.0485596	0.0366343	0.0194588	0.0329595	0.0738998	0.0283755	0.0380896	0.0205133	0.0389516	0.00624428	0.00588452	0.0190173	0.0173537	0.0368502	0.0438206	0.0271771	0.0238439	0.0375669	0.0464722	0.0828713	0.00775779	0.00547231	0.0349493	0.02805	0.0337182	0.0151993	0.0423355	0.0366863	0.034544	0.0114248	0.0100718	0.078638	0.203464	0.0176276	0.150814	0.0807813	0.34754	0.0804147	0.0134458	0.0594031	0.0361314	0.034512	0.036666	0.271281	0.0336441	20.017	0.050351
Testis	ENSG00000101435	CST9L	0.0118378	0.0137639	0.0158804	0.0193539	0.0209566	0.0222593	0.0107889	0.00784108	0.00791178	0.00766293	0.012614	0.00850863	0.0105811	0.00942004	0.00834991	0.00744832	0.00903773	0.003925	0.00801955	0.313188	0.0126975	0.0102317	0.0179687	0.0125252	0.0233854	0.0241979	0.0401124	0.00967617	0.00634265	0.0236313	0.0299425	0.0238111	0.0249822	0.0147657	0.0150835	0.0353634	0.00826661	0.0181446	0.00498376	0.0654258	0.0311852	0.0261649	0.0178947	0.017201	0.0196451	157.874	0.0187295
Testis	ENSG00000101448	EPPIN	0.019486	0.223637	0.0110659	0.0169486	0.0231853	0.0266827	0.0124578	0.0389063	0.0487527	0.0383757	0.0368017	0.0749172	0.0697503	0.0215538	0.0266028	0.0124215	0.0350451	0.0214931	0.0179984	0.0457836	0.0116598	0.0136584	0.0630746	0.0290833	0.0168239	0.0170452	0.0348998	0.0129129	0.00463006	0.0555814	0.0274776	0.633584	0.0475986	0.0172984	0.0286076	0.194759	0.00981831	0.053958	0.00974355	0.152921	0.082715	0.0496833	0.0259184	0.00993427	0.0175135	155.998	0.936466
Testis	ENSG00000101812	H2BFM	0.00318448	0.00194977	0.00261944	0.00766148	0.00962131	0.00825275	0.0335776	0.0475753	0.0476735	0.0410987	0.026247	0.0451006	0.049112	0.0452798	0.026889	0.0606703	0.0380662	0.0160721	0.0108216	0.00299049	0.00169495	0.00659815	0.00377566	0.00223831	0.00436475	0.00821271	0.00457418	0.00215839	0.000613308	0.00158171	0.00130871	0.00475221	0.00206484	0.00111873	0.0040651	0.0174038	0.00114705	0.00353677	0.0123042	0.0185876	0.00656615	0.00406059	0.00319948	0.00496159	0.0026734	2.85617	0.00438535
Testis	ENSG00000102021	LUZP4	0.00600554	0.00488075	0.0274461	0.011764	0.0118859	0.0145113	0.00727409	0.00828898	0.00616137	0.00355232	0.00697509	0.0107505	0.0133194	0.00725539	0.00971586	0.00774135	0.00485137	0.00755945	0.0133543	0.00513721	0.00539533	0.0139062	0.00579168	0.00379536	0.0034085	0.00117518	0.00489682	0.00419697	0.00116014	0.00430992	0.00276252	0.00344923	0.00211825	0.00185052	0.0121006	0.00459647	0.000416779	0.0462587	0.00291357	0.013818	0.00416597	0.00257803	0.0030795	0.00383885	0.00256611	12.4128	0.00394453
Testis	ENSG00000102055	PPP1R2P9	0.0227651	0.0412039	0.0133428	0.0255593	0.0210152	0.0188352	0.00600867	0.00529532	0.00476227	0.010442	0.00686199	0.00671238	0.00539747	0.00625957	0.00490021	0.00607473	0.00134092	0.00679788	0.00241147	0.0477854	0.012312	0.0127372	0.0191123	0.0199271	0.014355	0.0181936	0.0599005	0.0111489	0.00704462	0.00847371	0.0317873	0.0364684	0.0217676	0.0227363	0.0186138	0.0289946	0.00706058	0.0256067	0.00285871	0.110232	0.0242796	0.0250639	0.0611751	0.0296367	0.0186984	119.751	0.0253705
Testis	ENSG00000102387	TAF7L	0.315026	0.133253	0.115492	0.472822	0.140547	0.140552	0.872021	0.758152	0.634209	0.0446809	0.0574434	0.929865	0.882781	0.878599	0.318115	1.71692	0.432708	0.104072	0.241305	0.239332	1.19116	0.0649815	0.773875	0.300628	0.0749761	0.198124	0.0950702	0.101605	0.037978	0.349065	0.679149	0.148413	0.189156	0.0710116	0.439549	0.204521	0.0595654	0.645489	0.250485	0.802262	0.983417	1.57901	0.198821	0.11775	0.111875	68.9336	0.148151
Testis	ENSG00000103023	PRSS54	0.0162593	0.01404	0.0193292	0.0132235	0.0128717	0.013769	0.0662357	0.0736823	0.12681	0.0654746	0.0455675	0.0883058	0.0924495	0.0875745	0.0881624	0.104653	0.0999194	0.0714666	0.0795519	0.0312333	0.0141208	0.0115697	0.0416915	0.0197925	0.0261358	0.0127977	0.0367056	0.0130869	0.00683196	0.0117867	0.0119478	0.0296742	0.0138958	0.0229479	0.0307113	0.023493	0.00964792	0.0706232	0.00931996	0.0866351	0.0285472	0.0227668	0.0211395	0.00837102	0.015141	48.1673	0.0194681
Testis	ENSG00000104499	GML	0.00905351	0.0110919	1.67095	0.00937842	0.00982717	0.00291002	0.00605137	0.00554192	0.0779014	0.00597689	0.00345269	0.0271676	0.0305752	0.0229105	0.00440767	0.0634297	0.0682333	0.00406563	0.00395853	0.00577388	0.00221435	0.0245723	0.00604248	0.0125354	0.00591062	0.0126575	0.00752234	0.00263934	0.00118462	0.00683019	0.00317767	0.0204844	0.00915306	0.00169905	0.010575	0.0155488	0.00350988	0.00732649	0.017299	0.0131683	0.014746	0.0134816	0.0379486	0.0508732	0.0195143	6.07209	0.0151005
Testis	ENSG00000104755	ADAM2	0.00515653	0.00612308	0.00603743	0.00450381	0.00645218	0.00450351	0.0194965	0.00203216	0.00315165	0.0078947	0.00991648	0.00334335	0.00236753	0.0862289	0.0498358	0.00406677	0.00325452	0.00859081	0.00401141	0.0163507	0.0050608	0.014803	0.0108055	0.00689328	0.00511183	0.00610155	0.0185571	0.00349794	0.0018001	0.0115191	0.00890173	0.0112165	0.00526992	0.00664576	0.00443257	0.00625102	0.00301005	0.00837144	0.955196	0.122051	0.0143567	0.00549268	0.0109308	0.00642711	0.00644953	43.909	0.00528601
[truncated: 692 more rows]
[truncated: 4 more columns]

## Sheet: Data 6 tissue-enriched lncR
Data S6. Tissue enriched long non-coding transcripts
Tau*: based on the Placenta + 49 tissues from GTEx
			TPM (Transcript Per Million) of the following tissues
[truncated: 1,201 more rows]
[truncated: 4 more columns]

## Sheet: Data 7 Placenta-enriched ERV
Data S7. Placent enriched endogenous retro-virus
Tau*: based on the placenta (ribo-zero) + 49 tissues from GTEx
			TPM (Transcript Per Million) of the following tissues
[truncated: 15 more rows]
[truncated: 6 more columns]

## Sheet: Data 8 - circRNA
Data S8. circRNAs predicted to be present in non oligo-dT libraires
*: coordinates based on GRCh38 (1-based)
[truncated: 3,337 more rows]

## Sheet: Data 9 - circRNA pA+
Data S9. circRNAs predicted to be present in oligo-dT libraires
[truncated: 226 more rows]

[truncated: 18 more sheets: Data 10 circRNA hosting gene, Data 11 - mature miRNA, Data 12 C19MC miRNA targets, Data 13 - piRNA, Data 14 - sncRNA, Data 15 - novel miRNA, Data 16 novel sRNA, Data 17 - CHESSv2.1, Data 18 - LEP isoforms, Data 19 - LEP other tissue, Data 20 - novcircRNAs hosting, Data 21 circRNA assay, Data 22 putative peptides, Data 23 4 metabolites, Data 24 Cor and Pval, Data 25 -  Metabolon IDs, Data 26 - GO for DEG , Data 27 DEG SGA subtypes]
