# Supplementary material for: The RNA landscape of the human placenta in health and disease
Source: Nat Commun. 2021 May 11;12:2639. doi: 10.1038/s41467-021-22695-y (PMC8113443; doi:10.1038/s41467-021-22695-y)
Supplement: Supplementary file 3 — Supplementary Data 28-74 [file 41467_2021_22695_MOESM3_ESM.xlsx]

## Sheet: Index
Dataset_ID	worksheet label	contents
	Index	Index of WGCNA data sets, (this information).
Supplementary Data 28	membersOfModule_0	miRNAs and transcripts in module 0
Supplementary Data 29	membersOfModule_1	miRNAs and transcripts in module 1
Supplementary Data 30	membersOfModule_2	miRNAs and transcripts in module 2
Supplementary Data 31	membersOfModule_3	miRNAs and transcripts in module 3
Supplementary Data 32	membersOfModule_4	miRNAs and transcripts in module 4
Supplementary Data 33	membersOfModule_5	miRNAs and transcripts in module 5
Supplementary Data 34	membersOfModule_6	miRNAs and transcripts in module 6
Supplementary Data 35	membersOfModule_7	miRNAs and transcripts in module 7
Supplementary Data 36	membersOfModule_8	miRNAs and transcripts in module 8
Supplementary Data 37	membersOfModule_9	miRNAs and transcripts in module 9
Supplementary Data 38	membersOfModule_10	miRNAs and transcripts in module 10
Supplementary Data 39	membersOfModule_11	miRNAs and transcripts in module 11
Supplementary Data 40	membersOfModule_12	miRNAs and transcripts in module 12
Supplementary Data 41	membersOfModule_13	miRNAs and transcripts in module 13
Supplementary Data 42	membersOfModule_14	miRNAs and transcripts in module 14
Supplementary Data 43	membersOfModule_15	miRNAs and transcripts in module 15
Supplementary Data 44	membersOfModule_16	miRNAs and transcripts in module 16
Supplementary Data 45	membersOfModule_17	miRNAs and transcripts in module 17
Supplementary Data 46	membersOfModule_18	miRNAs and transcripts in module 18
Supplementary Data 47	membersOfModule_19	miRNAs and transcripts in module 19
Supplementary Data 48	membersOfModule_20	miRNAs and transcripts in module 20
Supplementary Data 49	membersOfModule_21	miRNAs and transcripts in module 21
Supplementary Data 50	membersOfModule_22	miRNAs and transcripts in module 22
Supplementary Data 51	eigengeneAssociationTests_qVals	qValues for the associations between module eigengenes and patient groups
Supplementary Data 52	enrichmentAnalysisModule_0	g:Profiler enrichment analysis for module 0
Supplementary Data 53	enrichmentAnalysisModule_1	g:Profiler enrichment analysis for module 1
Supplementary Data 54	enrichmentAnalysisModule_2	g:Profiler enrichment analysis for module 2
Supplementary Data 55	enrichmentAnalysisModule_3	g:Profiler enrichment analysis for module 3
Supplementary Data 56	enrichmentAnalysisModule_4	g:Profiler enrichment analysis for module 4
Supplementary Data 57	enrichmentAnalysisModule_5	g:Profiler enrichment analysis for module 5
Supplementary Data 58	enrichmentAnalysisModule_6	g:Profiler enrichment analysis for module 6
Supplementary Data 59	enrichmentAnalysisModule_7	g:Profiler enrichment analysis for module 7
Supplementary Data 60	enrichmentAnalysisModule_8	g:Profiler enrichment analysis for module 8
Supplementary Data 61	enrichmentAnalysisModule_9	g:Profiler enrichment analysis for module 9
Supplementary Data 62	enrichmentAnalysisModule_10	g:Profiler enrichment analysis for module 10
Supplementary Data 63	enrichmentAnalysisModule_11	g:Profiler enrichment analysis for module 11
Supplementary Data 64	enrichmentAnalysisModule_12	g:Profiler enrichment analysis for module 12
Supplementary Data 65	enrichmentAnalysisModule_13	g:Profiler enrichment analysis for module 13
Supplementary Data 66	enrichmentAnalysisModule_14	g:Profiler enrichment analysis for module 14
Supplementary Data 67	enrichmentAnalysisModule_15	g:Profiler enrichment analysis for module 15
Supplementary Data 68	enrichmentAnalysisModule_16	g:Profiler enrichment analysis for module 16
Supplementary Data 69	enrichmentAnalysisModule_17	g:Profiler enrichment analysis for module 17
Supplementary Data 70	enrichmentAnalysisModule_18	g:Profiler enrichment analysis for module 18
Supplementary Data 71	enrichmentAnalysisModule_19	g:Profiler enrichment analysis for module 19
Supplementary Data 72	enrichmentAnalysisModule_20	g:Profiler enrichment analysis for module 20
Supplementary Data 73	enrichmentAnalysisModule_21	g:Profiler enrichment analysis for module 21
Supplementary Data 74	enrichmentAnalysisModule_22	g:Profiler enrichment analysis for module 22

## Sheet: membersOfModule_0
hsa-miR-4536-3p
hsa-miR-2276-5p
hsa-miR-6762-3p
hsa-miR-4797-3p
hsa-miR-1288-3p
hsa-miR-100-3p
hsa-miR-3690
hsa-miR-656-5p
hsa-miR-3610
hsa-miR-892a
hsa-miR-3611
hsa-miR-1914-5p
hsa-miR-4700-5p
hsa-miR-6804-5p
hsa-miR-3655
hsa-miR-194-5p
hsa-miR-3656
hsa-miR-92a-2-5p
hsa-miR-4482-3p
hsa-miR-3607-5p
hsa-miR-585-3p
hsa-miR-1285-3p
hsa-miR-200b-3p
hsa-miR-3145-5p
hsa-miR-4791
hsa-miR-4445-3p
hsa-miR-551a
hsa-miR-5187-5p
hsa-miR-497-3p
hsa-miR-4301
hsa-miR-33a-3p
hsa-miR-8485
hsa-miR-4754
hsa-miR-4757-3p
hsa-miR-26a-2-3p
hsa-miR-4695-3p
hsa-miR-219a-1-3p
hsa-miR-190a-3p
hsa-miR-939-5p
hsa-miR-616-5p
hsa-miR-4719
hsa-miR-18a-3p
hsa-miR-6895-3p
hsa-miR-548ba
hsa-miR-632
hsa-miR-1228-5p
hsa-miR-1302
hsa-miR-664a-3p
hsa-miR-545-3p
hsa-miR-636
hsa-miR-548au-5p
hsa-miR-1305
hsa-miR-6875-5p
hsa-miR-639
hsa-miR-874-5p
hsa-miR-216a-3p
hsa-miR-134-3p
hsa-miR-4638-5p
hsa-miR-508-3p
hsa-miR-4717-3p
hsa-miR-769-3p
hsa-miR-6130
hsa-miR-548bb-5p
hsa-miR-95-3p
hsa-miR-6131
hsa-miR-6838-5p
hsa-miR-6515-5p
hsa-miR-491-3p
hsa-miR-320a
hsa-miR-320b
hsa-miR-6855-3p
hsa-miR-548ar-5p
hsa-miR-320e
hsa-miR-4802-3p
hsa-miR-2114-3p
hsa-miR-548c-3p
hsa-miR-210-5p
hsa-miR-3675-5p
hsa-miR-6818-3p
hsa-miR-3170
hsa-miR-3171
hsa-miR-6756-3p
hsa-miR-3910
hsa-miR-338-5p
hsa-miR-3132
hsa-miR-3174
hsa-miR-3133
hsa-miR-6773-5p
hsa-miR-3175
hsa-miR-3134
hsa-miR-3176
hsa-miR-6852-3p
hsa-miR-3137
hsa-miR-3917
hsa-miR-3179
hsa-miR-3138
hsa-miR-302a-5p
hsa-miR-1908-5p
hsa-miR-3918
hsa-miR-372-5p
hsa-miR-3139
hsa-miR-2355-5p
hsa-miR-188-5p
hsa-miR-128-1-5p
hsa-miR-6736-5p
hsa-miR-10a-3p
hsa-miR-6753-3p
hsa-miR-579-3p
hsa-miR-544a
hsa-miR-513a-3p
hsa-miR-106b-3p
hsa-miR-544b
hsa-miR-4683
hsa-miR-4662b
hsa-miR-6770-5p
hsa-miR-4688
hsa-miR-548i
hsa-miR-3156-3p
hsa-miR-29a-5p
hsa-miR-548l
hsa-miR-3622a-5p
hsa-miR-185-5p
hsa-miR-548m
hsa-miR-6733-5p
hsa-miR-548n
hsa-miR-4768-5p
hsa-miR-6812-3p
hsa-miR-548p
hsa-miR-1270
hsa-miR-3190-3p
hsa-miR-521
hsa-miR-548s
hsa-let-7f-1-3p
hsa-miR-933
hsa-miR-627-3p
hsa-miR-934
hsa-miR-548u
hsa-miR-1275
hsa-miR-1255a
hsa-miR-548v
hsa-miR-3136-5p
hsa-miR-1276
hsa-miR-5706
hsa-miR-323a-5p
hsa-miR-3074-5p
hsa-miR-548y
hsa-miR-488-3p
hsa-miR-3927-3p
hsa-miR-219b-3p
hsa-miR-5708
hsa-miR-548z
hsa-miR-539-3p
hsa-miR-3944-5p
hsa-miR-1245b-5p
hsa-miR-556-5p
hsa-let-7a-2-3p
hsa-miR-7846-3p
hsa-miR-135a-5p
hsa-miR-4782-3p
hsa-miR-99a-3p
hsa-miR-624-3p
hsa-miR-6844
hsa-miR-4728-5p
hsa-miR-6509-5p
hsa-let-7e-3p
hsa-miR-5010-5p
hsa-miR-6787-3p
hsa-miR-6866-5p
hsa-miR-570-3p
hsa-miR-1304-5p
hsa-miR-204-5p
hsa-miR-6883-3p
hsa-miR-4708-3p
hsa-miR-142-5p
hsa-miR-4662a-3p
hsa-miR-3130-5p
hsa-miR-4646-3p
hsa-miR-520g-5p
hsa-miR-378a-3p
hsa-miR-548t-5p
hsa-miR-4742-3p
hsa-miR-4680-3p
hsa-miR-6784-3p
hsa-miR-516b-3p
hsa-miR-1250-5p
hsa-miR-4532
hsa-miR-6809-3p
hsa-miR-376a-5p
hsa-miR-3187-3p
hsa-miR-6826-5p
hsa-miR-6503-5p
hsa-miR-329-5p
hsa-miR-6764-5p
hsa-miR-301b-5p
hsa-miR-363-5p
hsa-miR-492
hsa-miR-675-5p
hsa-miR-6727-5p
hsa-miR-380-3p
hsa-miR-496
hsa-miR-6806-3p
hsa-miR-4640-3p
hsa-miR-1538
hsa-miR-6761-5p
hsa-miR-4796-5p
hsa-miR-1287-5p
hsa-miR-655-3p
hsa-miR-146a-3p
hsa-miR-5189-3p
hsa-miR-6724-5p
hsa-miR-6803-3p
hsa-miR-548az-3p
hsa-miR-6741-3p
hsa-miR-6820-5p
hsa-miR-487a-3p
hsa-miR-3127-5p
hsa-miR-26b-3p
hsa-miR-6511a-5p
hsa-miR-3065-5p
hsa-miR-200a-5p
hsa-miR-3144-3p
hsa-miR-1910-3p
hsa-miR-6721-5p
hsa-miR-1273h-3p
hsa-miR-136-5p
hsa-miR-548h-5p
hsa-miR-519c-3p
hsa-miR-3124-5p
hsa-miR-215-3p
hsa-miR-3620-5p
hsa-miR-153-3p
hsa-miR-4461
hsa-miR-5001-5p
hsa-miR-4421
hsa-miR-4753-5p
hsa-miR-4465
hsa-miR-4424
hsa-miR-4466
hsa-miR-4425
hsa-miR-548at-3p
hsa-miR-4804-5p
hsa-miR-4467
hsa-miR-4426
hsa-miR-561-3p
hsa-miR-4469
hsa-miR-6874-3p
hsa-miR-4429
hsa-miR-377-3p
hsa-miR-7111-3p
hsa-miR-2116-5p
hsa-miR-548e-5p
hsa-miR-212-3p
hsa-miR-3677-3p
hsa-miR-150-3p
hsa-miR-5191
hsa-miR-300
hsa-miR-1468-5p
hsa-miR-5193
hsa-miR-490-5p
hsa-miR-4733-3p
hsa-miR-6837-3p
hsa-miR-6514-3p
hsa-miR-541-5p
hsa-miR-4750-5p
hsa-miR-6854-5p
hsa-miR-548aq-3p
hsa-miR-7-1-3p
hsa-miR-4433b-3p
hsa-miR-548b-5p
hsa-miR-6738-3p
hsa-miR-5699-5p
hsa-miR-4713-5p
hsa-miR-6755-5p
hsa-miR-513c-5p
hsa-miR-2110
hsa-miR-3691-5p
hsa-miR-2113
hsa-miR-6772-3p
hsa-miR-598-3p
hsa-miR-6718-5p
hsa-miR-187-3p
hsa-miR-501-5p
hsa-miR-6735-3p
hsa-miR-3660
hsa-miR-3661
hsa-miR-4787-5p
hsa-miR-3662
hsa-miR-629-5p
hsa-miR-3617-5p
hsa-miR-708-3p
hsa-miR-3668
hsa-miR-34a-3p
hsa-miR-6732-3p
hsa-miR-550a-5p
hsa-miR-331-3p
hsa-miR-410-5p
hsa-miR-4765
hsa-miR-548ah-3p
hsa-miR-4767
hsa-miR-4659b-3p
hsa-miR-1292-3p
hsa-miR-219a-5p
hsa-miR-3152-5p
hsa-miR-4729
hsa-miR-181b-3p
hsa-miR-6868-3p
hsa-miR-641
hsa-miR-600
hsa-miR-5585-3p
hsa-miR-518d-3p
hsa-miR-643
hsa-miR-144-3p
hsa-miR-548ae-3p
hsa-miR-607
hsa-miR-6508-3p
hsa-miR-609
hsa-miR-3940-3p
hsa-miR-552-3p
hsa-miR-15a-3p
hsa-miR-5582-3p
hsa-miR-6882-5p
hsa-miR-4707-5p
hsa-miR-141-3p
hsa-miR-6505-3p
hsa-miR-520f-3p
hsa-let-7a-5p
hsa-miR-6766-3p
hsa-miR-6783-5p
hsa-miR-516a-5p
hsa-miR-3180
hsa-miR-19b-1-5p
hsa-miR-6862-3p
hsa-miR-3960
hsa-miR-499b-3p
hsa-miR-374c-5p
hsa-miR-3143
hsa-miR-3146
hsa-miR-3148
hsa-miR-3149
hsa-miR-3929
hsa-miR-2277-5p
hsa-miR-589-3p
hsa-miR-6842-5p
hsa-miR-549a
hsa-miR-362-3p
hsa-miR-4692
hsa-miR-4284
hsa-miR-23c
hsa-miR-6726-3p
hsa-miR-6805-5p
hsa-miR-4286
hsa-miR-4699-3p
hsa-miR-4657
hsa-miR-6780a-3p
hsa-miR-365b-5p
hsa-miR-4795-3p
hsa-miR-3129-3p
hsa-miR-25-3p
hsa-miR-200c-3p
hsa-miR-940
hsa-miR-9-3p
hsa-miR-941
hsa-miR-4446-3p
hsa-miR-5006-3p
hsa-miR-33b-3p
hsa-miR-1243
hsa-miR-4758-3p
hsa-miR-577
hsa-miR-548ay-5p
hsa-miR-3180-5p
hsa-miR-1249-3p
hsa-miR-578
hsa-miR-219a-2-3p
hsa-miR-1289
hsa-miR-1266-5p
hsa-miR-3605-5p
hsa-miR-18b-3p
hsa-miR-548j-3p
hsa-miR-3126-3p
hsa-miR-3064-3p
hsa-miR-6715b-3p
hsa-miR-4477a
hsa-miR-450a-1-3p
hsa-miR-4477b
hsa-miR-4999-5p
hsa-miR-3160-3p
hsa-miR-1273g-5p
hsa-miR-6720-3p
hsa-miR-664b-3p
hsa-miR-4755-3p
hsa-miR-6859-3p
hsa-miR-6797-3p
hsa-miR-937-5p
hsa-miR-7113-5p
hsa-miR-580-3p
hsa-miR-4639-5p
hsa-miR-509-3p
hsa-miR-4423-5p
hsa-miR-3679-5p
hsa-miR-6839-5p
hsa-miR-5000-3p
hsa-miR-1226-5p
hsa-miR-6777-5p
hsa-miR-6856-3p
hsa-miR-548as-5p
hsa-miR-4690-3p
hsa-miR-2115-3p
hsa-miR-548d-3p
hsa-miR-3120-3p
hsa-miR-211-5p
hsa-miR-506-3p
hsa-miR-767-3p
hsa-miR-6819-3p
hsa-miR-6757-3p
hsa-miR-4732-5p
hsa-miR-6513-5p
hsa-miR-339-5p
hsa-miR-20a-3p
hsa-miR-4670-5p
hsa-miR-3150b-3p
hsa-miR-6774-5p
hsa-miR-4504
hsa-miR-6853-3p
hsa-miR-548ap-5p
hsa-miR-4507
hsa-miR-4433a-5p
hsa-miR-1909-5p
hsa-miR-4508
hsa-miR-373-5p
hsa-miR-548a-3p
hsa-miR-10b-3p
hsa-miR-5680
hsa-miR-3194-3p
hsa-miR-6754-3p
hsa-miR-5683
hsa-miR-5684
hsa-miR-597-5p
hsa-miR-1245a
hsa-miR-466
hsa-miR-548am-5p
hsa-miR-432-5p
hsa-miR-5689
hsa-miR-429
hsa-miR-3157-3p
hsa-miR-186-5p
hsa-miR-6734-5p
hsa-miR-4474-3p
hsa-miR-3191-3p
hsa-miR-628-3p
hsa-miR-1277-3p
hsa-miR-412-3p
hsa-miR-548aj-5p
hsa-miR-3928-3p
hsa-miR-181d-5p
hsa-miR-4687-3p
hsa-miR-6810-3p
hsa-miR-16-1-3p
hsa-miR-135b-5p
hsa-miR-330-5p
hsa-miR-3117-3p
hsa-miR-99b-3p
hsa-miR-6887-3p
hsa-miR-625-3p
hsa-miR-3613-3p
hsa-miR-486-3p
hsa-miR-4667-5p
hsa-miR-548x-5p
hsa-miR-3942-5p
hsa-miR-1237-3p
hsa-miR-4684-3p
hsa-miR-4763-5p
hsa-miR-605-5p
hsa-miR-5088-5p
hsa-miR-4470
hsa-miR-4430
hsa-miR-4473
hsa-miR-205-5p
hsa-miR-6884-3p
hsa-miR-526b-3p
hsa-miR-1271-3p
hsa-miR-4803
hsa-miR-4709-3p
hsa-miR-143-5p
hsa-miR-548ad-5p
hsa-miR-4478
hsa-miR-6507-5p
hsa-miR-4479
hsa-miR-3922-3p
hsa-let-7c-3p
hsa-miR-6847-3p
hsa-miR-1234-3p
hsa-miR-4760-5p
hsa-miR-942-3p
hsa-miR-765
hsa-miR-6748-3p
hsa-miR-4723-5p
hsa-miR-6827-5p
hsa-miR-4661-5p
hsa-miR-6782-3p
hsa-miR-6861-5p
hsa-miR-378b
hsa-miR-499a-5p
hsa-miR-196a-3p
hsa-miR-676-5p
hsa-miR-374b-3p
hsa-miR-378e
hsa-miR-511-5p
hsa-miR-4720-5p
hsa-miR-4485-5p
hsa-miR-378h
hsa-miR-6501-5p
hsa-miR-4536-5p
hsa-miR-378j
hsa-miR-6762-5p
hsa-miR-2276-3p
hsa-miR-548o-5p
hsa-miR-4797-5p
hsa-miR-361-5p
hsa-miR-656-3p
hsa-miR-449b-5p
hsa-miR-7155-3p
hsa-miR-3672
hsa-miR-3674
hsa-miR-194-3p
hsa-miR-4482-5p
hsa-miR-4777-3p
hsa-miR-1285-5p
hsa-miR-6511b-5p
hsa-miR-200b-5p
hsa-miR-4770
hsa-miR-3145-3p
hsa-miR-653-3p
hsa-miR-4445-5p
hsa-miR-147a
hsa-miR-5187-3p
hsa-miR-3162-5p
hsa-miR-4775
hsa-miR-4757-5p
hsa-miR-4324
hsa-miR-191-3p
hsa-miR-8057
hsa-miR-4326
hsa-miR-190a-5p
hsa-miR-939-3p
hsa-miR-7855-5p
hsa-miR-582-5p
hsa-miR-5090
hsa-miR-154-3p
hsa-miR-5091
hsa-miR-98-5p
hsa-miR-610
hsa-miR-663a
hsa-miR-494-5p
hsa-miR-5094
hsa-miR-1228-3p
hsa-miR-664a-5p
hsa-miR-545-5p
hsa-miR-5095
hsa-miR-206
hsa-miR-618
hsa-miR-550a-3-5p
hsa-miR-216a-5p
hsa-miR-548f-5p
hsa-miR-6892-5p
hsa-miR-508-5p
hsa-miR-4638-3p
hsa-miR-95-5p
hsa-miR-548bb-3p
hsa-miR-491-5p
hsa-miR-542-5p
hsa-miR-6855-5p
hsa-miR-548ar-3p
hsa-miR-4802-5p
hsa-miR-1537-3p
hsa-miR-6793-5p
hsa-miR-6872-3p
hsa-miR-2114-5p
hsa-miR-548c-5p
hsa-miR-6739-3p
hsa-miR-4714-5p
hsa-miR-766-5p
hsa-miR-6818-5p
hsa-miR-3675-3p
hsa-miR-4652-5p
hsa-miR-3193
hsa-miR-338-3p
hsa-miR-3150a-5p
hsa-miR-3195
hsa-miR-3154
hsa-miR-548ao-3p
hsa-miR-3116
hsa-miR-3199
hsa-miR-3938
hsa-miR-3159
hsa-miR-3118
hsa-miR-3939
hsa-miR-2355-3p
hsa-miR-188-3p
hsa-miR-6815-5p
hsa-miR-4660
hsa-miR-513a-5p
hsa-miR-6770-3p
hsa-miR-4669
hsa-miR-3622a-3p
hsa-miR-34b-3p
hsa-miR-6733-3p
hsa-miR-7109-3p
hsa-miR-576-5p
hsa-miR-1293
hsa-miR-6889-5p
hsa-miR-627-5p
hsa-miR-543
hsa-miR-1294
hsa-miR-1254
hsa-miR-27a-5p
hsa-miR-1256
hsa-miR-137
hsa-miR-488-5p
hsa-miR-3927-5p
hsa-miR-3074-3p
hsa-miR-219b-5p
hsa-miR-1258
hsa-miR-1299
hsa-miR-539-5p
hsa-miR-4666a-5p
hsa-miR-3944-3p
hsa-miR-182-3p
hsa-miR-1245b-3p
hsa-miR-556-3p
hsa-miR-6860
hsa-miR-1307-3p
hsa-miR-624-5p
hsa-miR-6087
hsa-miR-4649-5p
hsa-miR-485-5p
hsa-miR-4728-3p
hsa-miR-6509-3p
hsa-miR-1185-5p
hsa-miR-4745-5p
hsa-miR-6787-5p
hsa-miR-15b-3p
hsa-miR-133a-5p
hsa-miR-4762-3p
hsa-miR-23a-5p
hsa-miR-6866-3p
hsa-miR-570-5p
hsa-miR-204-3p
hsa-miR-4708-5p
hsa-miR-142-3p
hsa-miR-3130-3p
hsa-miR-4742-5p
hsa-miR-548t-3p
hsa-miR-4680-5p
hsa-miR-105-3p
hsa-miR-4510
hsa-miR-122-5p
hsa-miR-4511
hsa-miR-6809-5p
hsa-miR-3187-5p
hsa-miR-4516
hsa-miR-376a-3p
hsa-miR-4517
hsa-miR-6826-3p
hsa-miR-6503-3p
hsa-miR-6769b-3p
hsa-miR-6764-3p
hsa-miR-514b-3p
hsa-miR-5690
hsa-miR-301b-3p
hsa-miR-374a-5p
hsa-miR-5695
hsa-miR-5696
hsa-miR-5697
hsa-miR-4640-5p
hsa-miR-3680-5p
hsa-miR-6780b-3p
hsa-miR-6761-3p
hsa-miR-6840-5p
hsa-miR-4796-3p
hsa-miR-1287-3p
hsa-miR-655-5p
hsa-miR-548az-5p
hsa-miR-6741-5p
hsa-miR-4697-3p
hsa-miR-6820-3p
hsa-miR-584-3p
hsa-miR-139-3p
hsa-miR-3127-3p
hsa-miR-26b-5p
hsa-miR-6511a-3p
hsa-miR-3144-5p
hsa-miR-652-5p
hsa-miR-7151-5p
hsa-miR-5004-3p
hsa-miR-451a
hsa-miR-1910-5p
hsa-miR-4677-5p
hsa-miR-451b
hsa-miR-1273h-5p
hsa-miR-26a-1-3p
hsa-miR-125b-1-3p
hsa-miR-6798-3p
hsa-miR-6877-5p
hsa-miR-876-5p
hsa-miR-7854-3p
hsa-miR-548h-3p
hsa-miR-450b-3p
hsa-miR-6894-3p
hsa-miR-3620-3p
hsa-miR-4440
hsa-miR-5001-3p
hsa-miR-493-3p
hsa-miR-4442
hsa-miR-4443
hsa-miR-4753-3p
hsa-miR-6857-3p
hsa-miR-548at-5p
hsa-miR-4804-3p
hsa-miR-4489
hsa-miR-4448
hsa-miR-873-5p
hsa-miR-7851-3p
hsa-miR-3121-3p
hsa-miR-125a-3p
hsa-miR-524-5p
hsa-miR-6758-3p
hsa-miR-4733-5p
hsa-miR-6837-5p
hsa-miR-6514-5p
hsa-miR-490-3p
hsa-miR-20b-3p
hsa-miR-541-3p
hsa-miR-6854-3p
hsa-miR-326
hsa-miR-548b-3p
hsa-miR-5699-3p
hsa-miR-6817-3p
hsa-miR-4529-3p
hsa-miR-6755-3p
hsa-miR-513c-3p
hsa-miR-3691-3p
hsa-miR-1298-5p
hsa-miR-433-5p
hsa-miR-203b-3p
hsa-miR-103a-2-5p
hsa-miR-6735-5p
hsa-miR-106a-3p
hsa-miR-4787-3p
hsa-miR-3684
hsa-miR-7703
hsa-miR-708-5p
hsa-miR-3685
hsa-miR-3617-3p
hsa-miR-7705
hsa-miR-3687
hsa-miR-7706
hsa-miR-7848-3p
hsa-miR-5588-5p
hsa-miR-4741
hsa-miR-16-2-3p
hsa-miR-6888-3p
hsa-miR-4785
hsa-miR-4744
hsa-miR-887-3p
hsa-miR-1292-5p
hsa-miR-4788
hsa-miR-4668-5p
hsa-let-7g-3p
hsa-miR-660-3p
hsa-miR-1238-3p
hsa-miR-4685-3p
hsa-miR-6789-3p
hsa-miR-548aa
hsa-miR-548ab
hsa-miR-500b-3p
hsa-miR-548ac
hsa-miR-4781-3p
hsa-miR-1269a
hsa-miR-1269b
hsa-miR-144-5p
hsa-miR-548ag
hsa-miR-548ae-5p
hsa-miR-217
hsa-miR-548ai
hsa-miR-4665-5p
hsa-miR-376a-2-5p
hsa-miR-548al
hsa-miR-3940-5p
hsa-miR-3200-3p
hsa-miR-552-5p
hsa-miR-548an
hsa-miR-6786-3p
hsa-miR-1252-5p
hsa-miR-6882-3p
hsa-miR-6125
hsa-miR-548aw
hsa-miR-515-5p
hsa-miR-3189-3p
hsa-miR-4724-5p
hsa-miR-6505-5p
hsa-miR-6128
hsa-miR-6766-5p
hsa-miR-6783-3p
hsa-miR-516a-3p
hsa-miR-6862-5p
hsa-miR-3941
hsa-miR-3163
hsa-miR-196b-3p
hsa-miR-6729-5p
hsa-miR-3164
hsa-miR-3165
hsa-miR-6808-3p
hsa-miR-3167
hsa-miR-6746-3p
hsa-miR-6502-5p
hsa-miR-328-5p
hsa-miR-3128
hsa-miR-6763-5p
hsa-miR-589-5p
hsa-miR-514a-5p
hsa-miR-3909
hsa-miR-2277-3p
hsa-miR-4798-5p
hsa-miR-6842-3p
hsa-miR-345-3p
hsa-miR-301a-5p
hsa-miR-449c-5p
hsa-miR-5009-5p
hsa-miR-133b
hsa-miR-4636
hsa-miR-6743-3p
hsa-miR-4678
hsa-miR-4637
hsa-miR-770-5p
hsa-miR-6780a-5p
hsa-miR-4795-5p
hsa-miR-3129-5p
hsa-miR-551b-5p
hsa-miR-200c-5p
hsa-miR-9-5p
hsa-miR-592
hsa-miR-1261
hsa-miR-33b-5p
hsa-miR-1262
hsa-miR-671-5p
hsa-miR-1295a
hsa-miR-6802-3p
hsa-miR-192-3p
hsa-miR-548ay-3p
hsa-miR-3180-3p
hsa-miR-6740-3p
hsa-miR-509-3-5p
hsa-miR-548j-5p
hsa-miR-3126-5p
hsa-miR-29b-1-5p
hsa-miR-3064-5p
hsa-miR-495-5p
hsa-miR-4738-3p
hsa-miR-3934-5p
hsa-miR-1229-3p
hsa-miR-664b-5p
hsa-miR-4999-3p
hsa-miR-4676-3p
hsa-miR-4755-5p
hsa-miR-6859-5p
hsa-miR-2467-5p
hsa-miR-4772-3p
hsa-miR-937-3p
hsa-miR-6876-3p
hsa-miR-216b-5p
hsa-miR-548g-5p
hsa-miR-519b-3p
hsa-miR-509-5p
hsa-miR-4639-3p
hsa-miR-3679-3p
hsa-miR-3140-3p
hsa-miR-5000-5p
hsa-miR-7973
hsa-miR-1226-3p
hsa-miR-7974
hsa-miR-4690-5p
hsa-miR-7978
hsa-miR-3135a
hsa-miR-3135b
hsa-miR-7110-3p
hsa-miR-455-5p
hsa-miR-2115-5p
hsa-miR-548d-5p
hsa-miR-3120-5p
hsa-miR-506-5p
hsa-miR-523-3p
hsa-miR-4732-3p
hsa-miR-4521
hsa-miR-6513-3p
hsa-miR-4522
hsa-miR-3150b-5p
hsa-miR-4670-3p
hsa-miR-6774-3p
hsa-miR-548ap-3p
hsa-miR-4800-5p
hsa-miR-302b-3p
hsa-miR-1909-3p
hsa-miR-6870-3p
hsa-miR-452-5p
hsa-miR-3177-3p
hsa-miR-6737-3p
hsa-miR-513b-5p
hsa-miR-4789-5p
hsa-miR-1193
hsa-miR-1972
hsa-miR-6833-3p
hsa-miR-6510-3p
hsa-miR-1973
hsa-miR-597-3p
hsa-miR-6850-5p
hsa-miR-1976
hsa-miR-548am-3p
hsa-miR-432-3p
hsa-miR-3157-5p
hsa-miR-203a-5p
hsa-miR-744-3p
hsa-miR-186-3p
hsa-miR-3591-5p
hsa-miR-6734-3p
hsa-miR-6813-5p
hsa-miR-3191-5p
hsa-miR-6751-5p
hsa-miR-2682-5p
hsa-miR-4786-5p
hsa-miR-628-5p
hsa-miR-1277-5p
hsa-miR-412-5p
hsa-miR-3616-5p
hsa-miR-889-5p
hsa-miR-149-3p
hsa-miR-371a-5p
hsa-miR-27b-5p
hsa-miR-548aj-3p
hsa-miR-4749-5p
hsa-miR-183-3p
hsa-miR-6810-5p
hsa-miR-129-5p
hsa-miR-518f-3p
hsa-miR-135b-3p
hsa-miR-625-5p
hsa-miR-4659a-3p
hsa-miR-486-5p
hsa-miR-3925-5p
hsa-miR-4667-3p
hsa-miR-548x-3p
hsa-miR-3942-3p
hsa-miR-4684-5p
hsa-miR-605-3p
hsa-miR-4492
hsa-miR-6884-5p
hsa-miR-205-3p
hsa-miR-4454
hsa-miR-143-3p
hsa-miR-4497
hsa-miR-222-5p
hsa-miR-4498
hsa-miR-6507-3p
hsa-let-7c-5p
hsa-miR-6847-5p
hsa-miR-6785-5p
hsa-miR-5581-3p
hsa-miR-202-3p
hsa-miR-138-1-3p
hsa-miR-758-5p
hsa-miR-1273a
hsa-miR-5188
hsa-miR-1273c
hsa-miR-4723-3p
hsa-miR-1273d
hsa-miR-1827
hsa-miR-6827-3p
hsa-miR-1273e
hsa-miR-4661-3p
hsa-miR-296-5p
hsa-miR-6861-3p
hsa-miR-196a-5p
hsa-miR-381-5p
hsa-miR-676-3p
hsa-miR-6807-5p
hsa-miR-3664-3p
hsa-miR-197-5p
ENSG00000000005
ENSG00000000971
ENSG00000001461
ENSG00000001497
ENSG00000001626
ENSG00000002586
ENSG00000002919
ENSG00000004478
ENSG00000004799
ENSG00000004939
ENSG00000004948
ENSG00000005001
ENSG00000005238
ENSG00000005381
ENSG00000005889
ENSG00000005981
ENSG00000006016
ENSG00000006607
ENSG00000006659
ENSG00000006744
ENSG00000006756
ENSG00000006837
ENSG00000007341
ENSG00000008118
ENSG00000008256
ENSG00000008394
ENSG00000008438
ENSG00000008735
ENSG00000010165
ENSG00000010292
ENSG00000010539
ENSG00000010626
ENSG00000011198
ENSG00000011485
ENSG00000011523
ENSG00000011638
ENSG00000011677
ENSG00000012779
ENSG00000012817
ENSG00000013573
ENSG00000018625
ENSG00000018869
ENSG00000022556
ENSG00000022567
ENSG00000023608
ENSG00000027001
ENSG00000029534
ENSG00000029559
ENSG00000030304
ENSG00000034677
ENSG00000036448
ENSG00000038295
ENSG00000042286
ENSG00000042304
ENSG00000042445
ENSG00000042753
ENSG00000046653
ENSG00000047230
ENSG00000047365
ENSG00000048471
ENSG00000048707
ENSG00000049192
ENSG00000049759
ENSG00000050030
ENSG00000050405
ENSG00000050426
ENSG00000053371
ENSG00000053438
ENSG00000054277
ENSG00000054392
ENSG00000054690
ENSG00000055163
ENSG00000055332
ENSG00000055609
ENSG00000057704
ENSG00000058056
ENSG00000058085
ENSG00000058091
ENSG00000058600
ENSG00000060140
ENSG00000060971
ENSG00000062282
ENSG00000062598
ENSG00000062716
ENSG00000063015
ENSG00000063180
ENSG00000063438
ENSG00000064195
ENSG00000064886
ENSG00000065029
ENSG00000065320
ENSG00000065457
ENSG00000065534
ENSG00000065621
ENSG00000065802
ENSG00000065970
ENSG00000066084
ENSG00000066135
ENSG00000066185
ENSG00000066468
ENSG00000066629
ENSG00000066827
ENSG00000066923
ENSG00000066933
ENSG00000067048
ENSG00000067141
ENSG00000067601
ENSG00000067646
ENSG00000068097
ENSG00000068615
ENSG00000068745
ENSG00000069020
ENSG00000069535
ENSG00000070031
ENSG00000070159
ENSG00000070495
ENSG00000070526
ENSG00000070601
ENSG00000070882
ENSG00000071575
ENSG00000071967
ENSG00000072274
ENSG00000072501
ENSG00000072506
ENSG00000072694
ENSG00000072954
ENSG00000073331
ENSG00000073417
ENSG00000073464
ENSG00000074211
ENSG00000074410
ENSG00000074527
ENSG00000074935
ENSG00000075213
ENSG00000075223
ENSG00000075461
ENSG00000075643
ENSG00000075914
ENSG00000076067
ENSG00000076258
ENSG00000077549
ENSG00000077942
ENSG00000078319
ENSG00000078399
ENSG00000078401
ENSG00000078487
ENSG00000078579
ENSG00000078596
ENSG00000078900
ENSG00000078967
ENSG00000079215
ENSG00000079335
ENSG00000079385
ENSG00000079931
ENSG00000080200
ENSG00000080546
ENSG00000080823
ENSG00000080824
ENSG00000081277
ENSG00000082196
ENSG00000082556
ENSG00000083093
ENSG00000083290
ENSG00000083720
ENSG00000083750
ENSG00000083814
ENSG00000084072
ENSG00000084628
ENSG00000084674
ENSG00000084710
ENSG00000084764
ENSG00000085377
ENSG00000085382
ENSG00000085511
ENSG00000085552
ENSG00000085982
ENSG00000085998
ENSG00000086015
ENSG00000086061
ENSG00000086288
ENSG00000086506
ENSG00000086717
ENSG00000087074
ENSG00000087206
ENSG00000087237
ENSG00000087253
ENSG00000087494
ENSG00000087884
ENSG00000087903
ENSG00000088320
ENSG00000088367
ENSG00000088386
ENSG00000088448
ENSG00000088727
ENSG00000088812
ENSG00000088876
ENSG00000088970
ENSG00000089022
ENSG00000089053
ENSG00000089057
ENSG00000089060
ENSG00000089163
ENSG00000089177
ENSG00000090857
ENSG00000091129
ENSG00000091137
ENSG00000091428
ENSG00000091972
ENSG00000092621
ENSG00000092847
ENSG00000093134
ENSG00000093217
ENSG00000094916
ENSG00000095321
ENSG00000095585
ENSG00000096006
ENSG00000096384
ENSG00000096968
ENSG00000099219
ENSG00000099250
ENSG00000099290
ENSG00000099399
ENSG00000099715
ENSG00000099725
ENSG00000099937
ENSG00000099958
ENSG00000099974
ENSG00000099977
ENSG00000099992
ENSG00000099994
ENSG00000100033
ENSG00000100058
ENSG00000100077
ENSG00000100100
ENSG00000100121
ENSG00000100147
ENSG00000100167
ENSG00000100191
ENSG00000100209
ENSG00000100271
ENSG00000100290
ENSG00000100292
ENSG00000100336
ENSG00000100376
ENSG00000100379
ENSG00000100417
ENSG00000100448
ENSG00000100473
ENSG00000100564
ENSG00000100577
ENSG00000100591
ENSG00000100605
ENSG00000100629
ENSG00000100714
ENSG00000100802
ENSG00000100865
ENSG00000100867
ENSG00000100918
ENSG00000100985
ENSG00000101019
ENSG00000101049
ENSG00000101052
ENSG00000101162
ENSG00000101190
ENSG00000101236
ENSG00000101265
ENSG00000101276
ENSG00000101278
ENSG00000101290
ENSG00000101294
ENSG00000101353
ENSG00000101391
ENSG00000101441
ENSG00000101442
ENSG00000101445
ENSG00000101452
ENSG00000101457
ENSG00000101605
ENSG00000101846
ENSG00000101849
ENSG00000101890
ENSG00000101898
ENSG00000102030
ENSG00000102145
ENSG00000102290
ENSG00000102312
ENSG00000102317
ENSG00000102401
ENSG00000102543
ENSG00000102554
ENSG00000102699
ENSG00000102837
ENSG00000102981
ENSG00000103034
ENSG00000103037
ENSG00000103061
ENSG00000103184
ENSG00000103226
ENSG00000103310
ENSG00000103365
ENSG00000103404
ENSG00000103449
ENSG00000103485
ENSG00000103489
ENSG00000103512
ENSG00000103534
ENSG00000103707
ENSG00000103723
ENSG00000103811
ENSG00000103888
ENSG00000103994
ENSG00000104140
ENSG00000104218
ENSG00000104228
ENSG00000104237
ENSG00000104368
ENSG00000104427
ENSG00000104432
ENSG00000104549
ENSG00000104660
ENSG00000104714
ENSG00000104783
ENSG00000104808
ENSG00000104826
ENSG00000104827
ENSG00000104918
ENSG00000104938
ENSG00000104941
ENSG00000104998
ENSG00000105072
ENSG00000105085
ENSG00000105136
ENSG00000105146
ENSG00000105198
ENSG00000105205
ENSG00000105220
ENSG00000105255
ENSG00000105357
ENSG00000105514
ENSG00000105516
ENSG00000105610
ENSG00000105612
ENSG00000105650
ENSG00000105664
ENSG00000105808
ENSG00000105889
ENSG00000105982
ENSG00000106066
ENSG00000106069
ENSG00000106078
ENSG00000106123
ENSG00000106261
ENSG00000106268
ENSG00000106302
ENSG00000106336
ENSG00000106536
ENSG00000106541
ENSG00000106546
ENSG00000106610
ENSG00000106628
ENSG00000106686
ENSG00000106688
ENSG00000106733
ENSG00000106852
ENSG00000107018
ENSG00000107099
ENSG00000107130
ENSG00000107185
ENSG00000107242
ENSG00000107438
ENSG00000107554
ENSG00000107742
ENSG00000107815
ENSG00000107874
ENSG00000107902
ENSG00000107959
ENSG00000108100
ENSG00000108187
ENSG00000108242
ENSG00000108244
ENSG00000108448
ENSG00000108511
ENSG00000108515
ENSG00000108516
ENSG00000108786
ENSG00000108813
ENSG00000108846
ENSG00000108924
ENSG00000108932
ENSG00000109158
ENSG00000109193
ENSG00000109265
ENSG00000109272
ENSG00000109321
ENSG00000109472
ENSG00000109576
ENSG00000109586
ENSG00000109689
ENSG00000109756
ENSG00000109794
ENSG00000109920
ENSG00000109944
ENSG00000109971
ENSG00000110002
ENSG00000110074
ENSG00000110079
ENSG00000110107
ENSG00000110172
ENSG00000110203
ENSG00000110245
ENSG00000110436
ENSG00000110455
ENSG00000110693
ENSG00000110848
ENSG00000110852
ENSG00000110925
ENSG00000110934
ENSG00000110987
ENSG00000111144
ENSG00000111254
ENSG00000111344
ENSG00000111364
ENSG00000111641
ENSG00000111671
ENSG00000111696
ENSG00000111732
ENSG00000111913
ENSG00000112077
ENSG00000112096
ENSG00000112110
ENSG00000112183
ENSG00000112195
ENSG00000112212
ENSG00000112293
ENSG00000112299
ENSG00000112303
ENSG00000112343
ENSG00000112562
ENSG00000112578
ENSG00000112679
ENSG00000112699
ENSG00000112782
ENSG00000112812
ENSG00000112851
ENSG00000112852
ENSG00000112877
ENSG00000112964
ENSG00000112983
ENSG00000113108
ENSG00000113209
ENSG00000113248
ENSG00000113300
ENSG00000113318
ENSG00000113327
ENSG00000113361
ENSG00000113389
ENSG00000113391
ENSG00000113396
ENSG00000113448
ENSG00000113578
ENSG00000113600
ENSG00000113645
ENSG00000113739
ENSG00000113946
ENSG00000114279
ENSG00000114316
ENSG00000114374
ENSG00000114423
ENSG00000114473
ENSG00000114544
ENSG00000114767
ENSG00000114779
ENSG00000114805
ENSG00000115129
ENSG00000115137
ENSG00000115226
ENSG00000115252
ENSG00000115255
ENSG00000115274
ENSG00000115290
ENSG00000115353
ENSG00000115361
ENSG00000115484
ENSG00000115525
ENSG00000115541
ENSG00000115652
ENSG00000115738
ENSG00000115963
ENSG00000116039
ENSG00000116096
ENSG00000116161
ENSG00000116353
ENSG00000116586
ENSG00000116661
ENSG00000116670
ENSG00000116675
ENSG00000116717
ENSG00000116761
ENSG00000116815
ENSG00000116819
ENSG00000117009
ENSG00000117036
ENSG00000117115
ENSG00000117122
ENSG00000117226
ENSG00000117262
ENSG00000117322
ENSG00000117407
ENSG00000117480
ENSG00000117481
ENSG00000117523
ENSG00000117586
ENSG00000117601
ENSG00000117791
ENSG00000118113
ENSG00000118137
ENSG00000118432
ENSG00000118514
ENSG00000118520
ENSG00000118816
ENSG00000118849
ENSG00000118894
ENSG00000119042
ENSG00000119408
ENSG00000119421
ENSG00000119509
ENSG00000119514
ENSG00000119599
ENSG00000119703
ENSG00000119772
ENSG00000119888
ENSG00000120055
ENSG00000120158
ENSG00000120160
ENSG00000120210
ENSG00000120322
ENSG00000120438
ENSG00000120664
ENSG00000120669
ENSG00000120694
ENSG00000120738
ENSG00000120832
ENSG00000120833
ENSG00000120889
ENSG00000121060
ENSG00000121101
ENSG00000121270
ENSG00000121281
ENSG00000121289
ENSG00000121390
ENSG00000121406
ENSG00000121417
ENSG00000121570
ENSG00000121716
ENSG00000121743
ENSG00000121897
ENSG00000121898
ENSG00000121966
ENSG00000122085
ENSG00000122121
ENSG00000122133
ENSG00000122257
ENSG00000122359
ENSG00000122378
ENSG00000122642
ENSG00000122674
ENSG00000122679
ENSG00000122691
ENSG00000122696
ENSG00000122824
ENSG00000122861
ENSG00000122877
ENSG00000123130
ENSG00000123146
ENSG00000123201
ENSG00000123240
ENSG00000123342
ENSG00000123496
ENSG00000123607
ENSG00000123636
ENSG00000123700
ENSG00000123838
ENSG00000123965
ENSG00000124019
ENSG00000124067
ENSG00000124107
ENSG00000124120
ENSG00000124177
ENSG00000124299
ENSG00000124343
ENSG00000124370
ENSG00000124406
ENSG00000124429
ENSG00000124459
ENSG00000124466
ENSG00000124469
ENSG00000124523
ENSG00000124587
ENSG00000124588
ENSG00000124602
ENSG00000124657
ENSG00000124701
ENSG00000124721
ENSG00000124731
ENSG00000124785
ENSG00000124831
ENSG00000124839
ENSG00000125149
ENSG00000125257
ENSG00000125388
ENSG00000125430
ENSG00000125450
ENSG00000125454
ENSG00000125485
ENSG00000125637
ENSG00000125657
ENSG00000125740
ENSG00000125741
ENSG00000125746
ENSG00000125775
ENSG00000125780
ENSG00000125818
ENSG00000125823
ENSG00000125844
ENSG00000125846
ENSG00000125864
ENSG00000125895
ENSG00000126012
ENSG00000126091
ENSG00000126246
ENSG00000126353
ENSG00000126368
ENSG00000126467
ENSG00000126767
ENSG00000126890
ENSG00000127241
ENSG00000127249
ENSG00000127324
ENSG00000127362
ENSG00000127743
ENSG00000127824
ENSG00000127928
ENSG00000128045
ENSG00000128218
ENSG00000128335
ENSG00000128342
ENSG00000128482
ENSG00000128510
ENSG00000128578
ENSG00000128683
ENSG00000128833
ENSG00000128849
ENSG00000128872
ENSG00000128891
ENSG00000128908
ENSG00000128918
ENSG00000129151
ENSG00000129158
ENSG00000129173
ENSG00000129197
ENSG00000129204
ENSG00000129355
ENSG00000129472
ENSG00000129474
ENSG00000129493
ENSG00000129595
ENSG00000129691
ENSG00000129749
ENSG00000129824
ENSG00000130021
ENSG00000130023
ENSG00000130119
ENSG00000130164
ENSG00000130528
ENSG00000130544
ENSG00000130559
ENSG00000130560
ENSG00000130595
ENSG00000130656
ENSG00000130695
ENSG00000130720
ENSG00000130741
ENSG00000130755
ENSG00000131002
ENSG00000131015
ENSG00000131019
ENSG00000131069
ENSG00000131080
ENSG00000131089
ENSG00000131096
ENSG00000131115
ENSG00000131149
ENSG00000131323
ENSG00000131351
ENSG00000131470
ENSG00000131484
ENSG00000131737
ENSG00000131773
ENSG00000131797
ENSG00000131848
ENSG00000131849
ENSG00000131873
ENSG00000131944
ENSG00000132002
ENSG00000132141
ENSG00000132199
ENSG00000132256
ENSG00000132274
ENSG00000132359
ENSG00000132591
ENSG00000132681
ENSG00000132693
ENSG00000132703
ENSG00000132716
ENSG00000132718
ENSG00000132768
ENSG00000132801
ENSG00000132819
ENSG00000132958
ENSG00000132967
ENSG00000132972
ENSG00000133019
ENSG00000133059
ENSG00000133069
ENSG00000133107
ENSG00000133110
ENSG00000133115
ENSG00000133142
ENSG00000133169
ENSG00000133195
ENSG00000133216
ENSG00000133433
ENSG00000133454
ENSG00000133466
ENSG00000133627
ENSG00000133687
ENSG00000133710
ENSG00000133742
ENSG00000133794
ENSG00000133800
ENSG00000133805
ENSG00000133874
ENSG00000133943
ENSG00000133962
ENSG00000134020
ENSG00000134042
ENSG00000134152
ENSG00000134184
ENSG00000134202
ENSG00000134259
ENSG00000134291
ENSG00000134324
ENSG00000134343
ENSG00000134463
ENSG00000134571
ENSG00000134594
ENSG00000134640
ENSG00000134809
ENSG00000134827
ENSG00000134909
ENSG00000134955
ENSG00000134962
ENSG00000135111
ENSG00000135119
ENSG00000135127
ENSG00000135205
ENSG00000135346
ENSG00000135363
ENSG00000135407
ENSG00000135437
ENSG00000135446
ENSG00000135473
ENSG00000135622
ENSG00000135632
ENSG00000135744
ENSG00000135750
ENSG00000135766
ENSG00000135778
ENSG00000135924
ENSG00000135931
ENSG00000135951
ENSG00000135966
ENSG00000135973
ENSG00000136040
ENSG00000136114
ENSG00000136141
ENSG00000136149
ENSG00000136167
ENSG00000136197
ENSG00000136531
ENSG00000136695
ENSG00000136697
ENSG00000136718
ENSG00000136811
ENSG00000136828
ENSG00000136842
ENSG00000136866
ENSG00000136928
ENSG00000136929
ENSG00000136935
ENSG00000136943
ENSG00000137142
ENSG00000137185
ENSG00000137200
ENSG00000137225
ENSG00000137275
ENSG00000137288
ENSG00000137434
ENSG00000137441
ENSG00000137460
ENSG00000137494
ENSG00000137513
ENSG00000137558
ENSG00000137628
ENSG00000137700
ENSG00000137817
ENSG00000137857
ENSG00000137948
ENSG00000137968
ENSG00000137970
ENSG00000138061
ENSG00000138101
ENSG00000138111
ENSG00000138135
ENSG00000138166
ENSG00000138193
ENSG00000138207
ENSG00000138617
ENSG00000138641
ENSG00000138646
ENSG00000138678
ENSG00000138722
ENSG00000138735
ENSG00000138744
ENSG00000138758
ENSG00000138829
ENSG00000139173
ENSG00000139182
ENSG00000139187
ENSG00000139219
ENSG00000139239
ENSG00000139263
ENSG00000139318
ENSG00000139370
ENSG00000139410
ENSG00000139428
ENSG00000139514
ENSG00000139656
ENSG00000139675
ENSG00000139780
ENSG00000139899
ENSG00000139908
ENSG00000139946
ENSG00000139973
ENSG00000139988
ENSG00000140022
ENSG00000140090
ENSG00000140105
ENSG00000140254
ENSG00000140280
ENSG00000140403
ENSG00000140455
ENSG00000140465
ENSG00000140543
ENSG00000140650
ENSG00000140830
ENSG00000140932
ENSG00000140950
ENSG00000140993
ENSG00000141034
ENSG00000141096
ENSG00000141298
ENSG00000141401
ENSG00000141431
ENSG00000141437
ENSG00000141452
ENSG00000141458
ENSG00000141469
ENSG00000141519
ENSG00000141560
ENSG00000141642
ENSG00000141698
ENSG00000141934
ENSG00000142178
ENSG00000142484
ENSG00000142528
ENSG00000142794
ENSG00000142871
ENSG00000142959
ENSG00000142973
ENSG00000143001
ENSG00000143079
ENSG00000143125
ENSG00000143153
ENSG00000143179
ENSG00000143184
ENSG00000143185
ENSG00000143194
ENSG00000143318
ENSG00000143369
ENSG00000143374
ENSG00000143375
ENSG00000143412
ENSG00000143437
ENSG00000143452
ENSG00000143479
ENSG00000143486
ENSG00000143514
ENSG00000143546
ENSG00000143556
ENSG00000143753
ENSG00000143801
ENSG00000143811
ENSG00000143839
ENSG00000143847
ENSG00000144031
ENSG00000144045
ENSG00000144063
ENSG00000144115
ENSG00000144134
ENSG00000144136
ENSG00000144152
ENSG00000144218
ENSG00000144381
ENSG00000144407
ENSG00000144452
ENSG00000144550
ENSG00000144619
ENSG00000144645
ENSG00000144681
ENSG00000144802
ENSG00000144824
ENSG00000144837
ENSG00000144857
ENSG00000145113
ENSG00000145335
ENSG00000145545
ENSG00000145569
ENSG00000145685
ENSG00000145687
ENSG00000145757
ENSG00000145819
ENSG00000145850
ENSG00000145882
ENSG00000145908
ENSG00000145912
ENSG00000145945
ENSG00000145982
ENSG00000146001
ENSG00000146072
ENSG00000146090
ENSG00000146166
ENSG00000146276
ENSG00000146469
ENSG00000146521
ENSG00000146530
ENSG00000146535
ENSG00000146574
ENSG00000146678
ENSG00000146700
ENSG00000146707
ENSG00000146733
ENSG00000146826
ENSG00000146857
ENSG00000146909
ENSG00000146938
ENSG00000146955
ENSG00000147050
ENSG00000147082
ENSG00000147099
ENSG00000147155
ENSG00000147223
ENSG00000147246
ENSG00000147255
ENSG00000147381
ENSG00000147421
ENSG00000147454
ENSG00000147535
ENSG00000147573
ENSG00000147586
ENSG00000147606
ENSG00000148053
ENSG00000148200
ENSG00000148218
ENSG00000148346
ENSG00000148483
ENSG00000148488
ENSG00000148513
ENSG00000148572
ENSG00000148730
ENSG00000148842
ENSG00000148843
ENSG00000148926
ENSG00000148942
ENSG00000149050
ENSG00000149054
ENSG00000149177
ENSG00000149212
ENSG00000149262
ENSG00000149289
ENSG00000149300
ENSG00000149380
ENSG00000149483
ENSG00000149489
ENSG00000149516
ENSG00000149531
ENSG00000149582
ENSG00000149636
ENSG00000150045
ENSG00000150076
ENSG00000150281
ENSG00000150347
ENSG00000150457
ENSG00000150630
[truncated: 6,832 more rows]

## Sheet: membersOfModule_1
hsa-miR-103a-3p
hsa-miR-98-3p
hsa-miR-335-5p
hsa-miR-1307-5p
hsa-miR-196b-5p
hsa-miR-34c-5p
hsa-miR-149-5p
hsa-miR-210-3p
hsa-miR-450a-2-3p
hsa-miR-1247-3p
hsa-miR-4433b-5p
hsa-miR-665
hsa-miR-138-5p
hsa-miR-6516-3p
hsa-miR-339-3p
hsa-miR-1197
hsa-miR-3613-5p
ENSG00000000419
ENSG00000000457
ENSG00000001084
ENSG00000001561
ENSG00000001629
ENSG00000001631
ENSG00000003436
ENSG00000003987
ENSG00000003989
ENSG00000004059
ENSG00000004139
ENSG00000004660
ENSG00000004700
ENSG00000004766
ENSG00000004776
ENSG00000004897
ENSG00000004961
ENSG00000005059
ENSG00000005073
ENSG00000005108
ENSG00000005175
ENSG00000005379
ENSG00000005436
ENSG00000005448
ENSG00000005700
ENSG00000005812
ENSG00000005882
ENSG00000005893
ENSG00000005961
ENSG00000006025
ENSG00000006282
ENSG00000006451
ENSG00000006459
ENSG00000006534
ENSG00000006576
ENSG00000006638
ENSG00000006652
ENSG00000006715
ENSG00000006740
ENSG00000006747
ENSG00000007168
ENSG00000007516
ENSG00000007944
ENSG00000008056
ENSG00000008282
ENSG00000008294
ENSG00000008300
ENSG00000008405
ENSG00000008838
ENSG00000008952
ENSG00000009307
ENSG00000009335
ENSG00000009780
ENSG00000009830
ENSG00000009844
ENSG00000009954
ENSG00000010017
ENSG00000010072
ENSG00000010244
ENSG00000010270
ENSG00000010295
ENSG00000010319
ENSG00000010327
ENSG00000010803
ENSG00000010818
ENSG00000011105
ENSG00000011114
ENSG00000011143
ENSG00000011260
ENSG00000011275
ENSG00000011405
ENSG00000011454
ENSG00000011478
ENSG00000011566
ENSG00000012963
ENSG00000013364
ENSG00000013374
ENSG00000013441
ENSG00000013523
ENSG00000013561
ENSG00000013810
ENSG00000014123
ENSG00000014257
ENSG00000014824
ENSG00000015153
ENSG00000015171
ENSG00000015532
ENSG00000017260
ENSG00000018408
ENSG00000018510
ENSG00000018610
ENSG00000019144
ENSG00000019485
ENSG00000019995
ENSG00000020181
ENSG00000020426
ENSG00000020922
ENSG00000021355
ENSG00000021574
ENSG00000021762
ENSG00000021776
ENSG00000023041
ENSG00000023228
ENSG00000023287
ENSG00000023516
ENSG00000023734
ENSG00000023909
ENSG00000024048
ENSG00000024862
ENSG00000025039
ENSG00000025156
ENSG00000025434
ENSG00000026025
ENSG00000027697
ENSG00000028116
ENSG00000028203
ENSG00000028839
ENSG00000029153
ENSG00000029363
ENSG00000029364
ENSG00000029725
ENSG00000030066
ENSG00000030110
ENSG00000030419
ENSG00000031003
ENSG00000031691
ENSG00000032219
ENSG00000033030
ENSG00000033170
ENSG00000033178
ENSG00000033800
ENSG00000034510
ENSG00000034693
ENSG00000035687
ENSG00000035928
ENSG00000036054
ENSG00000036257
ENSG00000036549
ENSG00000037749
ENSG00000037757
ENSG00000038210
ENSG00000038274
ENSG00000038427
ENSG00000039123
ENSG00000039319
ENSG00000039560
ENSG00000040531
ENSG00000041353
ENSG00000041880
ENSG00000042429
ENSG00000043093
ENSG00000043143
ENSG00000043514
ENSG00000044090
ENSG00000046647
ENSG00000047249
ENSG00000047410
ENSG00000047578
ENSG00000047621
ENSG00000047634
ENSG00000047849
ENSG00000047932
ENSG00000048140
ENSG00000048392
ENSG00000048405
ENSG00000048649
ENSG00000049089
ENSG00000049245
ENSG00000049540
ENSG00000050130
ENSG00000050165
ENSG00000050393
ENSG00000050555
ENSG00000050748
ENSG00000051009
ENSG00000051128
ENSG00000051523
ENSG00000052723
ENSG00000052841
ENSG00000053702
ENSG00000053770
ENSG00000054267
ENSG00000054793
ENSG00000054983
ENSG00000055118
ENSG00000055130
ENSG00000055147
ENSG00000055211
ENSG00000055483
ENSG00000055813
ENSG00000056050
ENSG00000056097
ENSG00000056586
ENSG00000057663
ENSG00000057935
ENSG00000058272
ENSG00000058673
ENSG00000058729
ENSG00000059728
ENSG00000059769
ENSG00000060339
ENSG00000060982
ENSG00000061337
ENSG00000061676
ENSG00000061794
ENSG00000062194
ENSG00000062524
ENSG00000062650
ENSG00000062725
ENSG00000063241
ENSG00000063587
ENSG00000063601
ENSG00000063854
ENSG00000064012
ENSG00000064205
ENSG00000064225
ENSG00000064313
ENSG00000064490
ENSG00000064545
ENSG00000064652
ENSG00000064703
ENSG00000065054
ENSG00000065057
ENSG00000065135
ENSG00000065154
ENSG00000065243
ENSG00000065548
ENSG00000065559
ENSG00000065613
ENSG00000065615
ENSG00000065883
ENSG00000065989
ENSG00000066027
ENSG00000066056
ENSG00000066422
ENSG00000066427
ENSG00000066455
ENSG00000066557
ENSG00000066583
ENSG00000066654
ENSG00000066777
ENSG00000066855
ENSG00000067064
ENSG00000067167
ENSG00000067191
ENSG00000067208
ENSG00000067334
ENSG00000067365
ENSG00000067445
ENSG00000067533
ENSG00000067715
ENSG00000067955
ENSG00000068078
ENSG00000068137
ENSG00000068366
ENSG00000068383
ENSG00000068438
ENSG00000068654
ENSG00000068697
ENSG00000068831
ENSG00000068903
ENSG00000068912
ENSG00000068971
ENSG00000068976
ENSG00000069011
ENSG00000069275
ENSG00000069329
ENSG00000069345
ENSG00000069667
ENSG00000069702
ENSG00000069712
ENSG00000069849
ENSG00000069869
ENSG00000069943
ENSG00000069956
ENSG00000069998
ENSG00000070081
ENSG00000070087
ENSG00000070182
ENSG00000070214
ENSG00000070367
ENSG00000070371
ENSG00000070501
ENSG00000070831
ENSG00000070950
ENSG00000071051
ENSG00000071073
ENSG00000071189
ENSG00000071243
ENSG00000071246
ENSG00000071537
ENSG00000072041
ENSG00000072133
ENSG00000072135
ENSG00000072195
ENSG00000072364
ENSG00000072401
ENSG00000072415
ENSG00000072422
ENSG00000072756
ENSG00000072803
ENSG00000072832
ENSG00000072840
ENSG00000072849
ENSG00000072864
ENSG00000072952
ENSG00000073536
ENSG00000073584
ENSG00000073711
ENSG00000073910
ENSG00000073921
ENSG00000073969
ENSG00000074201
ENSG00000074219
ENSG00000074582
ENSG00000074603
ENSG00000074660
ENSG00000074695
ENSG00000074696
ENSG00000074964
ENSG00000074966
ENSG00000075089
ENSG00000075142
ENSG00000075151
ENSG00000075188
ENSG00000075234
ENSG00000075303
ENSG00000075336
ENSG00000075391
ENSG00000075420
ENSG00000075568
ENSG00000075618
ENSG00000075702
ENSG00000075785
ENSG00000075790
ENSG00000075856
ENSG00000075945
ENSG00000075975
ENSG00000076043
ENSG00000076053
ENSG00000076321
ENSG00000076344
ENSG00000076513
ENSG00000076554
ENSG00000076685
ENSG00000076706
ENSG00000076770
ENSG00000076928
ENSG00000077097
ENSG00000077147
ENSG00000077254
ENSG00000077264
ENSG00000077279
ENSG00000077380
ENSG00000077458
ENSG00000077514
ENSG00000077713
ENSG00000077721
ENSG00000077782
ENSG00000078114
ENSG00000078124
ENSG00000078140
ENSG00000078142
ENSG00000078177
ENSG00000078237
ENSG00000078304
ENSG00000078403
ENSG00000078618
ENSG00000078674
ENSG00000078699
ENSG00000078747
ENSG00000079332
ENSG00000079387
ENSG00000079482
ENSG00000079785
ENSG00000079950
ENSG00000080345
ENSG00000080371
ENSG00000080561
ENSG00000080573
ENSG00000080802
ENSG00000080815
ENSG00000080819
ENSG00000080822
ENSG00000080839
ENSG00000081014
ENSG00000081019
ENSG00000081087
ENSG00000081154
ENSG00000081721
ENSG00000081870
ENSG00000082014
ENSG00000082146
ENSG00000082153
ENSG00000082213
ENSG00000082258
ENSG00000082269
ENSG00000082438
ENSG00000082497
ENSG00000082684
ENSG00000082701
ENSG00000082898
ENSG00000082996
ENSG00000083099
ENSG00000083168
ENSG00000083223
ENSG00000083307
ENSG00000083312
ENSG00000083444
ENSG00000083520
ENSG00000083544
ENSG00000083799
ENSG00000083807
ENSG00000083812
ENSG00000083844
ENSG00000083896
ENSG00000083937
ENSG00000084073
ENSG00000084093
ENSG00000084463
ENSG00000084636
ENSG00000084733
ENSG00000085117
ENSG00000085231
ENSG00000085274
ENSG00000085365
ENSG00000085415
ENSG00000085433
ENSG00000085449
ENSG00000085719
ENSG00000085721
ENSG00000085733
ENSG00000085760
ENSG00000085832
ENSG00000086065
ENSG00000086300
ENSG00000086475
ENSG00000086598
ENSG00000086619
ENSG00000086666
ENSG00000086712
ENSG00000086848
ENSG00000087077
ENSG00000087088
ENSG00000087095
ENSG00000087116
ENSG00000087157
ENSG00000087303
ENSG00000087338
ENSG00000087470
ENSG00000087502
ENSG00000087510
ENSG00000087589
ENSG00000088035
ENSG00000088179
ENSG00000088451
ENSG00000088854
ENSG00000088881
ENSG00000088888
ENSG00000088986
ENSG00000088992
ENSG00000089006
ENSG00000089091
ENSG00000089195
ENSG00000089225
ENSG00000089234
ENSG00000089335
ENSG00000089486
ENSG00000089820
ENSG00000090054
ENSG00000090060
ENSG00000090097
ENSG00000090612
ENSG00000090659
ENSG00000090863
ENSG00000090924
ENSG00000090971
ENSG00000090989
ENSG00000091009
ENSG00000091039
ENSG00000091164
ENSG00000091317
ENSG00000091527
ENSG00000091592
ENSG00000091704
ENSG00000092020
ENSG00000092096
ENSG00000092108
ENSG00000092140
ENSG00000092148
ENSG00000092439
ENSG00000092531
ENSG00000092964
ENSG00000092978
ENSG00000093000
ENSG00000093144
ENSG00000093167
ENSG00000095015
ENSG00000095139
ENSG00000095203
ENSG00000095209
ENSG00000095261
ENSG00000095319
ENSG00000095370
ENSG00000095539
ENSG00000095564
ENSG00000095574
ENSG00000095637
ENSG00000095787
ENSG00000096063
ENSG00000096092
ENSG00000096654
ENSG00000096717
ENSG00000097007
ENSG00000097033
ENSG00000099246
ENSG00000099282
ENSG00000099284
ENSG00000099337
ENSG00000099377
ENSG00000099785
ENSG00000099810
ENSG00000099864
ENSG00000099869
ENSG00000099957
ENSG00000099998
ENSG00000100029
ENSG00000100034
ENSG00000100060
ENSG00000100097
ENSG00000100105
ENSG00000100154
ENSG00000100201
ENSG00000100294
ENSG00000100300
ENSG00000100324
ENSG00000100350
ENSG00000100360
ENSG00000100372
ENSG00000100380
ENSG00000100422
ENSG00000100485
ENSG00000100503
ENSG00000100519
ENSG00000100528
ENSG00000100532
ENSG00000100554
ENSG00000100567
ENSG00000100592
ENSG00000100614
ENSG00000100625
ENSG00000100632
ENSG00000100644
ENSG00000100647
ENSG00000100664
ENSG00000100697
ENSG00000100722
ENSG00000100744
ENSG00000100749
ENSG00000100784
ENSG00000100796
ENSG00000100811
ENSG00000100815
ENSG00000100852
ENSG00000100883
ENSG00000100916
ENSG00000100934
ENSG00000100968
ENSG00000101109
ENSG00000101166
ENSG00000101194
ENSG00000101220
ENSG00000101224
ENSG00000101255
ENSG00000101298
ENSG00000101331
ENSG00000101343
ENSG00000101407
ENSG00000101439
ENSG00000101493
ENSG00000101558
ENSG00000101596
ENSG00000101624
ENSG00000101654
ENSG00000101670
ENSG00000101745
ENSG00000101751
ENSG00000101752
ENSG00000101773
ENSG00000101782
ENSG00000101825
ENSG00000101843
ENSG00000101856
ENSG00000101882
ENSG00000101888
ENSG00000101928
ENSG00000101935
ENSG00000101966
ENSG00000101972
ENSG00000101974
ENSG00000101997
ENSG00000102038
ENSG00000102081
ENSG00000102098
ENSG00000102125
ENSG00000102158
ENSG00000102172
ENSG00000102189
ENSG00000102226
ENSG00000102230
ENSG00000102241
ENSG00000102265
ENSG00000102359
ENSG00000102409
ENSG00000102471
ENSG00000102531
ENSG00000102580
ENSG00000102738
ENSG00000102753
ENSG00000102786
ENSG00000102805
ENSG00000102870
ENSG00000102882
ENSG00000102897
ENSG00000102974
ENSG00000103042
ENSG00000103150
ENSG00000103160
ENSG00000103175
ENSG00000103202
ENSG00000103227
ENSG00000103248
ENSG00000103260
ENSG00000103479
ENSG00000103507
ENSG00000103710
ENSG00000103769
ENSG00000103876
ENSG00000103978
ENSG00000104064
ENSG00000104129
ENSG00000104131
ENSG00000104164
ENSG00000104219
ENSG00000104231
ENSG00000104290
ENSG00000104312
ENSG00000104320
ENSG00000104331
ENSG00000104343
ENSG00000104375
ENSG00000104388
ENSG00000104408
ENSG00000104412
ENSG00000104442
ENSG00000104472
ENSG00000104490
ENSG00000104497
ENSG00000104517
ENSG00000104626
ENSG00000104643
ENSG00000104671
ENSG00000104679
ENSG00000104695
ENSG00000104728
ENSG00000104763
ENSG00000104765
ENSG00000104814
ENSG00000104835
ENSG00000104883
ENSG00000104884
ENSG00000104903
ENSG00000104907
ENSG00000104983
ENSG00000105088
ENSG00000105176
ENSG00000105270
ENSG00000105339
ENSG00000105419
ENSG00000105472
ENSG00000105499
ENSG00000105518
ENSG00000105708
ENSG00000105767
ENSG00000105793
ENSG00000105819
ENSG00000105829
ENSG00000105835
ENSG00000105849
ENSG00000105856
ENSG00000105865
ENSG00000105866
ENSG00000105879
ENSG00000105887
ENSG00000105894
ENSG00000105968
ENSG00000105983
ENSG00000106003
ENSG00000106052
ENSG00000106100
ENSG00000106246
ENSG00000106299
ENSG00000106330
ENSG00000106333
ENSG00000106348
ENSG00000106355
ENSG00000106392
ENSG00000106399
ENSG00000106415
ENSG00000106460
ENSG00000106477
ENSG00000106479
ENSG00000106524
ENSG00000106537
ENSG00000106588
ENSG00000106591
ENSG00000106609
ENSG00000106615
ENSG00000106617
ENSG00000106723
ENSG00000106799
ENSG00000106948
ENSG00000106976
ENSG00000106993
ENSG00000107021
ENSG00000107036
ENSG00000107164
ENSG00000107317
ENSG00000107362
ENSG00000107371
ENSG00000107372
ENSG00000107443
ENSG00000107560
ENSG00000107566
ENSG00000107669
ENSG00000107679
ENSG00000107719
ENSG00000107731
ENSG00000107758
ENSG00000107771
ENSG00000107779
ENSG00000107789
ENSG00000107798
ENSG00000107821
ENSG00000107864
ENSG00000107882
ENSG00000107897
ENSG00000107937
ENSG00000108010
ENSG00000108055
ENSG00000108061
ENSG00000108064
ENSG00000108091
ENSG00000108106
ENSG00000108239
ENSG00000108256
ENSG00000108306
ENSG00000108309
ENSG00000108384
ENSG00000108387
ENSG00000108395
ENSG00000108423
ENSG00000108443
ENSG00000108506
ENSG00000108510
ENSG00000108582
ENSG00000108588
ENSG00000108590
ENSG00000108599
ENSG00000108622
ENSG00000108641
ENSG00000108651
ENSG00000108666
ENSG00000108669
ENSG00000108773
ENSG00000108797
ENSG00000108798
ENSG00000108819
ENSG00000108828
ENSG00000108946
ENSG00000108953
ENSG00000108960
ENSG00000108963
ENSG00000109083
ENSG00000109113
ENSG00000109133
ENSG00000109171
ENSG00000109180
ENSG00000109184
ENSG00000109189
ENSG00000109270
ENSG00000109332
ENSG00000109339
ENSG00000109381
ENSG00000109445
ENSG00000109458
ENSG00000109572
ENSG00000109606
ENSG00000109618
ENSG00000109670
ENSG00000109762
ENSG00000109775
ENSG00000109787
ENSG00000109854
ENSG00000110048
ENSG00000110057
ENSG00000110066
ENSG00000110075
ENSG00000110171
ENSG00000110218
ENSG00000110237
ENSG00000110274
ENSG00000110315
ENSG00000110321
ENSG00000110330
ENSG00000110344
ENSG00000110367
ENSG00000110422
ENSG00000110429
ENSG00000110446
ENSG00000110492
ENSG00000110651
ENSG00000110696
ENSG00000110723
ENSG00000110756
ENSG00000110768
ENSG00000110811
ENSG00000110880
ENSG00000110900
ENSG00000111011
ENSG00000111052
ENSG00000111142
ENSG00000111196
ENSG00000111231
ENSG00000111237
ENSG00000111252
ENSG00000111269
ENSG00000111276
ENSG00000111300
ENSG00000111358
ENSG00000111371
ENSG00000111445
ENSG00000111452
ENSG00000111530
ENSG00000111581
ENSG00000111596
ENSG00000111605
ENSG00000111615
ENSG00000111647
ENSG00000111652
ENSG00000111666
ENSG00000111674
ENSG00000111707
ENSG00000111711
ENSG00000111727
ENSG00000111786
ENSG00000111790
ENSG00000111802
ENSG00000111817
ENSG00000111832
ENSG00000111860
ENSG00000111875
ENSG00000111877
ENSG00000111880
ENSG00000111897
ENSG00000111911
ENSG00000112031
ENSG00000112062
ENSG00000112081
ENSG00000112137
ENSG00000112144
ENSG00000112146
ENSG00000112186
ENSG00000112200
ENSG00000112210
ENSG00000112232
ENSG00000112234
ENSG00000112237
ENSG00000112245
ENSG00000112282
ENSG00000112294
ENSG00000112305
ENSG00000112308
ENSG00000112335
ENSG00000112339
ENSG00000112365
ENSG00000112378
ENSG00000112406
ENSG00000112419
ENSG00000112531
ENSG00000112559
ENSG00000112592
ENSG00000112619
ENSG00000112640
ENSG00000112655
ENSG00000112667
ENSG00000112697
ENSG00000112701
ENSG00000112739
ENSG00000112769
ENSG00000112773
ENSG00000112874
ENSG00000112893
ENSG00000112996
ENSG00000113161
ENSG00000113163
ENSG00000113282
ENSG00000113328
ENSG00000113369
ENSG00000113384
ENSG00000113387
ENSG00000113441
ENSG00000113460
ENSG00000113494
ENSG00000113504
ENSG00000113522
ENSG00000113532
ENSG00000113555
ENSG00000113558
ENSG00000113569
ENSG00000113575
ENSG00000113583
ENSG00000113595
ENSG00000113597
ENSG00000113615
ENSG00000113638
ENSG00000113649
ENSG00000113712
ENSG00000113716
ENSG00000113721
ENSG00000113742
ENSG00000113749
ENSG00000113758
ENSG00000113761
ENSG00000113790
ENSG00000113811
ENSG00000113851
ENSG00000114026
ENSG00000114030
ENSG00000114062
ENSG00000114098
ENSG00000114120
ENSG00000114127
ENSG00000114166
ENSG00000114209
ENSG00000114331
ENSG00000114353
ENSG00000114354
ENSG00000114405
ENSG00000114439
ENSG00000114480
ENSG00000114491
ENSG00000114520
ENSG00000114573
ENSG00000114654
ENSG00000114739
ENSG00000114742
ENSG00000114744
ENSG00000114770
ENSG00000114784
ENSG00000114796
ENSG00000114850
ENSG00000114853
ENSG00000114904
ENSG00000114978
ENSG00000114993
ENSG00000115020
ENSG00000115041
ENSG00000115042
ENSG00000115084
ENSG00000115091
ENSG00000115145
ENSG00000115159
ENSG00000115183
ENSG00000115204
ENSG00000115295
ENSG00000115318
ENSG00000115364
ENSG00000115421
ENSG00000115446
ENSG00000115457
ENSG00000115514
ENSG00000115520
ENSG00000115524
ENSG00000115540
ENSG00000115561
ENSG00000115594
ENSG00000115694
ENSG00000115750
ENSG00000115762
ENSG00000115808
ENSG00000115816
ENSG00000115827
ENSG00000115839
ENSG00000115866
ENSG00000115875
ENSG00000115919
ENSG00000115942
ENSG00000115947
ENSG00000115966
ENSG00000116001
ENSG00000116005
ENSG00000116030
ENSG00000116035
ENSG00000116095
ENSG00000116128
ENSG00000116138
ENSG00000116151
ENSG00000116171
ENSG00000116199
ENSG00000116209
ENSG00000116266
ENSG00000116337
ENSG00000116406
ENSG00000116473
ENSG00000116489
ENSG00000116497
ENSG00000116539
ENSG00000116584
ENSG00000116641
ENSG00000116649
ENSG00000116668
ENSG00000116678
ENSG00000116679
ENSG00000116747
ENSG00000116750
ENSG00000116752
ENSG00000116754
ENSG00000116857
ENSG00000116903
ENSG00000116906
ENSG00000116918
ENSG00000116954
ENSG00000116962
ENSG00000116977
ENSG00000116985
ENSG00000117000
ENSG00000117013
ENSG00000117016
ENSG00000117139
ENSG00000117143
ENSG00000117151
ENSG00000117155
ENSG00000117222
ENSG00000117266
ENSG00000117298
ENSG00000117318
ENSG00000117335
ENSG00000117475
ENSG00000117500
ENSG00000117505
ENSG00000117528
ENSG00000117533
ENSG00000117602
ENSG00000117614
ENSG00000117620
ENSG00000117697
ENSG00000117758
ENSG00000117868
ENSG00000117899
ENSG00000117906
ENSG00000118004
ENSG00000118007
ENSG00000118162
ENSG00000118197
ENSG00000118200
ENSG00000118242
ENSG00000118246
ENSG00000118412
ENSG00000118454
ENSG00000118482
ENSG00000118496
ENSG00000118507
ENSG00000118518
ENSG00000118620
ENSG00000118707
ENSG00000118855
ENSG00000118873
ENSG00000118939
ENSG00000118961
ENSG00000118985
ENSG00000119004
ENSG00000119041
ENSG00000119048
ENSG00000119125
ENSG00000119227
ENSG00000119242
ENSG00000119314
ENSG00000119318
ENSG00000119328
ENSG00000119335
ENSG00000119396
ENSG00000119403
ENSG00000119414
ENSG00000119446
ENSG00000119471
ENSG00000119523
ENSG00000119537
ENSG00000119541
ENSG00000119616
ENSG00000119632
ENSG00000119640
ENSG00000119650
ENSG00000119681
ENSG00000119684
ENSG00000119711
ENSG00000119729
ENSG00000119778
ENSG00000119787
ENSG00000119801
ENSG00000119820
ENSG00000119844
ENSG00000119865
ENSG00000119878
ENSG00000119900
ENSG00000119912
ENSG00000119943
ENSG00000119953
ENSG00000119965
ENSG00000120008
ENSG00000120051
ENSG00000120063
ENSG00000120137
ENSG00000120159
ENSG00000120162
ENSG00000120217
ENSG00000120253
ENSG00000120256
ENSG00000120265
ENSG00000120318
ENSG00000120370
ENSG00000120526
ENSG00000120533
ENSG00000120539
ENSG00000120616
ENSG00000120647
ENSG00000120658
ENSG00000120662
ENSG00000120675
ENSG00000120686
ENSG00000120688
ENSG00000120696
ENSG00000120699
ENSG00000120727
ENSG00000120742
ENSG00000120756
ENSG00000120805
ENSG00000120837
ENSG00000120860
ENSG00000120910
ENSG00000120925
ENSG00000120963
ENSG00000120992
ENSG00000121022
ENSG00000121039
ENSG00000121058
ENSG00000121067
ENSG00000121068
ENSG00000121075
ENSG00000121104
ENSG00000121236
ENSG00000121274
ENSG00000121297
ENSG00000121316
ENSG00000121350
ENSG00000121481
ENSG00000121486
ENSG00000121542
ENSG00000121578
ENSG00000121579
ENSG00000121644
ENSG00000121653
ENSG00000121671
ENSG00000121749
ENSG00000121753
ENSG00000121774
ENSG00000121864
ENSG00000121892
ENSG00000121931
ENSG00000122008
ENSG00000122033
ENSG00000122035
ENSG00000122042
ENSG00000122068
ENSG00000122176
ENSG00000122335
ENSG00000122435
ENSG00000122482
ENSG00000122490
ENSG00000122512
ENSG00000122557
ENSG00000122565
ENSG00000122591
ENSG00000122643
ENSG00000122644
ENSG00000122741
ENSG00000122912
ENSG00000122965
ENSG00000123091
ENSG00000123094
ENSG00000123106
ENSG00000123143
ENSG00000123178
ENSG00000123268
ENSG00000123454
ENSG00000123505
ENSG00000123552
ENSG00000123562
ENSG00000123575
ENSG00000123595
ENSG00000123643
ENSG00000123684
ENSG00000123728
ENSG00000123737
ENSG00000123739
ENSG00000123975
ENSG00000123983
ENSG00000124104
ENSG00000124151
ENSG00000124171
ENSG00000124198
ENSG00000124207
ENSG00000124209
ENSG00000124214
ENSG00000124257
ENSG00000124260
ENSG00000124313
ENSG00000124333
ENSG00000124374
ENSG00000124380
ENSG00000124440
ENSG00000124486
ENSG00000124532
ENSG00000124549
ENSG00000124593
ENSG00000124608
ENSG00000124780
ENSG00000124783
ENSG00000124789
ENSG00000124795
ENSG00000124802
ENSG00000125122
ENSG00000125170
ENSG00000125304
ENSG00000125449
ENSG00000125458
ENSG00000125459
ENSG00000125510
ENSG00000125629
ENSG00000125633
ENSG00000125648
ENSG00000125686
ENSG00000125703
ENSG00000125755
ENSG00000125804
ENSG00000125810
ENSG00000125812
ENSG00000125827
ENSG00000125841
ENSG00000125863
ENSG00000125868
ENSG00000125870
ENSG00000125871
ENSG00000125877
ENSG00000125885
ENSG00000125944
ENSG00000125962
ENSG00000126067
ENSG00000126106
ENSG00000126107
ENSG00000126226
ENSG00000126247
ENSG00000126261
ENSG00000126351
ENSG00000126458
ENSG00000126522
ENSG00000126524
ENSG00000126775
ENSG00000126777
ENSG00000126804
ENSG00000126821
ENSG00000126858
ENSG00000126895
ENSG00000126945
ENSG00000127022
ENSG00000127314
ENSG00000127337
ENSG00000127415
ENSG00000127418
ENSG00000127483
ENSG00000127666
ENSG00000127720
ENSG00000127838
ENSG00000127863
ENSG00000127870
ENSG00000127903
ENSG00000127914
ENSG00000127954
ENSG00000127955
ENSG00000127980
ENSG00000127989
ENSG00000127990
ENSG00000127993
ENSG00000127995
ENSG00000128059
ENSG00000128394
ENSG00000128585
ENSG00000128590
ENSG00000128595
ENSG00000128609
ENSG00000128656
ENSG00000128699
ENSG00000128708
ENSG00000128731
ENSG00000128791
ENSG00000128881
ENSG00000128915
ENSG00000128917
ENSG00000128923
ENSG00000128951
ENSG00000128965
ENSG00000128973
ENSG00000128989
ENSG00000129038
ENSG00000129055
ENSG00000129071
ENSG00000129083
ENSG00000129084
ENSG00000129128
ENSG00000129219
ENSG00000129244
ENSG00000129292
ENSG00000129315
ENSG00000129460
ENSG00000129467
ENSG00000129480
ENSG00000129515
ENSG00000129625
ENSG00000129636
ENSG00000129667
ENSG00000129680
ENSG00000129910
ENSG00000129946
ENSG00000130005
ENSG00000130150
ENSG00000130193
ENSG00000130202
ENSG00000130203
ENSG00000130300
ENSG00000130303
ENSG00000130307
ENSG00000130338
ENSG00000130347
ENSG00000130349
ENSG00000130363
ENSG00000130449
ENSG00000130508
ENSG00000130529
ENSG00000130584
ENSG00000130590
ENSG00000130592
ENSG00000130600
ENSG00000130635
ENSG00000130638
ENSG00000130714
ENSG00000130766
ENSG00000130779
ENSG00000130812
ENSG00000130813
ENSG00000130818
ENSG00000130881
ENSG00000130935
ENSG00000130956
ENSG00000130985
ENSG00000130988
ENSG00000131013
ENSG00000131018
ENSG00000131023
ENSG00000131051
ENSG00000131055
ENSG00000131067
ENSG00000131097
ENSG00000131263
ENSG00000131269
ENSG00000131375
ENSG00000131378
ENSG00000131409
ENSG00000131437
ENSG00000131507
ENSG00000131508
ENSG00000131626
ENSG00000131725
ENSG00000131732
ENSG00000131899
ENSG00000131931
ENSG00000132000
ENSG00000132004
ENSG00000132205
ENSG00000132294
ENSG00000132300
ENSG00000132313
ENSG00000132356
ENSG00000132388
ENSG00000132394
ENSG00000132406
ENSG00000132432
ENSG00000132463
ENSG00000132481
ENSG00000132485
ENSG00000132535
ENSG00000132600
ENSG00000132623
ENSG00000132635
ENSG00000132646
ENSG00000132664
ENSG00000132740
ENSG00000132781
ENSG00000132823
ENSG00000132824
ENSG00000132842
ENSG00000132846
ENSG00000132912
ENSG00000132950
ENSG00000132952
ENSG00000132953
ENSG00000132963
ENSG00000132964
ENSG00000133028
ENSG00000133065
ENSG00000133067
ENSG00000133103
ENSG00000133104
ENSG00000133114
ENSG00000133135
ENSG00000133193
ENSG00000133256
ENSG00000133318
ENSG00000133393
ENSG00000133606
ENSG00000133639
ENSG00000133641
ENSG00000133657
ENSG00000133703
ENSG00000133773
ENSG00000133789
ENSG00000133812
ENSG00000133818
ENSG00000133835
ENSG00000133872
ENSG00000133997
ENSG00000134001
ENSG00000134013
ENSG00000134030
ENSG00000134046
ENSG00000134049
ENSG00000134056
ENSG00000134058
ENSG00000134072
ENSG00000134077
ENSG00000134086
ENSG00000134108
ENSG00000134146
ENSG00000134153
ENSG00000134186
ENSG00000134215
ENSG00000134243
ENSG00000134245
ENSG00000134255
ENSG00000134265
ENSG00000134283
ENSG00000134294
ENSG00000134308
ENSG00000134318
ENSG00000134371
ENSG00000134440
ENSG00000134444
ENSG00000134461
ENSG00000134569
ENSG00000134574
ENSG00000134602
ENSG00000134644
ENSG00000134717
ENSG00000134748
ENSG00000134755
ENSG00000134758
ENSG00000134759
ENSG00000134780
ENSG00000134817
ENSG00000134824
ENSG00000134852
ENSG00000134871
ENSG00000134899
ENSG00000134970
ENSG00000134982
ENSG00000134987
ENSG00000135002
ENSG00000135018
ENSG00000135040
ENSG00000135046
ENSG00000135070
ENSG00000135083
ENSG00000135211
ENSG00000135241
ENSG00000135253
ENSG00000135297
ENSG00000135316
ENSG00000135317
ENSG00000135336
ENSG00000135341
ENSG00000135378
ENSG00000135387
ENSG00000135439
ENSG00000135525
ENSG00000135535
ENSG00000135547
ENSG00000135549
ENSG00000135597
ENSG00000135617
ENSG00000135655
ENSG00000135678
ENSG00000135679
ENSG00000135720
ENSG00000135723
ENSG00000135736
ENSG00000135749
ENSG00000135776
ENSG00000135828
ENSG00000135835
ENSG00000135837
ENSG00000135862
ENSG00000135870
ENSG00000135913
ENSG00000135916
ENSG00000135925
ENSG00000135932
ENSG00000135956
ENSG00000135968
ENSG00000135974
ENSG00000135999
ENSG00000136021
ENSG00000136044
ENSG00000136051
ENSG00000136052
ENSG00000136059
ENSG00000136100
ENSG00000136143
ENSG00000136144
ENSG00000136146
ENSG00000136156
ENSG00000136159
ENSG00000136231
ENSG00000136240
ENSG00000136243
ENSG00000136244
ENSG00000136261
ENSG00000136273
ENSG00000136378
ENSG00000136379
ENSG00000136381
ENSG00000136436
ENSG00000136450
ENSG00000136451
ENSG00000136485
ENSG00000136490
ENSG00000136527
ENSG00000136536
ENSG00000136560
ENSG00000136574
ENSG00000136603
ENSG00000136636
ENSG00000136682
ENSG00000136717
ENSG00000136731
ENSG00000136738
ENSG00000136754
ENSG00000136758
ENSG00000136770
ENSG00000136783
ENSG00000136810
ENSG00000136874
ENSG00000136877
ENSG00000136888
ENSG00000136891
ENSG00000136897
ENSG00000136936
ENSG00000136940
ENSG00000136986
ENSG00000137040
ENSG00000137055
ENSG00000137075
ENSG00000137076
ENSG00000137094
ENSG00000137103
ENSG00000137145
ENSG00000137273
ENSG00000137310
ENSG00000137338
ENSG00000137343
ENSG00000137364
ENSG00000137449
ENSG00000137491
ENSG00000137492
ENSG00000137500
ENSG00000137504
ENSG00000137574
ENSG00000137575
ENSG00000137672
ENSG00000137692
ENSG00000137693
ENSG00000137710
ENSG00000137713
ENSG00000137714
ENSG00000137770
ENSG00000137776
ENSG00000137809
ENSG00000137814
ENSG00000137843
ENSG00000137845
ENSG00000137876
ENSG00000137944
ENSG00000137955
ENSG00000137992
ENSG00000137996
ENSG00000138002
ENSG00000138018
ENSG00000138031
ENSG00000138032
ENSG00000138069
ENSG00000138080
ENSG00000138081
ENSG00000138095
ENSG00000138138
ENSG00000138231
ENSG00000138246
ENSG00000138286
ENSG00000138316
ENSG00000138356
ENSG00000138380
ENSG00000138381
ENSG00000138382
ENSG00000138398
ENSG00000138433
ENSG00000138448
ENSG00000138459
ENSG00000138463
ENSG00000138468
ENSG00000138495
ENSG00000138592
ENSG00000138593
ENSG00000138594
ENSG00000138600
ENSG00000138621
ENSG00000138660
ENSG00000138709
ENSG00000138750
ENSG00000138757
ENSG00000138760
ENSG00000138767
ENSG00000138768
ENSG00000138796
ENSG00000138802
ENSG00000138821
ENSG00000138835
ENSG00000139132
ENSG00000139133
ENSG00000139146
ENSG00000139154
ENSG00000139160
ENSG00000139163
ENSG00000139168
ENSG00000139218
ENSG00000139233
ENSG00000139266
ENSG00000139291
ENSG00000139324
ENSG00000139372
ENSG00000139436
ENSG00000139496
ENSG00000139505
ENSG00000139517
ENSG00000139549
ENSG00000139620
ENSG00000139625
ENSG00000139636
ENSG00000139637
ENSG00000139641
ENSG00000139697
ENSG00000139719
ENSG00000139726
ENSG00000139746
ENSG00000139793
ENSG00000139826
ENSG00000139842
ENSG00000139921
ENSG00000139977
ENSG00000140006
ENSG00000140044
ENSG00000140104
ENSG00000140153
ENSG00000140157
ENSG00000140299
ENSG00000140307
ENSG00000140326
ENSG00000140367
ENSG00000140374
ENSG00000140386
ENSG00000140396
ENSG00000140398
ENSG00000140451
ENSG00000140471
ENSG00000140526
ENSG00000140545
ENSG00000140575
ENSG00000140694
ENSG00000140807
ENSG00000140848
ENSG00000140905
ENSG00000140931
ENSG00000140995
ENSG00000141013
ENSG00000141127
ENSG00000141198
ENSG00000141219
ENSG00000141258
ENSG00000141295
ENSG00000141337
ENSG00000141367
ENSG00000141380
ENSG00000141384
ENSG00000141424
ENSG00000141425
ENSG00000141428
ENSG00000141429
ENSG00000141446
ENSG00000141540
ENSG00000141542
ENSG00000141543
ENSG00000141569
ENSG00000141570
ENSG00000141627
ENSG00000141646
ENSG00000141682
ENSG00000141696
ENSG00000141756
ENSG00000141956
ENSG00000141971
ENSG00000142089
ENSG00000142102
ENSG00000142156
ENSG00000142173
ENSG00000142303
ENSG00000142552
ENSG00000142632
ENSG00000142669
ENSG00000142867
ENSG00000142892
ENSG00000143033
ENSG00000143147
ENSG00000143155
ENSG00000143162
ENSG00000143183
ENSG00000143190
ENSG00000143315
ENSG00000143324
ENSG00000143337
ENSG00000143341
ENSG00000143384
ENSG00000143398
ENSG00000143401
ENSG00000143429
ENSG00000143457
ENSG00000143458
ENSG00000143515
ENSG00000143537
ENSG00000143554
ENSG00000143622
ENSG00000143630
ENSG00000143633
ENSG00000143742
ENSG00000143748
ENSG00000143751
ENSG00000143756
ENSG00000143771
ENSG00000143772
ENSG00000143776
ENSG00000143867
ENSG00000143869
ENSG00000143889
ENSG00000143933
ENSG00000143952
ENSG00000143971
ENSG00000144034
ENSG00000144036
ENSG00000144040
ENSG00000144048
ENSG00000144120
ENSG00000144182
ENSG00000144199
ENSG00000144224
ENSG00000144228
ENSG00000144306
ENSG00000144320
ENSG00000144331
ENSG00000144357
ENSG00000144366
ENSG00000144369
ENSG00000144426
ENSG00000144445
ENSG00000144451
ENSG00000144476
ENSG00000144566
ENSG00000144596
ENSG00000144635
ENSG00000144647
ENSG00000144668
ENSG00000144674
ENSG00000144712
ENSG00000144744
ENSG00000144746
ENSG00000144747
ENSG00000144827
ENSG00000144840
ENSG00000144848
ENSG00000144891
ENSG00000144909
ENSG00000144959
ENSG00000145014
ENSG00000145041
ENSG00000145214
ENSG00000145216
ENSG00000145241
ENSG00000145293
ENSG00000145331
ENSG00000145332
ENSG00000145354
ENSG00000145388
ENSG00000145390
ENSG00000145391
ENSG00000145495
ENSG00000145506
ENSG00000145555
ENSG00000145703
ENSG00000145715
ENSG00000145723
ENSG00000145725
ENSG00000145734
ENSG00000145740
ENSG00000145743
ENSG00000145779
ENSG00000145780
ENSG00000145781
ENSG00000145782
ENSG00000145817
ENSG00000145860
ENSG00000145868
ENSG00000145907
ENSG00000146085
ENSG00000146094
ENSG00000146122
ENSG00000146247
ENSG00000146278
ENSG00000146373
ENSG00000146376
ENSG00000146386
ENSG00000146409
ENSG00000146433
ENSG00000146457
ENSG00000146463
ENSG00000146476
ENSG00000146587
ENSG00000146592
ENSG00000146648
ENSG00000146676
ENSG00000146729
ENSG00000146757
ENSG00000146802
ENSG00000146833
ENSG00000146842
ENSG00000146872
ENSG00000146966
ENSG00000147065
ENSG00000147100
ENSG00000147119
ENSG00000147130
ENSG00000147202
ENSG00000147251
ENSG00000147316
ENSG00000147364
ENSG00000147394
ENSG00000147475
ENSG00000147488
ENSG00000147509
ENSG00000147533
ENSG00000147548
ENSG00000147592
ENSG00000147601
ENSG00000147654
ENSG00000147676
ENSG00000147679
ENSG00000147687
ENSG00000147804
ENSG00000147853
ENSG00000147874
ENSG00000147883
ENSG00000147894
ENSG00000147905
ENSG00000147912
ENSG00000148090
ENSG00000148110
ENSG00000148153
ENSG00000148411
ENSG00000148429
ENSG00000148444
ENSG00000148468
ENSG00000148481
ENSG00000148484
ENSG00000148688
ENSG00000148803
ENSG00000148814
ENSG00000148824
ENSG00000148832
ENSG00000148835
ENSG00000148925
ENSG00000148943
ENSG00000149089
ENSG00000149100
ENSG00000149179
ENSG00000149257
ENSG00000149260
ENSG00000149269
ENSG00000149308
ENSG00000149313
ENSG00000149451
ENSG00000149476
ENSG00000149503
ENSG00000149658
ENSG00000149781
ENSG00000149798
ENSG00000149932
ENSG00000150093
ENSG00000150403
ENSG00000150459
ENSG00000150593
ENSG00000150636
ENSG00000150712
ENSG00000150768
ENSG00000150787
ENSG00000150938
ENSG00000150967
ENSG00000150995
ENSG00000151025
ENSG00000151067
ENSG00000151116
ENSG00000151135
ENSG00000151151
ENSG00000151176
ENSG00000151233
ENSG00000151239
ENSG00000151247
ENSG00000151276
ENSG00000151287
ENSG00000151304
ENSG00000151327
ENSG00000151332
ENSG00000151366
ENSG00000151388
ENSG00000151414
ENSG00000151461
ENSG00000151468
ENSG00000151553
ENSG00000151611
ENSG00000151623
ENSG00000151657
ENSG00000151690
ENSG00000151694
ENSG00000151702
ENSG00000151743
ENSG00000151748
ENSG00000151881
ENSG00000151882
ENSG00000151893
ENSG00000151923
ENSG00000152061
[truncated: 1,883 more rows]

## Sheet: membersOfModule_2
ENSG00000001036
ENSG00000001460
ENSG00000003056
ENSG00000003137
ENSG00000004399
ENSG00000004455
ENSG00000004777
ENSG00000004779
ENSG00000005156
ENSG00000005194
ENSG00000006007
ENSG00000006695
ENSG00000006712
ENSG00000006757
ENSG00000006831
ENSG00000007047
ENSG00000008018
ENSG00000008324
ENSG00000008441
ENSG00000008513
ENSG00000008988
ENSG00000011007
ENSG00000011028
ENSG00000013619
ENSG00000014641
ENSG00000014919
ENSG00000015133
ENSG00000016402
ENSG00000016864
ENSG00000020256
ENSG00000022277
ENSG00000023318
ENSG00000023330
ENSG00000023697
ENSG00000024422
ENSG00000025772
ENSG00000025800
ENSG00000031698
ENSG00000033050
ENSG00000037241
ENSG00000038002
ENSG00000040633
ENSG00000041357
ENSG00000042088
ENSG00000044115
ENSG00000047315
ENSG00000048544
ENSG00000048991
ENSG00000049541
ENSG00000049860
ENSG00000051620
ENSG00000054116
ENSG00000054118
ENSG00000056291
ENSG00000057608
ENSG00000057757
ENSG00000058668
ENSG00000058799
ENSG00000059573
ENSG00000060642
ENSG00000062485
ENSG00000063046
ENSG00000063169
ENSG00000063978
ENSG00000064419
ENSG00000064601
ENSG00000064995
ENSG00000065427
ENSG00000065518
ENSG00000065600
ENSG00000065809
ENSG00000065882
ENSG00000066379
ENSG00000066697
ENSG00000066926
ENSG00000067113
ENSG00000067248
ENSG00000067560
ENSG00000067596
ENSG00000067704
ENSG00000068400
ENSG00000069248
ENSG00000069493
ENSG00000069509
ENSG00000070010
ENSG00000070190
ENSG00000070540
ENSG00000070761
ENSG00000071082
ENSG00000071462
ENSG00000071994
ENSG00000072042
ENSG00000072071
ENSG00000072201
ENSG00000074181
ENSG00000074319
ENSG00000074621
ENSG00000074800
ENSG00000075415
ENSG00000076242
ENSG00000077274
ENSG00000079246
ENSG00000079459
ENSG00000079739
ENSG00000079974
ENSG00000080947
ENSG00000081059
ENSG00000081853
ENSG00000082175
ENSG00000082458
ENSG00000083817
ENSG00000083845
ENSG00000084090
ENSG00000084092
ENSG00000084623
ENSG00000084693
ENSG00000084754
ENSG00000085063
ENSG00000085465
ENSG00000085662
ENSG00000085871
ENSG00000086827
ENSG00000087302
ENSG00000088682
ENSG00000088726
ENSG00000088766
ENSG00000088930
ENSG00000089009
ENSG00000089063
ENSG00000089157
ENSG00000089220
ENSG00000089248
ENSG00000089289
ENSG00000089356
ENSG00000089597
ENSG00000089737
ENSG00000089818
ENSG00000089876
ENSG00000090006
ENSG00000090061
ENSG00000090263
ENSG00000090266
ENSG00000090487
ENSG00000090520
ENSG00000091483
ENSG00000092010
ENSG00000092199
ENSG00000092203
ENSG00000092841
ENSG00000092931
ENSG00000093183
ENSG00000094880
ENSG00000095380
ENSG00000096401
ENSG00000099308
ENSG00000099901
ENSG00000099968
ENSG00000100028
ENSG00000100104
ENSG00000100109
ENSG00000100129
ENSG00000100138
ENSG00000100216
ENSG00000100219
ENSG00000100220
ENSG00000100266
ENSG00000100316
ENSG00000100353
ENSG00000100387
ENSG00000100410
ENSG00000100461
ENSG00000100462
ENSG00000100568
ENSG00000100600
ENSG00000100601
ENSG00000100603
ENSG00000100764
ENSG00000100804
ENSG00000100888
ENSG00000100897
ENSG00000100906
ENSG00000100911
ENSG00000100938
ENSG00000101079
ENSG00000101104
ENSG00000101138
ENSG00000101146
ENSG00000101193
ENSG00000101266
ENSG00000101310
ENSG00000101337
ENSG00000101350
ENSG00000101363
ENSG00000101367
ENSG00000101417
ENSG00000101421
ENSG00000101474
ENSG00000101577
ENSG00000101608
ENSG00000101665
ENSG00000101844
ENSG00000102057
ENSG00000102144
ENSG00000102243
ENSG00000102287
ENSG00000102302
ENSG00000102393
ENSG00000102760
ENSG00000102780
ENSG00000102898
ENSG00000102910
ENSG00000102935
ENSG00000102978
ENSG00000103018
ENSG00000103035
ENSG00000103051
ENSG00000103274
ENSG00000103353
ENSG00000103381
ENSG00000103423
ENSG00000103429
ENSG00000103472
ENSG00000103528
ENSG00000103544
ENSG00000103546
ENSG00000103591
ENSG00000104213
ENSG00000104221
ENSG00000104413
ENSG00000104613
ENSG00000104723
ENSG00000104738
ENSG00000104904
ENSG00000104967
ENSG00000105058
ENSG00000105171
ENSG00000105185
ENSG00000105186
ENSG00000105202
ENSG00000105372
ENSG00000105426
ENSG00000105520
ENSG00000105677
ENSG00000105778
ENSG00000106049
ENSG00000106105
ENSG00000106244
ENSG00000106245
ENSG00000106263
ENSG00000106305
ENSG00000106366
ENSG00000106554
ENSG00000106638
ENSG00000107020
ENSG00000107331
ENSG00000107625
ENSG00000107672
ENSG00000107745
ENSG00000108179
ENSG00000108298
ENSG00000108406
ENSG00000108424
ENSG00000108468
ENSG00000108557
ENSG00000108559
ENSG00000108592
ENSG00000108604
ENSG00000108733
ENSG00000108785
ENSG00000108788
ENSG00000108821
ENSG00000108826
ENSG00000108829
ENSG00000108861
ENSG00000108883
ENSG00000108961
ENSG00000109016
ENSG00000109390
ENSG00000109475
ENSG00000109519
ENSG00000109536
ENSG00000109846
ENSG00000109911
ENSG00000109919
ENSG00000110013
ENSG00000110060
ENSG00000110080
ENSG00000110435
ENSG00000110442
ENSG00000110536
ENSG00000110700
ENSG00000110713
ENSG00000110871
ENSG00000110911
ENSG00000110917
ENSG00000110955
ENSG00000111057
ENSG00000111077
ENSG00000111224
ENSG00000111229
ENSG00000111266
ENSG00000111271
ENSG00000111361
ENSG00000111405
ENSG00000111412
ENSG00000111481
ENSG00000111540
ENSG00000111639
ENSG00000111653
ENSG00000111676
ENSG00000111684
ENSG00000111775
ENSG00000111788
ENSG00000111843
ENSG00000112078
ENSG00000112130
ENSG00000112159
ENSG00000112167
ENSG00000112182
ENSG00000112306
ENSG00000112320
ENSG00000112357
ENSG00000112367
ENSG00000112473
ENSG00000112685
ENSG00000112695
ENSG00000112763
ENSG00000112837
ENSG00000112855
ENSG00000113013
ENSG00000113048
ENSG00000113068
ENSG00000113194
ENSG00000113407
ENSG00000113552
ENSG00000113621
ENSG00000113643
ENSG00000113732
ENSG00000113734
ENSG00000113838
ENSG00000113845
ENSG00000114023
ENSG00000114054
ENSG00000114125
ENSG00000114315
ENSG00000114391
ENSG00000114942
ENSG00000114956
ENSG00000114988
ENSG00000115128
ENSG00000115216
ENSG00000115233
ENSG00000115241
ENSG00000115350
ENSG00000115363
ENSG00000115486
ENSG00000115677
ENSG00000115685
ENSG00000115944
ENSG00000116133
ENSG00000116212
ENSG00000116237
ENSG00000116251
ENSG00000116288
ENSG00000116459
ENSG00000116478
ENSG00000116688
ENSG00000116874
ENSG00000116885
ENSG00000116898
ENSG00000116922
ENSG00000117118
ENSG00000117133
ENSG00000117395
ENSG00000117448
ENSG00000117450
ENSG00000117593
ENSG00000117595
ENSG00000117748
ENSG00000117751
ENSG00000117862
ENSG00000118181
ENSG00000118217
ENSG00000118495
ENSG00000118600
ENSG00000118680
ENSG00000118690
ENSG00000118705
ENSG00000119013
ENSG00000119203
ENSG00000119231
ENSG00000119392
ENSG00000119487
ENSG00000119686
ENSG00000119689
ENSG00000119705
ENSG00000119718
ENSG00000119929
ENSG00000119977
ENSG00000119979
ENSG00000120049
ENSG00000120053
ENSG00000120093
ENSG00000120211
ENSG00000120329
ENSG00000120333
ENSG00000120451
ENSG00000120509
ENSG00000120656
ENSG00000120697
ENSG00000120705
ENSG00000120733
ENSG00000121073
ENSG00000121310
ENSG00000121764
ENSG00000121766
ENSG00000121903
ENSG00000122026
ENSG00000122034
ENSG00000122203
ENSG00000122218
ENSG00000122406
ENSG00000122481
ENSG00000122692
ENSG00000122705
ENSG00000122729
ENSG00000122779
ENSG00000123131
ENSG00000123243
ENSG00000123297
ENSG00000123349
ENSG00000123353
ENSG00000123374
ENSG00000123415
ENSG00000123416
ENSG00000123444
ENSG00000123472
ENSG00000124172
ENSG00000124217
ENSG00000124356
ENSG00000124444
ENSG00000124467
ENSG00000124496
ENSG00000124535
ENSG00000124541
ENSG00000124562
ENSG00000124641
ENSG00000124688
ENSG00000124733
ENSG00000124788
ENSG00000125037
ENSG00000125352
ENSG00000125354
ENSG00000125356
ENSG00000125445
ENSG00000125571
ENSG00000125691
ENSG00000125743
ENSG00000125875
ENSG00000125952
ENSG00000125971
ENSG00000125977
ENSG00000125991
ENSG00000126267
ENSG00000126698
ENSG00000126749
ENSG00000126756
ENSG00000127080
ENSG00000127124
ENSG00000127125
ENSG00000127184
ENSG00000127463
ENSG00000127526
ENSG00000127540
ENSG00000127952
ENSG00000128272
ENSG00000128463
ENSG00000128512
ENSG00000128524
ENSG00000128654
ENSG00000128789
ENSG00000128805
ENSG00000128944
ENSG00000129103
ENSG00000129235
ENSG00000129245
ENSG00000129354
ENSG00000129518
ENSG00000129559
ENSG00000129562
ENSG00000129566
ENSG00000129696
ENSG00000130158
ENSG00000130340
ENSG00000130348
ENSG00000130414
ENSG00000130684
ENSG00000130713
ENSG00000130772
ENSG00000130803
ENSG00000130958
ENSG00000130962
ENSG00000131100
ENSG00000131143
ENSG00000131174
ENSG00000131236
ENSG00000131238
ENSG00000131373
ENSG00000131381
ENSG00000131398
ENSG00000131459
ENSG00000131467
ENSG00000131469
ENSG00000131473
ENSG00000131475
ENSG00000131495
ENSG00000131697
ENSG00000131779
ENSG00000131828
ENSG00000131845
ENSG00000131871
ENSG00000131943
ENSG00000131966
ENSG00000132254
ENSG00000132286
ENSG00000132305
ENSG00000132341
ENSG00000132357
ENSG00000132405
ENSG00000132434
ENSG00000132581
ENSG00000132661
ENSG00000132676
ENSG00000133112
ENSG00000133131
ENSG00000133134
ENSG00000133678
ENSG00000133935
ENSG00000133985
ENSG00000134285
ENSG00000134375
ENSG00000134419
ENSG00000134597
ENSG00000134697
ENSG00000134825
ENSG00000134882
ENSG00000134910
ENSG00000134996
ENSG00000135093
ENSG00000135108
ENSG00000135318
ENSG00000135390
ENSG00000135392
ENSG00000135404
ENSG00000135452
ENSG00000135506
ENSG00000135624
ENSG00000135677
ENSG00000135740
ENSG00000135829
ENSG00000135845
ENSG00000135900
ENSG00000135930
ENSG00000136003
ENSG00000136045
ENSG00000136152
ENSG00000136235
ENSG00000136247
ENSG00000136274
ENSG00000136448
ENSG00000136463
ENSG00000136487
ENSG00000136488
ENSG00000136521
ENSG00000136522
ENSG00000136630
ENSG00000136631
ENSG00000136710
ENSG00000136816
ENSG00000136819
ENSG00000136827
ENSG00000136867
ENSG00000136875
ENSG00000136930
ENSG00000136932
ENSG00000136933
ENSG00000136942
ENSG00000136950
ENSG00000137054
ENSG00000137154
ENSG00000137210
ENSG00000137404
ENSG00000137413
ENSG00000137496
ENSG00000137656
ENSG00000137806
ENSG00000137824
ENSG00000137869
ENSG00000137947
ENSG00000138029
ENSG00000138074
ENSG00000138085
ENSG00000138185
ENSG00000138279
ENSG00000138326
ENSG00000138434
ENSG00000138442
ENSG00000138614
ENSG00000138663
ENSG00000138794
ENSG00000138942
ENSG00000139112
ENSG00000139131
ENSG00000139433
ENSG00000139437
ENSG00000139547
ENSG00000139624
ENSG00000139644
ENSG00000139668
ENSG00000139684
ENSG00000139714
ENSG00000139998
ENSG00000140259
ENSG00000140264
ENSG00000140265
ENSG00000140319
ENSG00000140395
ENSG00000140598
ENSG00000140612
ENSG00000140632
ENSG00000140718
ENSG00000140740
ENSG00000140990
ENSG00000141030
ENSG00000141068
ENSG00000141179
ENSG00000141385
ENSG00000141580
ENSG00000141699
ENSG00000141759
ENSG00000142168
ENSG00000142230
ENSG00000142507
ENSG00000142534
ENSG00000142541
ENSG00000142676
ENSG00000142687
ENSG00000142937
ENSG00000143106
ENSG00000143157
ENSG00000143198
ENSG00000143222
ENSG00000143314
ENSG00000143321
ENSG00000143363
ENSG00000143367
ENSG00000143379
ENSG00000143418
ENSG00000143420
ENSG00000143434
ENSG00000143436
ENSG00000143442
ENSG00000143553
ENSG00000143575
ENSG00000143578
ENSG00000143612
ENSG00000143621
ENSG00000143624
ENSG00000143727
ENSG00000143761
ENSG00000143870
ENSG00000143919
ENSG00000143947
ENSG00000143977
ENSG00000144021
ENSG00000144043
ENSG00000144118
ENSG00000144455
ENSG00000144559
ENSG00000144567
ENSG00000144580
ENSG00000144659
ENSG00000144713
ENSG00000144741
ENSG00000144895
ENSG00000145050
ENSG00000145337
ENSG00000145425
ENSG00000145592
ENSG00000145741
ENSG00000145919
ENSG00000146007
ENSG00000146223
ENSG00000146425
ENSG00000146701
ENSG00000146731
ENSG00000146776
ENSG00000146950
ENSG00000147140
ENSG00000147164
ENSG00000147257
ENSG00000147400
ENSG00000147403
ENSG00000147416
ENSG00000147419
ENSG00000147457
ENSG00000147576
ENSG00000147604
ENSG00000147669
ENSG00000147677
ENSG00000147684
ENSG00000147862
ENSG00000148229
ENSG00000148248
ENSG00000148290
ENSG00000148303
ENSG00000148358
ENSG00000148450
ENSG00000148672
ENSG00000149136
ENSG00000149196
ENSG00000149273
ENSG00000149428
ENSG00000149547
ENSG00000149600
ENSG00000149792
ENSG00000150316
ENSG00000150456
ENSG00000150753
ENSG00000150776
ENSG00000150991
ENSG00000151093
ENSG00000151131
ENSG00000151348
ENSG00000151353
ENSG00000151445
ENSG00000151465
ENSG00000151729
ENSG00000152102
ENSG00000152137
ENSG00000152147
ENSG00000152234
ENSG00000152464
ENSG00000153066
ENSG00000153113
ENSG00000153294
ENSG00000154079
ENSG00000154240
ENSG00000154518
ENSG00000154845
ENSG00000155252
ENSG00000155463
ENSG00000155561
ENSG00000155592
ENSG00000155622
ENSG00000155660
ENSG00000155906
ENSG00000156006
ENSG00000156009
ENSG00000156026
ENSG00000156261
ENSG00000156411
ENSG00000156467
ENSG00000156471
ENSG00000156482
ENSG00000156500
ENSG00000156508
ENSG00000156599
ENSG00000156603
ENSG00000156697
ENSG00000156928
ENSG00000156973
ENSG00000157184
ENSG00000157306
ENSG00000157538
ENSG00000157916
ENSG00000158042
ENSG00000158270
ENSG00000158301
ENSG00000158373
ENSG00000158406
ENSG00000158526
ENSG00000158604
ENSG00000158669
ENSG00000158769
ENSG00000158796
ENSG00000159063
ENSG00000159111
ENSG00000159199
ENSG00000159202
ENSG00000159322
ENSG00000159346
ENSG00000159348
ENSG00000159352
ENSG00000159377
ENSG00000159461
ENSG00000159479
ENSG00000159596
ENSG00000159640
ENSG00000159921
ENSG00000160049
ENSG00000160058
ENSG00000160201
ENSG00000160229
ENSG00000160606
ENSG00000160695
ENSG00000160746
ENSG00000160752
ENSG00000161011
ENSG00000161057
ENSG00000161203
ENSG00000161654
ENSG00000161692
ENSG00000161960
ENSG00000161970
ENSG00000162236
ENSG00000162244
ENSG00000162384
ENSG00000162734
ENSG00000162735
ENSG00000162736
ENSG00000162757
ENSG00000162804
ENSG00000162813
ENSG00000162929
ENSG00000162976
ENSG00000163155
ENSG00000163156
ENSG00000163191
ENSG00000163319
ENSG00000163389
ENSG00000163430
ENSG00000163444
ENSG00000163466
ENSG00000163479
ENSG00000163528
ENSG00000163541
ENSG00000163584
ENSG00000163597
ENSG00000163682
ENSG00000163902
ENSG00000163935
ENSG00000163993
ENSG00000164010
ENSG00000164022
ENSG00000164056
ENSG00000164117
ENSG00000164258
ENSG00000164405
ENSG00000164548
ENSG00000164574
ENSG00000164587
ENSG00000164713
ENSG00000164919
ENSG00000164975
ENSG00000164978
ENSG00000165006
ENSG00000165119
ENSG00000165264
ENSG00000165280
ENSG00000165502
ENSG00000165516
ENSG00000165609
ENSG00000165629
ENSG00000165637
ENSG00000165655
ENSG00000165672
ENSG00000165775
ENSG00000165782
ENSG00000165861
ENSG00000165898
ENSG00000165916
ENSG00000165943
ENSG00000166136
ENSG00000166224
ENSG00000166226
ENSG00000166228
ENSG00000166432
ENSG00000166436
ENSG00000166441
ENSG00000166526
ENSG00000166529
ENSG00000166557
ENSG00000166562
ENSG00000166682
ENSG00000166762
ENSG00000166794
ENSG00000166833
ENSG00000166847
ENSG00000166900
ENSG00000166908
ENSG00000166946
ENSG00000167085
ENSG00000167193
ENSG00000167264
ENSG00000167283
ENSG00000167306
ENSG00000167325
ENSG00000167447
ENSG00000167461
ENSG00000167515
ENSG00000167525
ENSG00000167600
ENSG00000167642
ENSG00000167699
ENSG00000167862
ENSG00000167863
ENSG00000167978
ENSG00000167986
ENSG00000168002
ENSG00000168003
ENSG00000168028
ENSG00000168036
ENSG00000168137
ENSG00000168288
ENSG00000168411
ENSG00000168477
ENSG00000168653
ENSG00000168795
ENSG00000168806
ENSG00000168818
ENSG00000168824
ENSG00000168872
ENSG00000168883
ENSG00000168894
ENSG00000168904
ENSG00000169020
ENSG00000169021
ENSG00000169071
ENSG00000169084
ENSG00000169122
ENSG00000169189
ENSG00000169230
ENSG00000169241
ENSG00000169299
ENSG00000169371
ENSG00000169490
ENSG00000169599
ENSG00000169813
ENSG00000169814
ENSG00000169857
ENSG00000169914
ENSG00000169919
ENSG00000169976
ENSG00000169992
ENSG00000170049
ENSG00000170310
ENSG00000170315
ENSG00000170421
ENSG00000170473
ENSG00000170485
ENSG00000170515
ENSG00000170606
ENSG00000170633
ENSG00000170848
ENSG00000170855
ENSG00000170860
ENSG00000170873
ENSG00000170876
ENSG00000170965
ENSG00000171121
ENSG00000171135
ENSG00000171202
ENSG00000171311
ENSG00000171314
ENSG00000171402
ENSG00000171421
ENSG00000171453
ENSG00000171490
ENSG00000171720
ENSG00000171792
ENSG00000171863
ENSG00000171865
ENSG00000171960
ENSG00000172057
ENSG00000172172
ENSG00000172301
ENSG00000172339
ENSG00000172409
ENSG00000172428
ENSG00000172586
ENSG00000172809
ENSG00000172888
ENSG00000172977
ENSG00000172985
ENSG00000173113
ENSG00000173141
ENSG00000173163
ENSG00000173349
ENSG00000173545
ENSG00000173614
ENSG00000173660
ENSG00000173692
ENSG00000173757
ENSG00000173821
ENSG00000173915
ENSG00000174243
ENSG00000174444
ENSG00000174446
ENSG00000174547
ENSG00000174748
ENSG00000174792
ENSG00000175106
ENSG00000175110
ENSG00000175166
ENSG00000175193
ENSG00000175197
ENSG00000175203
ENSG00000175224
ENSG00000175324
ENSG00000175390
ENSG00000175536
ENSG00000175564
ENSG00000175581
ENSG00000175691
ENSG00000176171
ENSG00000176386
ENSG00000176593
ENSG00000177173
ENSG00000177508
ENSG00000177606
ENSG00000177868
ENSG00000177885
ENSG00000177954
ENSG00000177971
ENSG00000177981
ENSG00000177990
ENSG00000178035
ENSG00000178201
ENSG00000178229
ENSG00000178404
ENSG00000178449
ENSG00000178537
ENSG00000178741
ENSG00000178826
ENSG00000179104
ENSG00000179163
ENSG00000179218
ENSG00000179397
ENSG00000179406
ENSG00000179532
ENSG00000179562
ENSG00000179889
ENSG00000179909
ENSG00000179912
ENSG00000179933
ENSG00000180152
ENSG00000180228
ENSG00000180329
ENSG00000180385
ENSG00000180398
ENSG00000180596
ENSG00000180747
ENSG00000180901
ENSG00000180992
ENSG00000181143
ENSG00000181163
ENSG00000181274
ENSG00000181610
ENSG00000181619
ENSG00000181788
ENSG00000181789
ENSG00000181826
ENSG00000181852
ENSG00000181885
ENSG00000181894
ENSG00000181924
ENSG00000181929
ENSG00000182109
ENSG00000182117
ENSG00000182118
ENSG00000182149
ENSG00000182168
ENSG00000182180
ENSG00000182307
ENSG00000182718
ENSG00000182749
ENSG00000182774
ENSG00000182899
ENSG00000182934
ENSG00000183092
ENSG00000183155
ENSG00000183172
ENSG00000183255
ENSG00000183431
ENSG00000183605
ENSG00000183624
ENSG00000183648
ENSG00000183668
ENSG00000183955
ENSG00000183978
ENSG00000184076
ENSG00000184154
ENSG00000184271
ENSG00000184319
ENSG00000184347
ENSG00000184432
ENSG00000184465
ENSG00000184752
ENSG00000184857
ENSG00000184863
ENSG00000184900
ENSG00000184924
ENSG00000184983
ENSG00000184988
ENSG00000185104
ENSG00000185164
ENSG00000185189
ENSG00000185495
ENSG00000185608
ENSG00000185627
ENSG00000185651
ENSG00000185684
ENSG00000185721
ENSG00000185753
ENSG00000185825
ENSG00000185864
ENSG00000185896
ENSG00000185920
ENSG00000185955
ENSG00000186001
ENSG00000186222
ENSG00000186466
ENSG00000186468
ENSG00000186666
ENSG00000186704
ENSG00000187049
ENSG00000187134
ENSG00000187446
ENSG00000187522
ENSG00000187554
ENSG00000187621
ENSG00000187713
ENSG00000187753
ENSG00000187837
ENSG00000187904
ENSG00000188002
ENSG00000188050
ENSG00000188243
ENSG00000188554
ENSG00000188559
ENSG00000188846
ENSG00000188996
ENSG00000189043
ENSG00000189091
ENSG00000189108
ENSG00000189283
ENSG00000196218
ENSG00000196290
ENSG00000196338
ENSG00000196419
ENSG00000196440
ENSG00000196449
ENSG00000196465
ENSG00000196531
ENSG00000196652
ENSG00000196655
ENSG00000196683
ENSG00000196704
ENSG00000196743
ENSG00000196756
ENSG00000196821
ENSG00000196935
ENSG00000197021
ENSG00000197061
ENSG00000197124
ENSG00000197265
ENSG00000197283
ENSG00000197345
ENSG00000197462
ENSG00000197536
ENSG00000197622
ENSG00000197746
ENSG00000197756
ENSG00000197763
ENSG00000197771
ENSG00000197798
ENSG00000197958
ENSG00000197978
ENSG00000198034
ENSG00000198054
ENSG00000198089
ENSG00000198218
ENSG00000198223
ENSG00000198242
ENSG00000198258
ENSG00000198312
ENSG00000198393
ENSG00000198466
ENSG00000198522
ENSG00000198538
ENSG00000198624
ENSG00000198625
ENSG00000198663
ENSG00000198680
ENSG00000198755
ENSG00000198830
ENSG00000198841
ENSG00000198855
ENSG00000198856
ENSG00000198876
ENSG00000198918
ENSG00000198937
ENSG00000199090
ENSG00000199512
ENSG00000199562
ENSG00000200397
ENSG00000200651
ENSG00000200769
ENSG00000200888
ENSG00000201217
ENSG00000201291
ENSG00000201367
ENSG00000201428
ENSG00000201464
ENSG00000201470
ENSG00000201579
ENSG00000201581
ENSG00000201821
ENSG00000201944
ENSG00000202071
ENSG00000202078
ENSG00000202141
ENSG00000202229
ENSG00000202459
ENSG00000202533
ENSG00000203327
ENSG00000203709
ENSG00000203857
ENSG00000204070
ENSG00000204138
ENSG00000204172
ENSG00000204220
ENSG00000204305
ENSG00000204308
ENSG00000204315
ENSG00000204356
ENSG00000204387
ENSG00000204392
ENSG00000204410
ENSG00000204619
ENSG00000204628
ENSG00000204842
ENSG00000204941
ENSG00000204947
ENSG00000205155
ENSG00000205359
ENSG00000205464
ENSG00000205629
ENSG00000205918
ENSG00000206651
ENSG00000206786
ENSG00000206875
ENSG00000206976
ENSG00000207136
ENSG00000207196
ENSG00000207248
ENSG00000207525
ENSG00000207554
ENSG00000207622
ENSG00000207627
ENSG00000207766
ENSG00000207789
ENSG00000207938
ENSG00000207991
ENSG00000211574
ENSG00000212293
ENSG00000212316
ENSG00000212420
ENSG00000212496
ENSG00000212567
ENSG00000213073
ENSG00000213131
ENSG00000213218
ENSG00000213246
ENSG00000213366
ENSG00000213513
ENSG00000213551
ENSG00000213585
ENSG00000213593
ENSG00000213600
ENSG00000213614
ENSG00000213619
ENSG00000213719
ENSG00000213741
ENSG00000213742
ENSG00000213785
ENSG00000213901
ENSG00000213963
ENSG00000214046
ENSG00000214114
ENSG00000214402
ENSG00000214765
ENSG00000214773
ENSG00000214826
ENSG00000214837
ENSG00000215021
ENSG00000215022
ENSG00000215154
ENSG00000215251
ENSG00000215252
ENSG00000215571
ENSG00000215788
ENSG00000215861
ENSG00000215915
ENSG00000216813
ENSG00000217783
ENSG00000218632
ENSG00000218792
ENSG00000219608
ENSG00000219755
ENSG00000220091
ENSG00000220749
ENSG00000221066
ENSG00000221083
ENSG00000221176
ENSG00000221203
ENSG00000221227
ENSG00000221265
ENSG00000221333
ENSG00000221445
ENSG00000221562
ENSG00000221771
ENSG00000221826
ENSG00000221983
ENSG00000222112
ENSG00000222489
ENSG00000222960
ENSG00000223324
ENSG00000223478
ENSG00000223482
ENSG00000223583
ENSG00000223692
ENSG00000223725
ENSG00000223928
ENSG00000224003
ENSG00000224029
ENSG00000224032
ENSG00000224255
ENSG00000224316
ENSG00000224593
ENSG00000224707
ENSG00000224885
ENSG00000224950
ENSG00000224975
ENSG00000225077
ENSG00000225195
ENSG00000225300
ENSG00000225378
ENSG00000225484
ENSG00000225648
ENSG00000225761
ENSG00000225891
ENSG00000225921
ENSG00000225973
ENSG00000226403
ENSG00000226632
ENSG00000226824
ENSG00000226928
ENSG00000226950
ENSG00000227064
ENSG00000227200
ENSG00000227252
ENSG00000227312
ENSG00000227368
ENSG00000227379
ENSG00000227388
ENSG00000227471
ENSG00000227666
ENSG00000227741
ENSG00000227782
ENSG00000227836
ENSG00000227911
ENSG00000228115
ENSG00000228157
ENSG00000228280
ENSG00000228382
ENSG00000228474
ENSG00000228485
ENSG00000228486
ENSG00000228551
ENSG00000228784
ENSG00000228863
ENSG00000228980
ENSG00000229057
ENSG00000229117
ENSG00000229222
ENSG00000229427
ENSG00000229484
ENSG00000229622
ENSG00000229657
ENSG00000229832
ENSG00000229875
ENSG00000229917
ENSG00000229931
ENSG00000229955
ENSG00000230063
ENSG00000230068
ENSG00000230077
ENSG00000230184
ENSG00000230295
ENSG00000230368
ENSG00000230428
ENSG00000230470
ENSG00000230606
ENSG00000230696
ENSG00000230724
ENSG00000230772
ENSG00000230795
ENSG00000230833
ENSG00000230989
ENSG00000231134
ENSG00000231177
ENSG00000231490
ENSG00000231500
ENSG00000231587
ENSG00000231607
ENSG00000232034
ENSG00000232063
ENSG00000232112
ENSG00000232119
ENSG00000232388
ENSG00000232533
ENSG00000232546
ENSG00000232611
ENSG00000232693
ENSG00000232710
ENSG00000232872
ENSG00000232891
ENSG00000232931
ENSG00000232938
ENSG00000233006
ENSG00000233184
ENSG00000233357
ENSG00000233369
ENSG00000233554
ENSG00000233602
ENSG00000233674
ENSG00000233680
ENSG00000233806
ENSG00000233852
ENSG00000233892
ENSG00000233895
ENSG00000234009
ENSG00000234073
ENSG00000234167
ENSG00000234584
ENSG00000234788
ENSG00000235018
ENSG00000235111
ENSG00000235337
ENSG00000235373
ENSG00000235453
ENSG00000235530
ENSG00000235574
ENSG00000235706
ENSG00000235751
ENSG00000235843
ENSG00000235893
ENSG00000235954
ENSG00000236017
ENSG00000236194
ENSG00000236280
ENSG00000236457
ENSG00000236871
ENSG00000236901
ENSG00000237094
ENSG00000237371
ENSG00000237523
ENSG00000237892
ENSG00000237940
ENSG00000238035
ENSG00000238045
ENSG00000238260
ENSG00000238297
ENSG00000238594
ENSG00000238829
ENSG00000239040
ENSG00000239218
ENSG00000239264
ENSG00000239382
ENSG00000239407
ENSG00000239415
ENSG00000239513
ENSG00000239632
ENSG00000239704
ENSG00000239763
ENSG00000239789
ENSG00000239822
ENSG00000239857
ENSG00000240014
ENSG00000240034
ENSG00000240288
ENSG00000240474
ENSG00000240533
ENSG00000240682
ENSG00000241258
ENSG00000241468
ENSG00000241641
ENSG00000241685
ENSG00000241782
ENSG00000241860
ENSG00000241983
ENSG00000242085
ENSG00000242086
ENSG00000242163
ENSG00000242259
ENSG00000242463
ENSG00000242485
ENSG00000242588
ENSG00000242687
ENSG00000242737
ENSG00000242779
ENSG00000242853
ENSG00000242931
ENSG00000243035
ENSG00000243094
ENSG00000243137
ENSG00000243147
ENSG00000243316
ENSG00000243370
ENSG00000243373
ENSG00000243385
ENSG00000243444
ENSG00000243538
ENSG00000243568
ENSG00000243646
ENSG00000243716
ENSG00000243770
ENSG00000243970
ENSG00000243986
ENSG00000244005
ENSG00000244038
ENSG00000244045
ENSG00000244314
ENSG00000244405
ENSG00000244501
ENSG00000244701
ENSG00000245532
ENSG00000245614
ENSG00000247287
ENSG00000247315
ENSG00000248103
ENSG00000248266
ENSG00000248485
ENSG00000248538
ENSG00000248643
ENSG00000248909
ENSG00000249240
ENSG00000249485
ENSG00000249669
ENSG00000249709
ENSG00000250057
ENSG00000250069
ENSG00000250138
ENSG00000250280
ENSG00000250317
ENSG00000250575
ENSG00000250802
ENSG00000251073
ENSG00000251079
ENSG00000251194
ENSG00000251237
ENSG00000251332
ENSG00000251450
ENSG00000251803
ENSG00000251868
ENSG00000251972
ENSG00000252130
ENSG00000252361
ENSG00000252391
ENSG00000252549
ENSG00000252756
ENSG00000252914
ENSG00000252949
ENSG00000252985
ENSG00000252992
ENSG00000253017
ENSG00000253213
ENSG00000253313
ENSG00000253372
ENSG00000253586
ENSG00000253636
ENSG00000253719
ENSG00000253838
ENSG00000253869
ENSG00000253873
ENSG00000254017
ENSG00000254027
ENSG00000254122
ENSG00000254165
ENSG00000254450
ENSG00000254460
ENSG00000254522
ENSG00000254598
ENSG00000254602
ENSG00000255067
ENSG00000255081
ENSG00000255097
ENSG00000255150
ENSG00000255176
ENSG00000255334
ENSG00000255495
ENSG00000255717
ENSG00000256011
ENSG00000256197
ENSG00000256341
ENSG00000256433
ENSG00000256443
ENSG00000256448
ENSG00000256525
ENSG00000256537
ENSG00000256591
ENSG00000256594
ENSG00000256973
ENSG00000257027
ENSG00000257084
ENSG00000257178
ENSG00000257218
ENSG00000257243
ENSG00000257365
ENSG00000257509
ENSG00000257727
ENSG00000257954
ENSG00000258230
ENSG00000258498
ENSG00000258578
ENSG00000258620
ENSG00000258704
ENSG00000259081
ENSG00000259120
ENSG00000259151
ENSG00000259286
ENSG00000259290
ENSG00000259291
ENSG00000259295
ENSG00000259398
ENSG00000259426
ENSG00000259429
ENSG00000259437
ENSG00000259701
ENSG00000259735
ENSG00000259740
ENSG00000259797
ENSG00000260121
ENSG00000260231
ENSG00000260261
ENSG00000260269
ENSG00000260273
ENSG00000260310
ENSG00000260461
ENSG00000260468
ENSG00000260528
ENSG00000260565
ENSG00000260671
ENSG00000260693
ENSG00000260723
ENSG00000260751
ENSG00000260774
ENSG00000260807
ENSG00000260816
ENSG00000261187
ENSG00000261438
ENSG00000261466
ENSG00000261553
ENSG00000261567
ENSG00000261574
ENSG00000261596
ENSG00000261643
ENSG00000261740
ENSG00000261879
ENSG00000261997
ENSG00000262001
ENSG00000262140
ENSG00000262265
ENSG00000262410
ENSG00000262503
ENSG00000262652
ENSG00000262663
ENSG00000263276
ENSG00000263327
ENSG00000263511
ENSG00000263526
ENSG00000263603
ENSG00000263693
ENSG00000263768
ENSG00000263883
ENSG00000263980
ENSG00000264083
ENSG00000264099
ENSG00000264160
ENSG00000264222
ENSG00000264314
ENSG00000264343
ENSG00000264456
ENSG00000264542
ENSG00000264546
ENSG00000264572
ENSG00000264676
ENSG00000264743
ENSG00000264853
ENSG00000264878
ENSG00000264991
ENSG00000265123
ENSG00000265160
ENSG00000265195
ENSG00000265222
ENSG00000265241
ENSG00000265333
ENSG00000265354
ENSG00000265413
ENSG00000265465
ENSG00000265470
ENSG00000265625
ENSG00000265753
ENSG00000265787
ENSG00000265801
ENSG00000265820
ENSG00000265871
ENSG00000266028
ENSG00000266038
ENSG00000266074
ENSG00000266111
ENSG00000266127
ENSG00000266139
ENSG00000266145
ENSG00000266173
ENSG00000266378
ENSG00000266472
ENSG00000266714
ENSG00000266777
ENSG00000266801
ENSG00000266897
ENSG00000266922
ENSG00000267002
ENSG00000267096
ENSG00000267263
ENSG00000267370
ENSG00000267457
ENSG00000267474
ENSG00000267504
ENSG00000267526
ENSG00000267587
ENSG00000267605
ENSG00000267632
ENSG00000267655
ENSG00000267895
ENSG00000268051
ENSG00000268105
ENSG00000268201
ENSG00000268243
ENSG00000268333
ENSG00000268520
ENSG00000268521
ENSG00000268573
ENSG00000268903
ENSG00000269188
ENSG00000269343
ENSG00000269356
ENSG00000269463
ENSG00000269560
ENSG00000269578
ENSG00000269867
ENSG00000269887
ENSG00000269936
ENSG00000269938
ENSG00000269951
ENSG00000269971
ENSG00000269981
ENSG00000270019
ENSG00000270095
ENSG00000270115
ENSG00000270154
ENSG00000270189
ENSG00000270190
ENSG00000270194
ENSG00000270231
ENSG00000270426
ENSG00000270605
ENSG00000271009
ENSG00000271270
ENSG00000271383
ENSG00000271590
ENSG00000271717
ENSG00000271911
ENSG00000271917
ENSG00000271984
ENSG00000271993
ENSG00000271997
ENSG00000272040
ENSG00000272047
ENSG00000272072
ENSG00000272137
ENSG00000272219
ENSG00000272275
ENSG00000272301
ENSG00000272341
ENSG00000272379
ENSG00000272407
ENSG00000272465
ENSG00000272489
ENSG00000272556
ENSG00000272588
ENSG00000272627
ENSG00000272646
ENSG00000272690
ENSG00000272746
ENSG00000272807
ENSG00000272905
ENSG00000273486
ENSG00000273611
ENSG00000273691
ENSG00000273759
ENSG00000273797
ENSG00000274115
ENSG00000274214
ENSG00000274297
ENSG00000274308
ENSG00000274322
ENSG00000274364
ENSG00000274505
ENSG00000274555
ENSG00000274598
ENSG00000274648
ENSG00000274654
ENSG00000274808
ENSG00000274877
ENSG00000274884
ENSG00000274995
ENSG00000275029
ENSG00000275458
ENSG00000275611
ENSG00000275700
ENSG00000275734
ENSG00000275850
ENSG00000275927
ENSG00000275939
ENSG00000276023
ENSG00000276107
ENSG00000276248
ENSG00000276381
ENSG00000276494
ENSG00000276500
ENSG00000276533
ENSG00000276603
ENSG00000276607
ENSG00000276672
ENSG00000276704
ENSG00000276765
ENSG00000276809
ENSG00000276924
ENSG00000276997
ENSG00000277130
ENSG00000277152
ENSG00000277173
ENSG00000277255
ENSG00000277338
ENSG00000277386
ENSG00000277545
ENSG00000277563
ENSG00000277566
ENSG00000277579
ENSG00000277681
ENSG00000277744
ENSG00000277840
ENSG00000277938
ENSG00000277948
ENSG00000277992
ENSG00000278065
ENSG00000278112
ENSG00000278231
ENSG00000278399
ENSG00000278467
ENSG00000278469
ENSG00000278598
ENSG00000278778
ENSG00000278829
ENSG00000278845
ENSG00000278863
ENSG00000278864
ENSG00000278886
ENSG00000278891
ENSG00000278897
ENSG00000278909
ENSG00000278949
ENSG00000278963
ENSG00000278979
ENSG00000278983
ENSG00000278991
ENSG00000279039
ENSG00000279059
ENSG00000279077
ENSG00000279078
ENSG00000279107
ENSG00000279108
ENSG00000279122
ENSG00000279176
ENSG00000279191
ENSG00000279203
ENSG00000279213
ENSG00000279233
ENSG00000279250
ENSG00000279281
ENSG00000279294
ENSG00000279330
ENSG00000279356
ENSG00000279384
ENSG00000279394
ENSG00000279407
ENSG00000279410
ENSG00000279476
ENSG00000279527
ENSG00000279549
ENSG00000279555
ENSG00000279570
ENSG00000279591
ENSG00000279608
ENSG00000279620
ENSG00000279632
ENSG00000279638
ENSG00000279662
ENSG00000279670
ENSG00000279699
ENSG00000279700
ENSG00000279757
ENSG00000279781
ENSG00000279801
ENSG00000279821
ENSG00000279841
ENSG00000279878
ENSG00000279891
ENSG00000279901
ENSG00000279957
ENSG00000279976
ENSG00000279977
ENSG00000280028
ENSG00000280033
ENSG00000280035
ENSG00000280036
ENSG00000280042
ENSG00000280063
ENSG00000280068
ENSG00000280089
ENSG00000280092
ENSG00000280128
ENSG00000280129
ENSG00000280138
ENSG00000280151
ENSG00000280163
ENSG00000280214
ENSG00000280228
ENSG00000280245
ENSG00000280260
ENSG00000280279
ENSG00000280328
ENSG00000280351
ENSG00000280381
ENSG00000280384
ENSG00000280389
ENSG00000280402
ENSG00000280429
ENSG00000280474
ENSG00000280483
ENSG00000280543
ENSG00000280713
ENSG00000280828
ENSG00000280851
ENSG00000281003
ENSG00000281091
ENSG00000281207
ENSG00000281332
ENSG00000281446
ENSG00000281530
ENSG00000281760
ENSG00000281796
ENSG00000282416
ENSG00000282508

## Sheet: membersOfModule_3
ENSG00000000003
ENSG00000001617
ENSG00000002822
ENSG00000003393
ENSG00000003509
ENSG00000005007
ENSG00000005020
ENSG00000005100
ENSG00000005206
ENSG00000005339
ENSG00000006015
ENSG00000006062
ENSG00000007376
ENSG00000007392
ENSG00000007545
ENSG00000007923
ENSG00000008128
ENSG00000008710
ENSG00000008853
ENSG00000008869
ENSG00000010322
ENSG00000011132
ENSG00000011243
ENSG00000011304
ENSG00000011347
ENSG00000011451
ENSG00000012211
ENSG00000013375
ENSG00000014164
ENSG00000014216
ENSG00000019102
ENSG00000020129
ENSG00000026036
ENSG00000028310
ENSG00000032444
ENSG00000033100
ENSG00000033627
ENSG00000034713
ENSG00000037042
ENSG00000038358
ENSG00000038532
ENSG00000039523
ENSG00000039650
ENSG00000040608
ENSG00000041802
ENSG00000042062
ENSG00000049167
ENSG00000049239
ENSG00000049283
ENSG00000050820
ENSG00000052749
ENSG00000058453
ENSG00000059122
ENSG00000059145
ENSG00000060069
ENSG00000060237
ENSG00000060491
ENSG00000060762
ENSG00000061273
ENSG00000061936
ENSG00000061938
ENSG00000062370
ENSG00000062822
ENSG00000063176
ENSG00000063245
ENSG00000063660
ENSG00000064393
ENSG00000064763
ENSG00000064932
ENSG00000064999
ENSG00000065000
ENSG00000065268
ENSG00000065526
ENSG00000065717
ENSG00000066651
ENSG00000066735
ENSG00000066739
ENSG00000067369
ENSG00000068024
ENSG00000068120
ENSG00000068354
ENSG00000068650
ENSG00000068724
ENSG00000068784
ENSG00000069188
ENSG00000069696
ENSG00000070047
ENSG00000070269
ENSG00000070366
ENSG00000070388
ENSG00000070423
ENSG00000070444
ENSG00000070476
ENSG00000070614
ENSG00000070814
ENSG00000071564
ENSG00000071626
ENSG00000071894
ENSG00000072062
ENSG00000072134
ENSG00000072163
ENSG00000072310
ENSG00000072609
ENSG00000072958
ENSG00000073169
ENSG00000073605
ENSG00000073614
ENSG00000073803
ENSG00000074416
ENSG00000074855
ENSG00000075399
ENSG00000076201
ENSG00000076356
ENSG00000076555
ENSG00000076604
ENSG00000076826
ENSG00000076944
ENSG00000076984
ENSG00000077150
ENSG00000077235
ENSG00000077454
ENSG00000077616
ENSG00000079308
ENSG00000079313
ENSG00000079337
ENSG00000079432
ENSG00000079435
ENSG00000080603
ENSG00000080845
ENSG00000082068
ENSG00000082397
ENSG00000082516
ENSG00000083097
ENSG00000083535
ENSG00000083828
ENSG00000084112
ENSG00000084774
ENSG00000085185
ENSG00000085644
ENSG00000085872
ENSG00000085978
ENSG00000087085
ENSG00000087087
ENSG00000087274
ENSG00000088038
ENSG00000088247
ENSG00000088256
ENSG00000088340
ENSG00000088808
ENSG00000088827
ENSG00000089094
ENSG00000089154
ENSG00000089159
ENSG00000089351
ENSG00000089505
ENSG00000090020
ENSG00000090238
ENSG00000090447
ENSG00000090539
ENSG00000090565
ENSG00000090615
ENSG00000090621
ENSG00000090975
ENSG00000091073
ENSG00000091732
ENSG00000092098
ENSG00000092758
ENSG00000092929
ENSG00000094975
ENSG00000095066
ENSG00000095397
ENSG00000095485
ENSG00000095906
ENSG00000096070
ENSG00000096433
ENSG00000099326
ENSG00000099331
ENSG00000099364
ENSG00000099365
ENSG00000099381
ENSG00000099624
ENSG00000099814
ENSG00000099875
ENSG00000099889
ENSG00000099904
ENSG00000099917
ENSG00000099949
ENSG00000099991
ENSG00000100031
ENSG00000100038
ENSG00000100068
ENSG00000100083
ENSG00000100084
ENSG00000100092
ENSG00000100139
ENSG00000100151
ENSG00000100197
ENSG00000100225
ENSG00000100226
ENSG00000100241
ENSG00000100243
ENSG00000100258
ENSG00000100276
ENSG00000100280
ENSG00000100288
ENSG00000100299
ENSG00000100311
ENSG00000100325
ENSG00000100345
ENSG00000100359
ENSG00000100393
ENSG00000100399
ENSG00000100403
ENSG00000100412
ENSG00000100416
ENSG00000100425
ENSG00000100426
ENSG00000100599
ENSG00000100612
ENSG00000100726
ENSG00000100842
ENSG00000100982
ENSG00000101004
ENSG00000101096
ENSG00000101132
ENSG00000101199
ENSG00000101986
ENSG00000102054
ENSG00000102221
ENSG00000102309
ENSG00000102854
ENSG00000102858
ENSG00000102878
ENSG00000102901
ENSG00000102977
ENSG00000103148
ENSG00000103168
ENSG00000103174
ENSG00000103197
ENSG00000103199
ENSG00000103222
ENSG00000103249
ENSG00000103254
ENSG00000103257
ENSG00000103264
ENSG00000103269
ENSG00000103326
ENSG00000103335
ENSG00000103495
ENSG00000103496
ENSG00000103642
ENSG00000103653
ENSG00000103742
ENSG00000103855
ENSG00000103932
ENSG00000104611
ENSG00000104731
ENSG00000104852
ENSG00000104853
ENSG00000104856
ENSG00000104859
ENSG00000104880
ENSG00000104881
ENSG00000104885
ENSG00000104897
ENSG00000104899
ENSG00000104936
ENSG00000104946
ENSG00000104957
ENSG00000104960
ENSG00000104973
ENSG00000105063
ENSG00000105204
ENSG00000105245
ENSG00000105281
ENSG00000105287
ENSG00000105289
ENSG00000105298
ENSG00000105321
ENSG00000105323
ENSG00000105325
ENSG00000105329
ENSG00000105364
ENSG00000105397
ENSG00000105429
ENSG00000105443
ENSG00000105486
ENSG00000105556
ENSG00000105655
ENSG00000105656
ENSG00000105662
ENSG00000105698
ENSG00000105699
ENSG00000105722
ENSG00000105726
ENSG00000105738
ENSG00000105771
ENSG00000105821
ENSG00000105963
ENSG00000106009
ENSG00000106012
ENSG00000106028
ENSG00000106086
ENSG00000106133
ENSG00000106290
ENSG00000106397
ENSG00000106571
ENSG00000106624
ENSG00000106665
ENSG00000107140
ENSG00000107282
ENSG00000107338
ENSG00000107485
ENSG00000107521
ENSG00000107651
ENSG00000107816
ENSG00000107862
ENSG00000107863
ENSG00000108175
ENSG00000108352
ENSG00000108465
ENSG00000108509
ENSG00000108679
ENSG00000108784
ENSG00000109063
ENSG00000109118
ENSG00000109610
ENSG00000109625
ENSG00000109736
ENSG00000109743
ENSG00000109917
ENSG00000110011
ENSG00000110025
ENSG00000110046
ENSG00000110047
ENSG00000110104
ENSG00000110628
ENSG00000110697
ENSG00000110719
ENSG00000110799
ENSG00000110801
ENSG00000111199
ENSG00000111554
ENSG00000111752
ENSG00000111906
ENSG00000112033
ENSG00000112079
ENSG00000112249
ENSG00000112297
ENSG00000112304
ENSG00000112414
ENSG00000112561
ENSG00000112659
ENSG00000112787
ENSG00000112977
ENSG00000113269
ENSG00000113312
ENSG00000113456
ENSG00000113580
ENSG00000113594
ENSG00000114270
ENSG00000114554
ENSG00000114735
ENSG00000114841
ENSG00000114859
ENSG00000114867
ENSG00000114923
ENSG00000115109
ENSG00000115568
ENSG00000115596
ENSG00000115657
ENSG00000115687
ENSG00000115977
ENSG00000115993
ENSG00000116016
ENSG00000116044
ENSG00000116062
ENSG00000116273
ENSG00000116396
ENSG00000116525
ENSG00000116604
ENSG00000116871
ENSG00000116957
ENSG00000117020
ENSG00000117153
ENSG00000117597
ENSG00000117713
ENSG00000117984
ENSG00000118369
ENSG00000118900
ENSG00000119522
ENSG00000119574
ENSG00000119596
ENSG00000119655
ENSG00000119669
ENSG00000119688
ENSG00000119760
ENSG00000119771
ENSG00000119862
ENSG00000120071
ENSG00000120149
ENSG00000120549
ENSG00000120896
ENSG00000121957
ENSG00000122386
ENSG00000122390
ENSG00000122515
ENSG00000122550
ENSG00000122678
ENSG00000122707
ENSG00000122882
ENSG00000122958
ENSG00000123384
ENSG00000123908
ENSG00000123933
ENSG00000124126
ENSG00000124574
ENSG00000124782
ENSG00000125089
ENSG00000125107
ENSG00000125247
ENSG00000125386
ENSG00000125447
ENSG00000125482
ENSG00000125505
ENSG00000125520
ENSG00000125534
ENSG00000125650
ENSG00000125731
ENSG00000125744
ENSG00000125945
ENSG00000125967
ENSG00000126005
ENSG00000126214
ENSG00000126215
ENSG00000126243
ENSG00000126391
ENSG00000126461
ENSG00000126464
ENSG00000126603
ENSG00000126705
ENSG00000126814
ENSG00000126822
ENSG00000126860
ENSG00000127054
ENSG00000127081
ENSG00000127328
ENSG00000127419
ENSG00000127423
ENSG00000127511
ENSG00000127527
ENSG00000127564
ENSG00000127578
ENSG00000127580
ENSG00000127586
ENSG00000127616
ENSG00000127663
ENSG00000127957
ENSG00000128159
ENSG00000128274
ENSG00000128283
ENSG00000128591
ENSG00000128607
ENSG00000129351
ENSG00000129911
ENSG00000129968
ENSG00000130066
ENSG00000130234
ENSG00000130254
ENSG00000130299
ENSG00000130402
ENSG00000130479
ENSG00000130511
ENSG00000130589
ENSG00000130640
ENSG00000130669
ENSG00000130699
ENSG00000130702
ENSG00000130723
ENSG00000130748
ENSG00000130749
ENSG00000130758
ENSG00000130787
ENSG00000130810
ENSG00000130816
ENSG00000130827
ENSG00000130940
ENSG00000131374
ENSG00000131480
ENSG00000131558
ENSG00000131584
ENSG00000131591
ENSG00000131653
ENSG00000131724
ENSG00000131746
ENSG00000131759
ENSG00000131781
ENSG00000131788
ENSG00000132003
ENSG00000132005
ENSG00000132016
ENSG00000132017
ENSG00000132024
ENSG00000132361
ENSG00000132382
ENSG00000132470
ENSG00000132471
ENSG00000132478
ENSG00000132510
ENSG00000132517
ENSG00000132522
ENSG00000132589
ENSG00000132793
ENSG00000133056
ENSG00000133243
ENSG00000133247
ENSG00000133250
ENSG00000133519
ENSG00000133612
ENSG00000133619
ENSG00000133624
ENSG00000133895
ENSG00000134014
ENSG00000134313
ENSG00000134369
ENSG00000134590
ENSG00000134709
ENSG00000134815
ENSG00000134900
ENSG00000134905
ENSG00000135047
ENSG00000135218
ENSG00000135250
ENSG00000135334
ENSG00000135540
ENSG00000135596
ENSG00000135636
ENSG00000135722
ENSG00000135775
ENSG00000135821
ENSG00000136048
ENSG00000136153
ENSG00000136295
ENSG00000136371
ENSG00000136518
ENSG00000136643
ENSG00000136699
ENSG00000136813
ENSG00000136854
ENSG00000136856
ENSG00000136878
ENSG00000137074
ENSG00000137166
ENSG00000137221
ENSG00000137266
ENSG00000137309
ENSG00000137337
ENSG00000137411
ENSG00000137474
ENSG00000137497
ENSG00000137507
ENSG00000137691
ENSG00000137802
ENSG00000137842
ENSG00000137868
ENSG00000137871
ENSG00000138162
ENSG00000138449
ENSG00000138604
ENSG00000138613
ENSG00000138674
ENSG00000138834
ENSG00000139083
ENSG00000139180
ENSG00000139631
ENSG00000139645
ENSG00000139718
ENSG00000139722
ENSG00000139880
ENSG00000139926
ENSG00000140262
ENSG00000140320
ENSG00000140332
ENSG00000140400
ENSG00000140406
ENSG00000140443
ENSG00000140464
ENSG00000140474
ENSG00000140521
ENSG00000140682
ENSG00000140691
ENSG00000140750
ENSG00000140836
ENSG00000140854
ENSG00000140859
ENSG00000140939
ENSG00000140948
ENSG00000140961
ENSG00000140983
ENSG00000140987
ENSG00000141002
ENSG00000141012
ENSG00000141447
ENSG00000141456
ENSG00000141503
ENSG00000141510
ENSG00000141522
ENSG00000141524
ENSG00000141527
ENSG00000141551
ENSG00000141556
ENSG00000141564
ENSG00000141577
ENSG00000141582
ENSG00000141858
ENSG00000141867
ENSG00000141905
ENSG00000141933
ENSG00000142002
ENSG00000142207
ENSG00000142235
ENSG00000142279
ENSG00000142327
ENSG00000142330
ENSG00000142453
ENSG00000142599
ENSG00000142627
ENSG00000142655
ENSG00000142675
ENSG00000142733
ENSG00000142765
ENSG00000142784
ENSG00000142798
ENSG00000143013
ENSG00000143126
ENSG00000143149
ENSG00000143207
ENSG00000143294
ENSG00000143382
ENSG00000143498
ENSG00000143614
ENSG00000143653
ENSG00000143842
ENSG00000143850
ENSG00000143924
ENSG00000144485
ENSG00000144504
ENSG00000144524
ENSG00000144535
ENSG00000144589
ENSG00000144711
ENSG00000145016
ENSG00000145365
ENSG00000145632
ENSG00000145996
ENSG00000146067
ENSG00000146083
ENSG00000146281
ENSG00000146555
ENSG00000146556
ENSG00000146576
ENSG00000146828
ENSG00000146830
ENSG00000147003
ENSG00000147144
ENSG00000147799
ENSG00000148187
ENSG00000148337
ENSG00000148343
ENSG00000148356
ENSG00000148384
ENSG00000148396
ENSG00000148399
ENSG00000148400
ENSG00000148840
ENSG00000149016
ENSG00000149115
ENSG00000149187
ENSG00000149499
ENSG00000149532
ENSG00000149577
ENSG00000149634
ENSG00000149639
ENSG00000149657
ENSG00000149716
ENSG00000149809
ENSG00000150760
ENSG00000150990
ENSG00000151651
ENSG00000151779
ENSG00000151929
ENSG00000152082
ENSG00000152117
ENSG00000152404
ENSG00000152433
ENSG00000152518
ENSG00000152642
ENSG00000152763
ENSG00000152795
ENSG00000153404
ENSG00000153443
ENSG00000153815
ENSG00000153827
ENSG00000153976
ENSG00000154146
ENSG00000154358
ENSG00000154370
ENSG00000154589
ENSG00000154640
ENSG00000154781
ENSG00000155034
ENSG00000155066
ENSG00000155254
ENSG00000155269
ENSG00000155506
ENSG00000155962
ENSG00000156030
ENSG00000156304
ENSG00000156639
ENSG00000156858
ENSG00000156860
ENSG00000156869
ENSG00000157216
ENSG00000157426
ENSG00000157637
ENSG00000157933
ENSG00000158106
ENSG00000158161
ENSG00000158286
ENSG00000158411
ENSG00000158480
ENSG00000158545
ENSG00000158555
ENSG00000158691
ENSG00000158805
ENSG00000158863
ENSG00000159314
ENSG00000159363
ENSG00000159714
ENSG00000159840
ENSG00000159882
ENSG00000160055
ENSG00000160087
ENSG00000160094
ENSG00000160111
ENSG00000160193
ENSG00000160209
ENSG00000160211
ENSG00000160214
ENSG00000160223
ENSG00000160226
ENSG00000160284
ENSG00000160285
ENSG00000160294
ENSG00000160298
ENSG00000160299
ENSG00000160305
ENSG00000160345
ENSG00000160410
ENSG00000160613
ENSG00000160633
ENSG00000160767
ENSG00000160796
ENSG00000160877
ENSG00000160888
ENSG00000160949
ENSG00000160957
ENSG00000161013
ENSG00000161021
ENSG00000161091
ENSG00000161180
ENSG00000161202
ENSG00000161328
ENSG00000161618
ENSG00000161642
ENSG00000161714
ENSG00000161847
ENSG00000161914
ENSG00000161996
ENSG00000162066
ENSG00000162069
ENSG00000162105
ENSG00000162148
ENSG00000162298
ENSG00000162302
ENSG00000162337
ENSG00000162409
ENSG00000162413
ENSG00000162430
ENSG00000162461
ENSG00000162522
ENSG00000162552
ENSG00000162585
ENSG00000162650
ENSG00000163041
ENSG00000163463
ENSG00000163606
ENSG00000163684
ENSG00000163794
ENSG00000163945
ENSG00000164050
ENSG00000164151
ENSG00000164485
ENSG00000164494
ENSG00000164654
ENSG00000164776
ENSG00000164818
ENSG00000164855
ENSG00000164867
ENSG00000164877
ENSG00000164880
ENSG00000164916
ENSG00000165238
ENSG00000165271
ENSG00000165458
ENSG00000165684
ENSG00000165752
ENSG00000165804
ENSG00000165905
ENSG00000166016
ENSG00000166126
ENSG00000166145
ENSG00000166166
ENSG00000166167
ENSG00000166188
ENSG00000166326
ENSG00000166401
ENSG00000166444
ENSG00000166484
ENSG00000166716
ENSG00000166821
ENSG00000166888
ENSG00000166913
ENSG00000166925
ENSG00000167106
ENSG00000167173
ENSG00000167280
ENSG00000167302
ENSG00000167393
ENSG00000167470
ENSG00000167487
ENSG00000167491
ENSG00000167513
ENSG00000167522
ENSG00000167535
ENSG00000167548
ENSG00000167566
ENSG00000167595
ENSG00000167615
ENSG00000167632
ENSG00000167670
ENSG00000167674
ENSG00000167685
ENSG00000167702
ENSG00000167716
ENSG00000167785
ENSG00000167930
ENSG00000167962
ENSG00000167968
ENSG00000167987
ENSG00000168010
ENSG00000168026
ENSG00000168056
ENSG00000168065
ENSG00000168066
ENSG00000168067
ENSG00000168096
ENSG00000168140
ENSG00000168143
ENSG00000168255
ENSG00000168291
ENSG00000168397
ENSG00000168453
ENSG00000168488
ENSG00000168528
ENSG00000168769
ENSG00000168970
ENSG00000168993
ENSG00000169057
ENSG00000169062
ENSG00000169105
ENSG00000169221
ENSG00000169246
ENSG00000169592
ENSG00000169660
ENSG00000169682
ENSG00000169683
ENSG00000169692
ENSG00000169696
ENSG00000169710
ENSG00000169733
ENSG00000169871
ENSG00000169951
ENSG00000170037
ENSG00000170260
ENSG00000170638
ENSG00000170832
ENSG00000170835
ENSG00000170919
ENSG00000171159
ENSG00000171206
ENSG00000171219
ENSG00000171223
ENSG00000171298
ENSG00000171566
ENSG00000171603
ENSG00000171680
ENSG00000171827
ENSG00000171853
ENSG00000171992
ENSG00000172216
ENSG00000172354
ENSG00000172375
ENSG00000172534
ENSG00000172613
ENSG00000172728
ENSG00000172932
ENSG00000172935
ENSG00000172943
ENSG00000173039
ENSG00000173064
ENSG00000173065
ENSG00000173272
ENSG00000173273
ENSG00000173295
ENSG00000173327
ENSG00000173391
ENSG00000173511
ENSG00000173599
ENSG00000173621
ENSG00000173846
ENSG00000173914
ENSG00000173933
ENSG00000174197
ENSG00000174233
ENSG00000174353
ENSG00000174437
ENSG00000174456
ENSG00000174586
ENSG00000174669
ENSG00000174871
ENSG00000174915
ENSG00000174943
ENSG00000174977
ENSG00000174996
ENSG00000175115
ENSG00000175220
ENSG00000175221
ENSG00000175274
ENSG00000175309
ENSG00000175602
ENSG00000175727
ENSG00000175826
ENSG00000175866
ENSG00000175931
ENSG00000176058
ENSG00000176092
ENSG00000176155
ENSG00000176170
ENSG00000176182
ENSG00000176248
ENSG00000176444
ENSG00000176531
ENSG00000176542
ENSG00000176896
ENSG00000176903
ENSG00000176978
ENSG00000177045
ENSG00000177051
ENSG00000177058
ENSG00000177084
ENSG00000177169
ENSG00000177192
ENSG00000177302
ENSG00000177303
ENSG00000177418
ENSG00000177542
ENSG00000177548
ENSG00000177595
ENSG00000177613
ENSG00000177666
ENSG00000177692
ENSG00000177725
ENSG00000177728
ENSG00000177943
ENSG00000177989
ENSG00000178038
ENSG00000178075
ENSG00000178188
ENSG00000178209
ENSG00000178700
ENSG00000178719
ENSG00000178921
ENSG00000178927
ENSG00000178950
ENSG00000178951
ENSG00000178971
ENSG00000179041
ENSG00000179134
ENSG00000179348
ENSG00000179364
ENSG00000179698
ENSG00000179832
ENSG00000180089
ENSG00000180479
ENSG00000180900
ENSG00000180902
ENSG00000180921
ENSG00000181004
ENSG00000181027
ENSG00000181045
ENSG00000181090
ENSG00000181135
ENSG00000181220
ENSG00000181222
ENSG00000181392
ENSG00000181444
ENSG00000181523
ENSG00000181649
ENSG00000181652
ENSG00000181873
ENSG00000182095
ENSG00000182310
ENSG00000182379
ENSG00000182405
ENSG00000182484
ENSG00000182492
ENSG00000182518
ENSG00000182545
ENSG00000182580
ENSG00000182606
ENSG00000182685
ENSG00000182841
ENSG00000182919
ENSG00000182979
ENSG00000183020
ENSG00000183309
ENSG00000183337
ENSG00000183386
ENSG00000183397
ENSG00000183421
ENSG00000183426
ENSG00000183458
ENSG00000183479
ENSG00000183495
ENSG00000183506
ENSG00000183621
ENSG00000183655
ENSG00000183741
ENSG00000183751
ENSG00000183779
ENSG00000183864
ENSG00000183963
ENSG00000184047
ENSG00000184163
ENSG00000184350
ENSG00000184381
ENSG00000184470
ENSG00000184545
ENSG00000184575
ENSG00000184634
ENSG00000184897
ENSG00000184922
ENSG00000184967
ENSG00000184986
ENSG00000185024
ENSG00000185049
ENSG00000185088
ENSG00000185122
ENSG00000185163
ENSG00000185187
ENSG00000185236
ENSG00000185324
ENSG00000185340
ENSG00000185347
ENSG00000185359
ENSG00000185485
ENSG00000185504
ENSG00000185507
ENSG00000185513
ENSG00000185522
ENSG00000185596
ENSG00000185650
ENSG00000185722
ENSG00000185730
ENSG00000185800
ENSG00000185803
ENSG00000185838
ENSG00000185875
ENSG00000185883
ENSG00000185950
ENSG00000186010
ENSG00000186056
ENSG00000186111
ENSG00000186141
ENSG00000186166
ENSG00000186174
ENSG00000186301
ENSG00000186312
ENSG00000186350
ENSG00000186493
ENSG00000186812
ENSG00000186815
ENSG00000186827
ENSG00000186866
ENSG00000187017
ENSG00000187239
ENSG00000187244
ENSG00000187607
ENSG00000187609
ENSG00000187678
ENSG00000187741
ENSG00000187792
ENSG00000187860
ENSG00000187866
ENSG00000187961
ENSG00000188026
ENSG00000188112
ENSG00000188157
ENSG00000188167
ENSG00000188185
ENSG00000188290
ENSG00000188295
ENSG00000188483
ENSG00000188486
ENSG00000188493
ENSG00000188549
ENSG00000188566
ENSG00000188735
ENSG00000188747
ENSG00000188766
ENSG00000188807
ENSG00000188827
ENSG00000196313
ENSG00000196367
ENSG00000196411
ENSG00000196421
ENSG00000196433
ENSG00000196498
ENSG00000196535
ENSG00000196547
ENSG00000196576
ENSG00000196588
ENSG00000196642
ENSG00000196700
ENSG00000196741
ENSG00000196922
ENSG00000196924
ENSG00000196954
ENSG00000196961
ENSG00000196981
ENSG00000196990
ENSG00000197062
ENSG00000197070
ENSG00000197114
ENSG00000197136
ENSG00000197150
ENSG00000197324
ENSG00000197386
ENSG00000197429
ENSG00000197483
ENSG00000197530
ENSG00000197599
ENSG00000197774
ENSG00000197818
ENSG00000197841
ENSG00000197912
ENSG00000197976
ENSG00000198026
ENSG00000198198
ENSG00000198208
ENSG00000198369
ENSG00000198373
ENSG00000198496
ENSG00000198561
ENSG00000198563
ENSG00000198695
ENSG00000198752
ENSG00000198792
ENSG00000198835
ENSG00000198837
ENSG00000198874
ENSG00000198917
ENSG00000198938
ENSG00000198972
ENSG00000199023
ENSG00000199179
ENSG00000200792
ENSG00000201302
ENSG00000201457
ENSG00000201955
ENSG00000202150
ENSG00000203286
ENSG00000203485
ENSG00000203883
ENSG00000203896
ENSG00000204060
ENSG00000204121
ENSG00000204316
ENSG00000204351
ENSG00000204371
ENSG00000204394
ENSG00000204427
ENSG00000204463
ENSG00000204469
ENSG00000204673
ENSG00000205041
ENSG00000205078
ENSG00000205090
ENSG00000205177
ENSG00000205209
ENSG00000205336
ENSG00000205436
ENSG00000205476
ENSG00000205517
ENSG00000205560
ENSG00000205583
ENSG00000205702
ENSG00000205710
ENSG00000205746
ENSG00000205903
ENSG00000205937
ENSG00000206612
ENSG00000206702
ENSG00000207142
ENSG00000207475
ENSG00000207493
ENSG00000207546
ENSG00000207550
ENSG00000207574
ENSG00000207611
ENSG00000207614
ENSG00000207631
ENSG00000207726
ENSG00000207808
ENSG00000207973
ENSG00000207980
ENSG00000208005
ENSG00000208035
ENSG00000209482
ENSG00000210176
ENSG00000211513
ENSG00000212123
ENSG00000212135
ENSG00000212283
ENSG00000212864
ENSG00000213015
ENSG00000213058
ENSG00000213145
ENSG00000213221
ENSG00000213347
ENSG00000213397
ENSG00000213398
ENSG00000213453
ENSG00000213468
ENSG00000213638
ENSG00000213672
ENSG00000213903
ENSG00000213906
ENSG00000213983
ENSG00000214021
ENSG00000214022
ENSG00000214176
ENSG00000214279
ENSG00000214331
ENSG00000214655
ENSG00000215041
ENSG00000215572
ENSG00000215790
ENSG00000215908
ENSG00000215946
ENSG00000216195
ENSG00000219200
ENSG00000219395
ENSG00000219470
ENSG00000221520
ENSG00000221643
ENSG00000221676
ENSG00000221886
ENSG00000221968
ENSG00000221978
ENSG00000221995
ENSG00000222009
ENSG00000223356
ENSG00000223849
ENSG00000223855
ENSG00000223922
ENSG00000223959
ENSG00000224066
ENSG00000224420
ENSG00000224460
ENSG00000224516
ENSG00000224886
ENSG00000224956
ENSG00000225091
ENSG00000225187
ENSG00000225264
ENSG00000225450
ENSG00000225778
ENSG00000225828
ENSG00000225855
ENSG00000225880
ENSG00000225892
ENSG00000225931
ENSG00000226085
ENSG00000226091
ENSG00000226180
ENSG00000226450
ENSG00000226696
ENSG00000227080
ENSG00000227374
ENSG00000227397
ENSG00000227407
ENSG00000227468
ENSG00000227500
ENSG00000227527
ENSG00000227598
ENSG00000228049
ENSG00000228434
ENSG00000228477
ENSG00000228526
ENSG00000228886
ENSG00000229018
ENSG00000229180
ENSG00000229368
ENSG00000229422
ENSG00000229512
ENSG00000229539
ENSG00000229848
ENSG00000229947
ENSG00000229953
ENSG00000230149
ENSG00000230454
ENSG00000230487
ENSG00000230701
ENSG00000230715
ENSG00000231705
ENSG00000231871
ENSG00000231925
ENSG00000232303
ENSG00000232434
ENSG00000232536
ENSG00000232545
ENSG00000232623
ENSG00000232987
ENSG00000233483
ENSG00000233799
ENSG00000234072
ENSG00000234219
ENSG00000234608
ENSG00000234705
ENSG00000234771
ENSG00000234800
ENSG00000235090
ENSG00000235109
ENSG00000235169
ENSG00000235245
ENSG00000235316
ENSG00000235408
ENSG00000235725
ENSG00000235908
ENSG00000236567
ENSG00000236830
ENSG00000237004
ENSG00000237037
ENSG00000237087
ENSG00000237489
ENSG00000237669
ENSG00000237738
ENSG00000237781
ENSG00000237798
ENSG00000238961
ENSG00000239039
ENSG00000239306
ENSG00000239419
ENSG00000239556
ENSG00000239636
ENSG00000240053
ENSG00000240106
ENSG00000240225
ENSG00000240481
ENSG00000240634
ENSG00000240731
ENSG00000240823
ENSG00000240853
ENSG00000241030
ENSG00000241399
ENSG00000241418
ENSG00000241484
ENSG00000241717
ENSG00000241868
ENSG00000242252
ENSG00000242294
ENSG00000242349
ENSG00000242798
ENSG00000242802
ENSG00000242876
ENSG00000243279
ENSG00000243302
ENSG00000243449
ENSG00000243554
ENSG00000243566
ENSG00000243679
ENSG00000243704
ENSG00000243789
ENSG00000244021
ENSG00000244491
ENSG00000244687
ENSG00000244723
ENSG00000245680
ENSG00000245910
ENSG00000246273
ENSG00000246922
ENSG00000246985
ENSG00000247982
ENSG00000248049
ENSG00000248121
ENSG00000248494
ENSG00000248783
ENSG00000248954
ENSG00000249042
ENSG00000249115
ENSG00000249222
ENSG00000249430
ENSG00000249456
ENSG00000249602
ENSG00000249715
ENSG00000250067
ENSG00000250220
ENSG00000250230
ENSG00000250234
ENSG00000250251
ENSG00000250506
ENSG00000250568
ENSG00000250722
ENSG00000251095
ENSG00000251161
ENSG00000251322
ENSG00000251739
ENSG00000252150
ENSG00000252192
ENSG00000252213
ENSG00000252311
ENSG00000252695
ENSG00000252759
ENSG00000253326
ENSG00000253399
ENSG00000253944
ENSG00000254094
ENSG00000254402
ENSG00000254473
ENSG00000254505
ENSG00000254585
ENSG00000254667
ENSG00000254810
ENSG00000254855
ENSG00000254995
ENSG00000255031
ENSG00000255050
ENSG00000255142
ENSG00000255182
ENSG00000255284
ENSG00000256139
ENSG00000256152
ENSG00000256453
ENSG00000256462
ENSG00000257038
ENSG00000257122
ENSG00000257704
ENSG00000257900
ENSG00000257923
ENSG00000258099
ENSG00000258411
ENSG00000258429
ENSG00000258472
ENSG00000258559
ENSG00000258590
ENSG00000258682
ENSG00000258701
ENSG00000258727
ENSG00000258839
ENSG00000258904
ENSG00000258938
ENSG00000258947
ENSG00000258982
ENSG00000259109
ENSG00000259605
ENSG00000259755
ENSG00000259804
ENSG00000259891
ENSG00000259972
ENSG00000260136
ENSG00000260276
ENSG00000260284
ENSG00000260428
ENSG00000260727
ENSG00000260778
ENSG00000260793
ENSG00000260859
ENSG00000260892
ENSG00000260919
ENSG00000261052
ENSG00000261116
ENSG00000261123
ENSG00000261221
ENSG00000261286
ENSG00000261288
ENSG00000261308
ENSG00000261320
ENSG00000261385
ENSG00000261408
ENSG00000261433
ENSG00000261534
ENSG00000261613
ENSG00000261659
ENSG00000261884
ENSG00000261916
ENSG00000261971
ENSG00000262246
ENSG00000262429
ENSG00000262580
ENSG00000262814
ENSG00000262837
ENSG00000262877
ENSG00000262903
ENSG00000263081
ENSG00000263345
ENSG00000263422
ENSG00000263426
ENSG00000263897
ENSG00000264173
ENSG00000264268
ENSG00000264344
ENSG00000264462
ENSG00000264553
ENSG00000264585
ENSG00000264814
ENSG00000265393
ENSG00000265529
ENSG00000265611
ENSG00000265660
ENSG00000265688
ENSG00000265806
ENSG00000265879
ENSG00000265982
ENSG00000265991
ENSG00000266066
ENSG00000266124
ENSG00000266235
ENSG00000266320
ENSG00000266507
ENSG00000266643
ENSG00000266701
ENSG00000266933
ENSG00000267030
ENSG00000267053
ENSG00000267077
ENSG00000267090
ENSG00000267213
ENSG00000267216
ENSG00000267277
ENSG00000267283
ENSG00000267346
ENSG00000267395
ENSG00000267436
ENSG00000267493
ENSG00000267519
ENSG00000267765
ENSG00000267834
ENSG00000267838
ENSG00000267896
ENSG00000268471
ENSG00000268475
ENSG00000268575
ENSG00000268743
ENSG00000268858
ENSG00000268947
ENSG00000269028
ENSG00000269082
ENSG00000269352
ENSG00000269545
ENSG00000269915
ENSG00000269937
ENSG00000269946
ENSG00000270015
ENSG00000270060
ENSG00000270165
ENSG00000270722
ENSG00000270804
ENSG00000270912
ENSG00000272333
ENSG00000272391
ENSG00000272405
ENSG00000272578
ENSG00000272645
ENSG00000272655
ENSG00000272669
ENSG00000272836
ENSG00000272945
ENSG00000273137
ENSG00000273230
ENSG00000273338
ENSG00000273345
ENSG00000273619
ENSG00000273742
ENSG00000273899
ENSG00000274272
ENSG00000274277
ENSG00000274471
ENSG00000274475
ENSG00000274483
ENSG00000274487
ENSG00000274627
ENSG00000274713
ENSG00000274717
ENSG00000274737
ENSG00000274816
ENSG00000274925
ENSG00000275014
ENSG00000275023
ENSG00000275056
ENSG00000275162
ENSG00000275266
ENSG00000275425
ENSG00000275468
ENSG00000275549
ENSG00000275576
ENSG00000275640
ENSG00000275783
ENSG00000275807
ENSG00000275832
ENSG00000275842
ENSG00000276101
ENSG00000276103
ENSG00000276694
ENSG00000276737
ENSG00000276757
ENSG00000276797
ENSG00000277053
ENSG00000277072
ENSG00000277363
ENSG00000277437
ENSG00000277590
ENSG00000278022
ENSG00000278075
ENSG00000278219
ENSG00000278259
ENSG00000278267
ENSG00000278341
ENSG00000278556
ENSG00000278590
ENSG00000278619
ENSG00000278700
ENSG00000278925
ENSG00000278948
ENSG00000278966
ENSG00000278997
ENSG00000279140
ENSG00000279162
ENSG00000279198
ENSG00000279267
ENSG00000279283
ENSG00000279328
ENSG00000279348
ENSG00000279409
ENSG00000279508
ENSG00000279520
ENSG00000279529
ENSG00000279592
ENSG00000279653
ENSG00000279672
ENSG00000279691
ENSG00000279738
ENSG00000279744
ENSG00000279759
ENSG00000279789
ENSG00000279792
ENSG00000279861
ENSG00000280071
ENSG00000280121
ENSG00000280152
ENSG00000280198
ENSG00000280248
ENSG00000280285
ENSG00000280287
ENSG00000280332
ENSG00000280388
ENSG00000280649
ENSG00000280785
ENSG00000280788
ENSG00000280849
ENSG00000280875
ENSG00000281044
ENSG00000281571
ENSG00000281918
ENSG00000282056
ENSG00000282458

## Sheet: membersOfModule_4
hsa-miR-887-5p
ENSG00000002016
ENSG00000012660
ENSG00000015479
ENSG00000015568
ENSG00000047597
ENSG00000054282
ENSG00000064607
ENSG00000065665
ENSG00000066044
ENSG00000075826
ENSG00000078369
ENSG00000078687
ENSG00000087299
ENSG00000099940
ENSG00000100030
ENSG00000100354
ENSG00000100483
ENSG00000100836
ENSG00000100902
ENSG00000102128
ENSG00000103005
ENSG00000104365
ENSG00000105825
ENSG00000106603
ENSG00000107341
ENSG00000108474
ENSG00000109220
ENSG00000109320
ENSG00000109814
ENSG00000111215
ENSG00000114902
ENSG00000115239
ENSG00000116127
ENSG00000116574
ENSG00000118058
ENSG00000118418
ENSG00000119685
ENSG00000119725
ENSG00000119737
ENSG00000121318
ENSG00000121577
ENSG00000123870
ENSG00000124224
ENSG00000125351
ENSG00000126581
ENSG00000126653
ENSG00000127364
ENSG00000127366
ENSG00000129646
ENSG00000129993
ENSG00000131503
ENSG00000131844
ENSG00000132204
ENSG00000132475
ENSG00000133138
ENSG00000134007
ENSG00000134539
ENSG00000135164
ENSG00000135269
ENSG00000135976
ENSG00000136213
ENSG00000136868
ENSG00000137764
ENSG00000138606
ENSG00000141376
ENSG00000142396
ENSG00000143178
ENSG00000143951
ENSG00000144231
ENSG00000144233
ENSG00000146414
ENSG00000146426
ENSG00000147166
ENSG00000147437
ENSG00000148175
ENSG00000148655
ENSG00000148950
ENSG00000150477
ENSG00000151687
ENSG00000151746
ENSG00000151967
ENSG00000152284
ENSG00000154359
ENSG00000154710
ENSG00000154874
ENSG00000154898
ENSG00000155657
ENSG00000155849
ENSG00000156042
ENSG00000157110
ENSG00000158321
ENSG00000158683
ENSG00000159788
ENSG00000159917
ENSG00000161912
ENSG00000162139
ENSG00000162994
ENSG00000162997
ENSG00000163482
ENSG00000163806
ENSG00000163820
ENSG00000165091
ENSG00000165275
ENSG00000165568
ENSG00000165805
ENSG00000166343
ENSG00000166377
ENSG00000166831
ENSG00000167555
ENSG00000168016
ENSG00000168126
ENSG00000169085
ENSG00000170390
ENSG00000170653
ENSG00000171970
ENSG00000172650
ENSG00000172939
ENSG00000172965
ENSG00000173212
ENSG00000173597
ENSG00000173862
ENSG00000174607
ENSG00000174749
ENSG00000176124
ENSG00000176225
ENSG00000176396
ENSG00000176700
ENSG00000176809
ENSG00000176970
ENSG00000177383
ENSG00000177688
ENSG00000177721
ENSG00000178127
ENSG00000178440
ENSG00000178917
ENSG00000179136
ENSG00000179818
ENSG00000179967
ENSG00000180251
ENSG00000180953
ENSG00000181214
ENSG00000181666
ENSG00000181722
ENSG00000182347
ENSG00000182732
ENSG00000182796
ENSG00000182952
ENSG00000183055
ENSG00000183604
ENSG00000183663
ENSG00000183666
ENSG00000184009
ENSG00000184305
ENSG00000184675
ENSG00000185031
ENSG00000185158
ENSG00000185404
ENSG00000186260
ENSG00000186329
ENSG00000186399
ENSG00000186814
ENSG00000186973
ENSG00000187514
ENSG00000187536
ENSG00000187600
ENSG00000187762
ENSG00000188234
ENSG00000188596
ENSG00000188738
ENSG00000189136
ENSG00000189145
ENSG00000189152
ENSG00000189241
ENSG00000189423
ENSG00000196187
ENSG00000196205
ENSG00000196268
ENSG00000196295
ENSG00000196597
ENSG00000196605
ENSG00000196696
ENSG00000196912
ENSG00000197077
ENSG00000197309
ENSG00000197550
ENSG00000197813
ENSG00000197849
ENSG00000198040
ENSG00000198142
ENSG00000198556
ENSG00000198890
ENSG00000198912
ENSG00000198975
ENSG00000199094
ENSG00000199197
ENSG00000199331
ENSG00000199630
ENSG00000199730
ENSG00000199781
ENSG00000199805
ENSG00000199856
ENSG00000199872
ENSG00000199944
ENSG00000199977
ENSG00000200047
ENSG00000200070
ENSG00000200075
ENSG00000200086
ENSG00000200090
ENSG00000200105
ENSG00000200170
ENSG00000200502
ENSG00000200522
ENSG00000200571
ENSG00000200597
ENSG00000200731
ENSG00000200840
ENSG00000200855
ENSG00000200882
ENSG00000200953
ENSG00000201012
ENSG00000201044
ENSG00000201176
ENSG00000201221
ENSG00000201343
ENSG00000201348
ENSG00000201435
ENSG00000201542
ENSG00000201564
ENSG00000201573
ENSG00000201574
ENSG00000201586
ENSG00000201649
ENSG00000201662
ENSG00000201711
ENSG00000201863
ENSG00000202017
ENSG00000202172
ENSG00000202239
ENSG00000202273
ENSG00000202347
ENSG00000202382
ENSG00000202566
ENSG00000202601
ENSG00000203620
ENSG00000203647
ENSG00000203737
ENSG00000203739
ENSG00000203801
ENSG00000203872
ENSG00000204086
ENSG00000204149
ENSG00000204272
ENSG00000204514
ENSG00000204576
ENSG00000204623
ENSG00000204683
ENSG00000205085
ENSG00000205323
ENSG00000205485
ENSG00000205593
ENSG00000206120
ENSG00000206149
ENSG00000206448
ENSG00000206530
ENSG00000206605
ENSG00000206645
ENSG00000206658
ENSG00000206687
ENSG00000206712
ENSG00000206728
ENSG00000206732
ENSG00000206734
ENSG00000206756
ENSG00000206763
ENSG00000206768
ENSG00000206784
ENSG00000206848
ENSG00000206864
ENSG00000206937
ENSG00000207034
ENSG00000207082
ENSG00000207092
ENSG00000207117
ENSG00000207223
ENSG00000207234
ENSG00000207368
ENSG00000207370
ENSG00000207378
ENSG00000207444
ENSG00000207484
ENSG00000207508
ENSG00000207588
ENSG00000207609
ENSG00000207626
ENSG00000207642
ENSG00000207643
ENSG00000207644
ENSG00000207653
ENSG00000207698
ENSG00000207701
ENSG00000207725
ENSG00000207781
ENSG00000207813
ENSG00000207821
ENSG00000207827
ENSG00000207870
ENSG00000207951
ENSG00000207952
ENSG00000207975
ENSG00000207988
ENSG00000207994
ENSG00000208025
ENSG00000211495
ENSG00000211553
ENSG00000212027
ENSG00000212030
ENSG00000212124
ENSG00000212125
ENSG00000212126
ENSG00000212127
ENSG00000212128
ENSG00000212257
ENSG00000212305
ENSG00000212329
ENSG00000212429
ENSG00000212526
ENSG00000212743
ENSG00000213033
ENSG00000213036
ENSG00000213077
ENSG00000213089
ENSG00000213090
ENSG00000213121
ENSG00000213137
ENSG00000213139
ENSG00000213152
ENSG00000213190
ENSG00000213197
ENSG00000213483
ENSG00000213540
ENSG00000213560
ENSG00000213613
ENSG00000213659
ENSG00000213703
ENSG00000213735
ENSG00000213782
ENSG00000213830
ENSG00000213842
ENSG00000213854
ENSG00000213865
ENSG00000213896
ENSG00000213904
ENSG00000214013
ENSG00000214081
ENSG00000214108
ENSG00000214188
ENSG00000214190
ENSG00000214243
ENSG00000214244
ENSG00000214335
ENSG00000214626
ENSG00000214629
ENSG00000214745
ENSG00000214870
ENSG00000214988
ENSG00000215039
ENSG00000215067
ENSG00000215089
ENSG00000215184
ENSG00000215297
ENSG00000215388
ENSG00000216035
ENSG00000216316
ENSG00000216802
ENSG00000216977
ENSG00000217512
ENSG00000217527
ENSG00000217767
ENSG00000217930
ENSG00000218424
ENSG00000218596
ENSG00000218682
ENSG00000218730
ENSG00000219085
ENSG00000219150
ENSG00000219409
ENSG00000219433
ENSG00000219665
ENSG00000219712
ENSG00000219902
ENSG00000219928
ENSG00000220305
ENSG00000220744
ENSG00000220867
ENSG00000220987
ENSG00000221063
ENSG00000221100
ENSG00000221102
ENSG00000221157
ENSG00000221164
ENSG00000221184
ENSG00000221230
ENSG00000221325
ENSG00000221439
ENSG00000221500
ENSG00000222011
ENSG00000222085
ENSG00000222346
ENSG00000222357
ENSG00000222445
ENSG00000222467
ENSG00000222496
ENSG00000222714
ENSG00000222767
ENSG00000222831
ENSG00000222872
ENSG00000222898
ENSG00000222942
ENSG00000222974
ENSG00000223013
ENSG00000223044
ENSG00000223107
ENSG00000223179
ENSG00000223224
ENSG00000223305
ENSG00000223368
ENSG00000223473
ENSG00000223513
ENSG00000223516
ENSG00000223525
ENSG00000223546
ENSG00000223575
ENSG00000223584
ENSG00000223599
ENSG00000223621
ENSG00000223704
ENSG00000223773
ENSG00000223787
ENSG00000223861
ENSG00000223916
ENSG00000224019
ENSG00000224031
ENSG00000224067
ENSG00000224078
ENSG00000224080
ENSG00000224083
ENSG00000224142
ENSG00000224315
ENSG00000224415
ENSG00000224430
ENSG00000224451
ENSG00000224464
ENSG00000224471
ENSG00000224553
ENSG00000224660
ENSG00000224699
ENSG00000224802
ENSG00000224822
ENSG00000224895
ENSG00000224959
ENSG00000224967
ENSG00000224972
ENSG00000224986
ENSG00000225026
ENSG00000225092
ENSG00000225192
ENSG00000225203
ENSG00000225213
ENSG00000225215
ENSG00000225224
ENSG00000225349
ENSG00000225423
ENSG00000225447
ENSG00000225479
ENSG00000225513
ENSG00000225527
ENSG00000225568
ENSG00000225591
ENSG00000225673
ENSG00000225693
ENSG00000225726
ENSG00000225877
ENSG00000225898
ENSG00000225900
ENSG00000225914
ENSG00000225975
ENSG00000225991
ENSG00000226056
ENSG00000226067
ENSG00000226132
ENSG00000226149
ENSG00000226216
ENSG00000226238
ENSG00000226253
ENSG00000226266
ENSG00000226318
ENSG00000226396
ENSG00000226410
ENSG00000226419
ENSG00000226432
ENSG00000226520
ENSG00000226711
ENSG00000226758
ENSG00000226761
ENSG00000226765
ENSG00000226766
ENSG00000226801
ENSG00000226862
ENSG00000226891
ENSG00000226977
ENSG00000227267
ENSG00000227306
ENSG00000227331
ENSG00000227382
ENSG00000227383
ENSG00000227394
ENSG00000227398
ENSG00000227456
ENSG00000227486
ENSG00000227535
ENSG00000227536
ENSG00000227541
ENSG00000227560
ENSG00000227615
ENSG00000227627
ENSG00000227726
ENSG00000227730
ENSG00000227773
ENSG00000227805
ENSG00000227962
ENSG00000228043
ENSG00000228097
ENSG00000228126
ENSG00000228166
ENSG00000228169
ENSG00000228211
ENSG00000228316
ENSG00000228327
ENSG00000228328
ENSG00000228330
ENSG00000228340
ENSG00000228423
ENSG00000228444
ENSG00000228446
ENSG00000228450
ENSG00000228506
ENSG00000228540
ENSG00000228553
ENSG00000228782
ENSG00000228808
ENSG00000228828
ENSG00000228906
ENSG00000228933
ENSG00000228939
ENSG00000229020
ENSG00000229036
ENSG00000229054
ENSG00000229082
ENSG00000229087
ENSG00000229127
ENSG00000229132
ENSG00000229224
ENSG00000229235
ENSG00000229241
ENSG00000229276
ENSG00000229358
ENSG00000229447
ENSG00000229473
ENSG00000229492
ENSG00000229521
ENSG00000229567
ENSG00000229585
ENSG00000229591
ENSG00000229618
ENSG00000229623
ENSG00000229668
ENSG00000229677
ENSG00000229728
ENSG00000229794
ENSG00000229808
ENSG00000229816
ENSG00000229820
ENSG00000229954
ENSG00000229992
ENSG00000229994
ENSG00000230003
ENSG00000230042
ENSG00000230071
ENSG00000230189
ENSG00000230225
ENSG00000230267
ENSG00000230397
ENSG00000230398
ENSG00000230409
ENSG00000230457
ENSG00000230551
ENSG00000230572
ENSG00000230581
ENSG00000230590
ENSG00000230732
ENSG00000230751
ENSG00000230769
ENSG00000230783
ENSG00000230789
ENSG00000230815
ENSG00000230973
ENSG00000230986
ENSG00000231074
ENSG00000231153
ENSG00000231234
ENSG00000231241
ENSG00000231307
ENSG00000231365
ENSG00000231401
ENSG00000231534
ENSG00000231566
ENSG00000231615
ENSG00000231646
ENSG00000231697
ENSG00000231744
ENSG00000231765
ENSG00000231795
ENSG00000231842
ENSG00000231887
ENSG00000231889
ENSG00000231969
ENSG00000231981
ENSG00000232015
ENSG00000232036
ENSG00000232104
ENSG00000232164
ENSG00000232184
ENSG00000232228
ENSG00000232282
ENSG00000232295
ENSG00000232373
ENSG00000232392
ENSG00000232407
ENSG00000232437
ENSG00000232450
ENSG00000232454
ENSG00000232466
ENSG00000232474
ENSG00000232486
ENSG00000232499
ENSG00000232568
ENSG00000232586
ENSG00000232587
ENSG00000232774
ENSG00000232846
ENSG00000232915
ENSG00000232994
ENSG00000232995
ENSG00000233008
ENSG00000233010
ENSG00000233012
ENSG00000233040
ENSG00000233072
ENSG00000233237
ENSG00000233264
ENSG00000233343
ENSG00000233351
ENSG00000233382
ENSG00000233401
ENSG00000233452
ENSG00000233560
ENSG00000233579
ENSG00000233623
ENSG00000233716
ENSG00000233756
ENSG00000233807
ENSG00000233908
ENSG00000233924
ENSG00000233967
ENSG00000234202
ENSG00000234268
ENSG00000234325
ENSG00000234329
ENSG00000234358
ENSG00000234383
ENSG00000234420
ENSG00000234473
ENSG00000234520
ENSG00000234523
ENSG00000234536
ENSG00000234624
ENSG00000234737
ENSG00000234740
ENSG00000234871
ENSG00000234886
ENSG00000234946
ENSG00000235088
ENSG00000235141
ENSG00000235145
ENSG00000235243
ENSG00000235244
ENSG00000235279
ENSG00000235284
ENSG00000235354
ENSG00000235437
ENSG00000235449
ENSG00000235475
ENSG00000235548
ENSG00000235570
ENSG00000235613
ENSG00000235619
ENSG00000235631
ENSG00000235651
ENSG00000235652
ENSG00000235726
ENSG00000235833
ENSG00000235834
ENSG00000235917
ENSG00000235920
ENSG00000236008
ENSG00000236073
ENSG00000236095
ENSG00000236184
ENSG00000236187
ENSG00000236204
ENSG00000236254
ENSG00000236337
ENSG00000236375
ENSG00000236447
ENSG00000236489
ENSG00000236532
ENSG00000236535
ENSG00000236576
ENSG00000236636
ENSG00000236670
ENSG00000236709
ENSG00000236804
ENSG00000236806
ENSG00000236809
ENSG00000236928
ENSG00000236977
ENSG00000237065
ENSG00000237135
ENSG00000237152
ENSG00000237161
ENSG00000237162
ENSG00000237188
ENSG00000237238
ENSG00000237249
ENSG00000237260
ENSG00000237280
ENSG00000237296
ENSG00000237298
ENSG00000237300
ENSG00000237359
ENSG00000237406
ENSG00000237461
ENSG00000237491
ENSG00000237515
ENSG00000237522
ENSG00000237628
ENSG00000237631
ENSG00000237646
ENSG00000237651
ENSG00000237711
ENSG00000237731
ENSG00000237757
ENSG00000237788
ENSG00000237813
ENSG00000237827
ENSG00000237877
ENSG00000237887
ENSG00000237903
ENSG00000238055
ENSG00000238061
ENSG00000238090
ENSG00000238105
ENSG00000238231
ENSG00000238287
ENSG00000238317
ENSG00000238372
ENSG00000238508
ENSG00000238585
ENSG00000238713
ENSG00000238716
ENSG00000238719
ENSG00000238778
ENSG00000238966
ENSG00000239053
ENSG00000239107
ENSG00000239249
ENSG00000239280
ENSG00000239291
ENSG00000239316
ENSG00000239373
ENSG00000239396
ENSG00000239426
ENSG00000239455
ENSG00000239466
ENSG00000239498
ENSG00000239570
ENSG00000239577
ENSG00000239650
ENSG00000239665
ENSG00000239794
ENSG00000239828
ENSG00000239883
ENSG00000239884
ENSG00000239908
ENSG00000239910
ENSG00000240003
ENSG00000240015
ENSG00000240183
ENSG00000240207
ENSG00000240291
ENSG00000240322
ENSG00000240328
ENSG00000240399
ENSG00000240435
ENSG00000240463
ENSG00000240527
ENSG00000240531
ENSG00000240589
ENSG00000240677
ENSG00000240695
ENSG00000240729
ENSG00000240750
ENSG00000240764
ENSG00000240808
ENSG00000241003
ENSG00000241014
ENSG00000241120
ENSG00000241170
ENSG00000241187
ENSG00000241218
ENSG00000241230
ENSG00000241288
ENSG00000241400
ENSG00000241413
ENSG00000241420
ENSG00000241535
ENSG00000241549
ENSG00000241587
ENSG00000241597
ENSG00000241612
ENSG00000241684
ENSG00000241787
ENSG00000241882
ENSG00000241913
ENSG00000241939
ENSG00000241956
ENSG00000241975
ENSG00000242029
ENSG00000242094
ENSG00000242170
ENSG00000242175
ENSG00000242182
ENSG00000242214
ENSG00000242256
ENSG00000242318
ENSG00000242330
ENSG00000242337
ENSG00000242338
ENSG00000242419
ENSG00000242436
ENSG00000242493
ENSG00000242610
ENSG00000242683
ENSG00000242759
ENSG00000242781
ENSG00000242795
ENSG00000242818
ENSG00000242829
ENSG00000242836
ENSG00000242971
ENSG00000243005
ENSG00000243051
ENSG00000243101
ENSG00000243103
ENSG00000243107
ENSG00000243175
ENSG00000243199
ENSG00000243260
ENSG00000243280
ENSG00000243314
ENSG00000243398
ENSG00000243403
ENSG00000243406
ENSG00000243508
ENSG00000243609
ENSG00000243650
ENSG00000243721
ENSG00000243746
ENSG00000243806
ENSG00000243845
ENSG00000243854
ENSG00000243911
ENSG00000243951
ENSG00000244044
ENSG00000244055
ENSG00000244097
ENSG00000244119
ENSG00000244131
ENSG00000244218
ENSG00000244232
ENSG00000244327
ENSG00000244337
ENSG00000244346
ENSG00000244356
ENSG00000244357
ENSG00000244389
ENSG00000244480
ENSG00000244627
ENSG00000244676
ENSG00000244710
ENSG00000244754
ENSG00000244879
ENSG00000245275
ENSG00000245534
ENSG00000245662
ENSG00000245849
ENSG00000245958
ENSG00000246145
ENSG00000247199
ENSG00000247240
ENSG00000247572
ENSG00000247728
ENSG00000247809
ENSG00000247828
ENSG00000248019
ENSG00000248124
ENSG00000248221
ENSG00000248231
ENSG00000248280
ENSG00000248309
ENSG00000248350
ENSG00000248360
ENSG00000248394
ENSG00000248449
ENSG00000248483
ENSG00000248521
ENSG00000248555
ENSG00000248734
ENSG00000248762
ENSG00000248773
ENSG00000248787
ENSG00000248790
ENSG00000248803
ENSG00000248863
ENSG00000249021
ENSG00000249056
ENSG00000249140
ENSG00000249212
ENSG00000249258
ENSG00000249348
ENSG00000249353
ENSG00000249395
ENSG00000249413
ENSG00000249476
ENSG00000249580
ENSG00000249614
ENSG00000249731
ENSG00000249736
ENSG00000249740
ENSG00000249846
ENSG00000249850
ENSG00000249921
ENSG00000249947
ENSG00000250001
ENSG00000250170
ENSG00000250195
ENSG00000250303
ENSG00000250410
ENSG00000250461
ENSG00000250462
ENSG00000250514
ENSG00000250551
ENSG00000250569
ENSG00000250574
ENSG00000250630
ENSG00000250658
ENSG00000250732
ENSG00000250753
ENSG00000250756
ENSG00000250815
ENSG00000250853
ENSG00000250903
ENSG00000251023
ENSG00000251164
ENSG00000251323
ENSG00000251348
ENSG00000251356
ENSG00000251363
ENSG00000251379
ENSG00000251411
ENSG00000251432
ENSG00000251441
ENSG00000251451
ENSG00000251467
ENSG00000251474
ENSG00000251643
ENSG00000251652
ENSG00000251666
ENSG00000251682
ENSG00000251703
ENSG00000251748
ENSG00000251804
ENSG00000251805
ENSG00000251934
ENSG00000251988
ENSG00000251989
ENSG00000252062
ENSG00000252118
ENSG00000252124
ENSG00000252145
ENSG00000252153
ENSG00000252233
ENSG00000252283
ENSG00000252343
ENSG00000252409
ENSG00000252414
ENSG00000252452
ENSG00000252473
ENSG00000252498
ENSG00000252616
ENSG00000252637
ENSG00000252658
ENSG00000252817
ENSG00000252874
ENSG00000252906
ENSG00000253006
ENSG00000253054
ENSG00000253180
ENSG00000253203
ENSG00000253245
ENSG00000253263
ENSG00000253284
ENSG00000253305
ENSG00000253347
ENSG00000253424
ENSG00000253438
ENSG00000253475
ENSG00000253476
ENSG00000253516
ENSG00000253532
ENSG00000253558
ENSG00000253559
ENSG00000253623
ENSG00000253641
ENSG00000253712
ENSG00000253767
ENSG00000253854
ENSG00000253966
ENSG00000254016
ENSG00000254051
ENSG00000254061
ENSG00000254079
ENSG00000254141
ENSG00000254238
ENSG00000254272
ENSG00000254273
ENSG00000254324
ENSG00000254418
ENSG00000254463
ENSG00000254469
ENSG00000254484
ENSG00000254512
ENSG00000254565
ENSG00000254577
ENSG00000254708
ENSG00000254732
ENSG00000254767
ENSG00000254783
ENSG00000254791
ENSG00000254824
ENSG00000254884
ENSG00000254895
ENSG00000254931
ENSG00000254985
ENSG00000254996
ENSG00000254998
ENSG00000255003
ENSG00000255015
ENSG00000255115
ENSG00000255156
ENSG00000255185
ENSG00000255234
ENSG00000255336
ENSG00000255350
ENSG00000255358
ENSG00000255417
ENSG00000255425
ENSG00000255430
ENSG00000255501
ENSG00000255510
ENSG00000255837
ENSG00000255864
ENSG00000255909
ENSG00000255910
ENSG00000256019
ENSG00000256188
ENSG00000256248
ENSG00000256283
ENSG00000256304
ENSG00000256325
ENSG00000256361
ENSG00000256420
ENSG00000256436
ENSG00000256464
ENSG00000256571
ENSG00000256651
ENSG00000256667
ENSG00000256682
ENSG00000256712
ENSG00000256721
ENSG00000256981
ENSG00000257083
ENSG00000257151
ENSG00000257169
ENSG00000257246
ENSG00000257261
ENSG00000257298
ENSG00000257354
ENSG00000257475
ENSG00000257531
ENSG00000257604
ENSG00000257621
ENSG00000257752
ENSG00000257759
ENSG00000257855
ENSG00000257875
ENSG00000257880
ENSG00000258028
ENSG00000258111
ENSG00000258123
ENSG00000258303
ENSG00000258316
ENSG00000258337
ENSG00000258359
ENSG00000258445
ENSG00000258469
ENSG00000258526
ENSG00000258626
ENSG00000258632
ENSG00000258640
ENSG00000258765
ENSG00000258774
ENSG00000258796
ENSG00000258900
ENSG00000258932
ENSG00000259049
ENSG00000259117
ENSG00000259129
ENSG00000259158
ENSG00000259194
ENSG00000259196
ENSG00000259232
ENSG00000259240
ENSG00000259257
ENSG00000259336
ENSG00000259363
ENSG00000259378
ENSG00000259380
ENSG00000259445
ENSG00000259447
ENSG00000259450
ENSG00000259453
ENSG00000259512
ENSG00000259571
ENSG00000259581
ENSG00000259585
ENSG00000259592
ENSG00000259610
ENSG00000259628
ENSG00000259630
ENSG00000259644
ENSG00000259659
ENSG00000259678
ENSG00000259682
ENSG00000259692
ENSG00000259706
ENSG00000259746
ENSG00000259767
ENSG00000259867
ENSG00000259915
ENSG00000259926
ENSG00000259935
ENSG00000259939
ENSG00000259999
ENSG00000260064
ENSG00000260141
ENSG00000260152
ENSG00000260318
ENSG00000260364
ENSG00000260404
ENSG00000260511
ENSG00000260563
ENSG00000260576
ENSG00000260586
ENSG00000260601
ENSG00000260645
ENSG00000260865
ENSG00000260917
ENSG00000260923
ENSG00000260936
ENSG00000261056
ENSG00000261064
ENSG00000261072
ENSG00000261226
ENSG00000261291
ENSG00000261326
ENSG00000261379
ENSG00000261451
ENSG00000261529
ENSG00000261537
ENSG00000261556
ENSG00000261560
ENSG00000261584
ENSG00000261632
ENSG00000261668
ENSG00000261692
ENSG00000261775
ENSG00000261837
ENSG00000261934
ENSG00000261970
ENSG00000262038
ENSG00000262180
ENSG00000262209
ENSG00000262248
ENSG00000262292
ENSG00000262402
ENSG00000262470
ENSG00000262514
ENSG00000262601
ENSG00000262621
ENSG00000262803
ENSG00000263316
ENSG00000263394
ENSG00000263407
ENSG00000263439
ENSG00000263539
ENSG00000263551
ENSG00000263606
ENSG00000263642
ENSG00000263648
ENSG00000263675
ENSG00000263717
ENSG00000263790
ENSG00000263813
ENSG00000263827
ENSG00000263857
ENSG00000263885
ENSG00000263895
ENSG00000263989
ENSG00000264015
ENSG00000264080
ENSG00000264112
ENSG00000264188
ENSG00000264327
ENSG00000264374
ENSG00000264384
ENSG00000264444
ENSG00000264480
ENSG00000264529
ENSG00000264538
ENSG00000264596
ENSG00000264620
ENSG00000264623
ENSG00000264635
ENSG00000264678
ENSG00000264705
ENSG00000264763
ENSG00000264796
ENSG00000264819
ENSG00000264895
ENSG00000264916
ENSG00000264966
ENSG00000264974
ENSG00000264978
ENSG00000265049
ENSG00000265093
ENSG00000265201
ENSG00000265208
ENSG00000265260
ENSG00000265304
ENSG00000265324
ENSG00000265337
ENSG00000265341
ENSG00000265355
ENSG00000265417
ENSG00000265421
ENSG00000265423
ENSG00000265435
ENSG00000265442
ENSG00000265462
ENSG00000265477
ENSG00000265520
ENSG00000265584
ENSG00000265623
ENSG00000265684
ENSG00000265706
ENSG00000265713
ENSG00000265727
ENSG00000265802
ENSG00000265904
ENSG00000266047
ENSG00000266126
ENSG00000266156
ENSG00000266239
ENSG00000266245
ENSG00000266270
ENSG00000266297
ENSG00000266338
ENSG00000266371
ENSG00000266385
ENSG00000266407
ENSG00000266420
ENSG00000266421
ENSG00000266450
ENSG00000266467
ENSG00000266490
ENSG00000266493
ENSG00000266501
ENSG00000266538
ENSG00000266579
ENSG00000266591
ENSG00000266671
ENSG00000266805
ENSG00000266900
ENSG00000266946
ENSG00000266965
ENSG00000267083
ENSG00000267172
ENSG00000267196
ENSG00000267254
ENSG00000267274
ENSG00000267284
ENSG00000267285
ENSG00000267313
ENSG00000267327
ENSG00000267361
ENSG00000267419
ENSG00000267430
ENSG00000267672
ENSG00000267682
ENSG00000267702
ENSG00000267766
ENSG00000267871
ENSG00000268364
ENSG00000268472
ENSG00000268659
ENSG00000268683
ENSG00000268736
ENSG00000268746
ENSG00000269189
ENSG00000269713
ENSG00000269821
ENSG00000269825
ENSG00000269834
ENSG00000269924
ENSG00000269929
ENSG00000269997
ENSG00000270012
ENSG00000270016
ENSG00000270048
ENSG00000270049
ENSG00000270061
ENSG00000270069
ENSG00000270072
ENSG00000270077
ENSG00000270116
ENSG00000270130
ENSG00000270137
ENSG00000270140
ENSG00000270223
ENSG00000270246
ENSG00000270277
ENSG00000270308
ENSG00000270344
ENSG00000270574
ENSG00000270647
ENSG00000270742
ENSG00000270894
ENSG00000270923
ENSG00000270948
ENSG00000270956
ENSG00000271011
ENSG00000271141
ENSG00000271327
ENSG00000271430
ENSG00000271533
ENSG00000271749
ENSG00000271816
ENSG00000271964
ENSG00000271971
ENSG00000272017
ENSG00000272033
ENSG00000272054
ENSG00000272079
ENSG00000272140
ENSG00000272145
ENSG00000272215
ENSG00000272304
ENSG00000272367
ENSG00000272369
ENSG00000272374
ENSG00000272418
ENSG00000272419
ENSG00000272469
ENSG00000272501
ENSG00000272505
ENSG00000272506
ENSG00000272518
ENSG00000272599
ENSG00000272610
ENSG00000272630
ENSG00000272754
ENSG00000272841
ENSG00000272871
ENSG00000272918
ENSG00000272963
ENSG00000273018
ENSG00000273133
ENSG00000273149
ENSG00000273243
ENSG00000273247
ENSG00000273373
ENSG00000273399
ENSG00000273451
ENSG00000273530
ENSG00000273557
ENSG00000273576
ENSG00000273584
ENSG00000273926
ENSG00000274020
ENSG00000274023
ENSG00000274105
ENSG00000274155
ENSG00000274159
ENSG00000274204
ENSG00000274265
ENSG00000274281
ENSG00000274303
ENSG00000274383
ENSG00000274421
ENSG00000274550
ENSG00000274591
ENSG00000274677
ENSG00000274932
ENSG00000274964
ENSG00000275068
ENSG00000275142
ENSG00000275227
ENSG00000275234
ENSG00000275367
ENSG00000275377
ENSG00000275481
ENSG00000275512
ENSG00000275704
ENSG00000275839
ENSG00000275910
ENSG00000276115
ENSG00000276291
ENSG00000276337
ENSG00000276417
ENSG00000276517
ENSG00000276545
ENSG00000276564
ENSG00000276573
ENSG00000276916
ENSG00000277007
ENSG00000277112
ENSG00000277116
ENSG00000277118
ENSG00000277135
ENSG00000277233
ENSG00000277246
ENSG00000277342
ENSG00000277539
ENSG00000277558
ENSG00000277634
ENSG00000277911
ENSG00000277916
ENSG00000278171
ENSG00000278206
ENSG00000278236
ENSG00000278260
ENSG00000278366
ENSG00000278434
ENSG00000278435
ENSG00000278472
ENSG00000278475
ENSG00000278576
ENSG00000278640
ENSG00000278668
ENSG00000278769
ENSG00000278784
ENSG00000278792
ENSG00000278818
ENSG00000278842
ENSG00000278873
ENSG00000278895
ENSG00000278896
ENSG00000278932
ENSG00000278941
ENSG00000278950
ENSG00000278985
ENSG00000278992
ENSG00000279007
ENSG00000279022
ENSG00000279041
ENSG00000279074
ENSG00000279089
ENSG00000279131
ENSG00000279133
ENSG00000279166
ENSG00000279192
ENSG00000279223
ENSG00000279237
ENSG00000279265
ENSG00000279277
ENSG00000279289
ENSG00000279310
ENSG00000279312
ENSG00000279315
ENSG00000279319
ENSG00000279337
ENSG00000279340
ENSG00000279352
ENSG00000279355
ENSG00000279366
ENSG00000279400
ENSG00000279416
ENSG00000279417
ENSG00000279425
ENSG00000279432
ENSG00000279439
ENSG00000279502
ENSG00000279518
ENSG00000279544
ENSG00000279589
ENSG00000279594
ENSG00000279598
ENSG00000279606
ENSG00000279616
ENSG00000279645
ENSG00000279659
ENSG00000279665
ENSG00000279682
ENSG00000279720
ENSG00000279734
ENSG00000279742
ENSG00000279745
ENSG00000279752
ENSG00000279765
ENSG00000279766
ENSG00000279777
ENSG00000279780
ENSG00000279786
ENSG00000279794
ENSG00000279795
ENSG00000279803
ENSG00000279814
ENSG00000279819
ENSG00000279834
ENSG00000279836
ENSG00000279837
ENSG00000279849
ENSG00000279852
ENSG00000279880
ENSG00000279912
ENSG00000279921
ENSG00000279948
ENSG00000279962
ENSG00000279995
ENSG00000279996
ENSG00000280037
ENSG00000280069
ENSG00000280115
ENSG00000280130
ENSG00000280166
ENSG00000280184
ENSG00000280188
ENSG00000280190
ENSG00000280230
ENSG00000280269
ENSG00000280291
ENSG00000280308
ENSG00000280329
ENSG00000280341
ENSG00000280347
ENSG00000280365
ENSG00000280372
ENSG00000280375
ENSG00000280378
ENSG00000280383
ENSG00000280392
ENSG00000280447
ENSG00000280453
ENSG00000280573
ENSG00000280842
ENSG00000280869
ENSG00000280999
ENSG00000281026
ENSG00000281183
ENSG00000281190
ENSG00000281195
ENSG00000281286
ENSG00000281325
ENSG00000281344
ENSG00000281392
ENSG00000281414
ENSG00000281469
ENSG00000281555
ENSG00000281576
ENSG00000281593
ENSG00000281657
ENSG00000281867
ENSG00000281896
ENSG00000281969
ENSG00000282100
ENSG00000282164
ENSG00000282308

## Sheet: membersOfModule_5
hsa-miR-105-5p
hsa-miR-190b
hsa-miR-346
hsa-miR-944
hsa-miR-548g-3p
hsa-miR-3925-3p
hsa-miR-378g
hsa-miR-378i
hsa-miR-147b
hsa-miR-1268a
hsa-miR-1268b
hsa-miR-1260a
hsa-miR-1260b
hsa-miR-32-3p
hsa-miR-4782-5p
hsa-miR-221-5p
hsa-miR-378a-5p
hsa-miR-767-5p
hsa-miR-503-5p
ENSG00000004487
ENSG00000004534
ENSG00000004864
ENSG00000005187
ENSG00000005189
ENSG00000005469
ENSG00000006530
ENSG00000006625
ENSG00000006634
ENSG00000007237
ENSG00000007314
ENSG00000007968
ENSG00000008083
ENSG00000010030
ENSG00000011295
ENSG00000011376
ENSG00000011426
ENSG00000012048
ENSG00000013016
ENSG00000013392
ENSG00000014138
ENSG00000016082
ENSG00000016391
ENSG00000021645
ENSG00000021826
ENSG00000022267
ENSG00000023839
ENSG00000024526
ENSG00000025293
ENSG00000029639
ENSG00000032389
ENSG00000033011
ENSG00000034152
ENSG00000035141
ENSG00000039068
ENSG00000040199
ENSG00000040275
ENSG00000049449
ENSG00000050344
ENSG00000051180
ENSG00000051341
ENSG00000051596
ENSG00000051825
ENSG00000054598
ENSG00000055732
ENSG00000056736
ENSG00000057468
ENSG00000058804
ENSG00000059691
ENSG00000062038
ENSG00000064115
ENSG00000064199
ENSG00000064309
ENSG00000065328
ENSG00000065911
ENSG00000065923
ENSG00000066279
ENSG00000067177
ENSG00000068489
ENSG00000069399
ENSG00000070669
ENSG00000070729
ENSG00000070731
ENSG00000070961
ENSG00000071539
ENSG00000071794
ENSG00000072571
ENSG00000072736
ENSG00000073008
ENSG00000073111
ENSG00000073282
ENSG00000073737
ENSG00000074356
ENSG00000075131
ENSG00000075218
ENSG00000075240
ENSG00000075413
ENSG00000076003
ENSG00000076248
ENSG00000076382
ENSG00000077044
ENSG00000077152
ENSG00000078018
ENSG00000078070
ENSG00000078081
ENSG00000078295
ENSG00000079462
ENSG00000080503
ENSG00000080986
ENSG00000081181
ENSG00000081377
ENSG00000081479
ENSG00000081803
ENSG00000082781
ENSG00000083123
ENSG00000084444
ENSG00000085563
ENSG00000085788
ENSG00000085840
ENSG00000085999
ENSG00000087460
ENSG00000087586
ENSG00000087842
ENSG00000088305
ENSG00000088325
ENSG00000088543
ENSG00000089685
ENSG00000090889
ENSG00000090905
ENSG00000091409
ENSG00000091490
ENSG00000091651
ENSG00000091879
ENSG00000092036
ENSG00000092200
ENSG00000092208
ENSG00000092470
ENSG00000092853
ENSG00000092871
ENSG00000093009
ENSG00000094631
ENSG00000094804
ENSG00000095002
ENSG00000097046
ENSG00000099338
ENSG00000099960
ENSG00000100099
ENSG00000100162
ENSG00000100181
ENSG00000100218
ENSG00000100297
ENSG00000100307
ENSG00000100342
ENSG00000100347
ENSG00000100479
ENSG00000100526
ENSG00000100580
ENSG00000101003
ENSG00000101057
ENSG00000101144
ENSG00000101311
ENSG00000101361
ENSG00000101412
ENSG00000101447
ENSG00000101680
ENSG00000101811
ENSG00000101850
ENSG00000101868
ENSG00000101951
ENSG00000102384
ENSG00000102547
ENSG00000102900
ENSG00000102967
ENSG00000103064
ENSG00000103121
ENSG00000103657
ENSG00000103995
ENSG00000104081
ENSG00000104147
ENSG00000104356
ENSG00000104687
ENSG00000104889
ENSG00000105011
ENSG00000105173
ENSG00000105755
ENSG00000105784
ENSG00000105855
ENSG00000105926
ENSG00000105928
ENSG00000105929
ENSG00000105976
ENSG00000106080
ENSG00000106089
ENSG00000106346
ENSG00000106367
ENSG00000106404
ENSG00000106459
ENSG00000106462
ENSG00000106771
ENSG00000106853
ENSG00000107104
ENSG00000107262
ENSG00000107537
ENSG00000107829
ENSG00000107833
ENSG00000107960
ENSG00000108039
ENSG00000108375
ENSG00000108439
ENSG00000108518
ENSG00000108576
ENSG00000108578
ENSG00000108654
ENSG00000108799
ENSG00000108852
ENSG00000108984
ENSG00000109084
ENSG00000109255
ENSG00000109323
ENSG00000109667
ENSG00000109674
ENSG00000109685
ENSG00000109738
ENSG00000109805
ENSG00000109881
ENSG00000109929
ENSG00000110090
ENSG00000111110
ENSG00000111206
ENSG00000111247
ENSG00000111261
ENSG00000111644
ENSG00000111665
ENSG00000111670
ENSG00000111716
ENSG00000111816
ENSG00000111846
ENSG00000111886
ENSG00000112029
ENSG00000112118
ENSG00000112218
ENSG00000112242
ENSG00000112290
ENSG00000112312
ENSG00000112379
ENSG00000112541
ENSG00000112742
ENSG00000112759
ENSG00000112796
ENSG00000112984
ENSG00000113272
ENSG00000113368
ENSG00000113810
ENSG00000113812
ENSG00000114021
ENSG00000114107
ENSG00000114126
ENSG00000114302
ENSG00000114346
ENSG00000114529
ENSG00000114631
ENSG00000114854
ENSG00000115107
ENSG00000115112
ENSG00000115163
ENSG00000115380
ENSG00000115392
ENSG00000115840
ENSG00000116141
ENSG00000116205
ENSG00000116221
ENSG00000116455
ENSG00000116580
ENSG00000116704
ENSG00000116729
ENSG00000116793
ENSG00000116830
ENSG00000116984
ENSG00000117399
ENSG00000117543
ENSG00000117650
ENSG00000117724
ENSG00000117859
ENSG00000117877
ENSG00000118193
ENSG00000118402
ENSG00000118515
ENSG00000119121
ENSG00000119326
ENSG00000119411
ENSG00000119714
ENSG00000119782
ENSG00000119899
ENSG00000119927
ENSG00000119969
ENSG00000120306
ENSG00000120334
ENSG00000120437
ENSG00000120458
ENSG00000120915
ENSG00000121005
ENSG00000121057
ENSG00000121152
ENSG00000121211
ENSG00000121552
ENSG00000121621
ENSG00000121691
ENSG00000121988
ENSG00000122483
ENSG00000122778
ENSG00000122873
ENSG00000122952
ENSG00000122966
ENSG00000123080
ENSG00000123095
ENSG00000123096
ENSG00000123191
ENSG00000123213
ENSG00000123219
ENSG00000123473
ENSG00000123485
ENSG00000123572
ENSG00000123600
ENSG00000123892
ENSG00000124098
ENSG00000124357
ENSG00000124575
ENSG00000124610
ENSG00000124613
ENSG00000124635
ENSG00000124749
ENSG00000125124
ENSG00000125246
ENSG00000125319
ENSG00000125821
ENSG00000126001
ENSG00000126249
ENSG00000126602
ENSG00000126709
ENSG00000126787
ENSG00000126861
ENSG00000127084
ENSG00000127884
ENSG00000128039
ENSG00000128050
ENSG00000128266
ENSG00000128294
ENSG00000128408
ENSG00000128694
ENSG00000128829
ENSG00000129187
ENSG00000129484
ENSG00000129810
ENSG00000130244
ENSG00000130517
ENSG00000130707
ENSG00000130768
ENSG00000130783
ENSG00000130830
ENSG00000130876
ENSG00000130939
ENSG00000131153
ENSG00000131242
ENSG00000131368
ENSG00000131747
ENSG00000131778
ENSG00000132182
ENSG00000132423
ENSG00000132429
ENSG00000132541
ENSG00000132570
ENSG00000132680
ENSG00000132780
ENSG00000132825
ENSG00000132854
ENSG00000132879
ENSG00000132932
ENSG00000133026
ENSG00000133119
ENSG00000133302
ENSG00000133422
ENSG00000133636
ENSG00000133739
ENSG00000133740
ENSG00000134057
ENSG00000134222
ENSG00000134240
ENSG00000134250
ENSG00000134253
ENSG00000134256
ENSG00000134330
ENSG00000134490
ENSG00000134508
ENSG00000134627
ENSG00000134690
ENSG00000134762
ENSG00000134779
ENSG00000134864
ENSG00000134901
ENSG00000135045
ENSG00000135069
ENSG00000135374
ENSG00000135451
ENSG00000135476
ENSG00000135698
ENSG00000135763
ENSG00000135953
ENSG00000135972
ENSG00000136108
ENSG00000136122
ENSG00000136158
ENSG00000136492
ENSG00000136824
ENSG00000136982
ENSG00000137133
ENSG00000137135
ENSG00000137168
ENSG00000137198
ENSG00000137274
ENSG00000137561
ENSG00000137563
ENSG00000137720
ENSG00000137804
ENSG00000137807
ENSG00000137812
ENSG00000137819
ENSG00000137860
ENSG00000137975
ENSG00000138030
ENSG00000138092
ENSG00000138160
ENSG00000138180
ENSG00000138182
ENSG00000138303
ENSG00000138346
ENSG00000138376
ENSG00000138413
ENSG00000138587
ENSG00000138658
ENSG00000138670
ENSG00000138696
ENSG00000138759
ENSG00000138772
ENSG00000138777
ENSG00000138778
ENSG00000138780
ENSG00000138792
ENSG00000138801
ENSG00000139209
ENSG00000139292
ENSG00000139304
ENSG00000139354
ENSG00000139531
ENSG00000139618
ENSG00000139734
ENSG00000139737
ENSG00000139767
ENSG00000139990
ENSG00000140015
ENSG00000140025
ENSG00000140284
ENSG00000140382
ENSG00000140481
ENSG00000140525
ENSG00000140534
ENSG00000140577
ENSG00000140795
ENSG00000140832
ENSG00000140876
ENSG00000140945
ENSG00000140988
ENSG00000141404
ENSG00000141441
ENSG00000141639
ENSG00000142192
ENSG00000142273
ENSG00000142686
ENSG00000142731
ENSG00000142856
ENSG00000142945
ENSG00000143158
ENSG00000143164
ENSG00000143196
ENSG00000143228
ENSG00000143476
ENSG00000143493
ENSG00000143499
ENSG00000143643
ENSG00000143799
ENSG00000143942
ENSG00000144026
ENSG00000144214
ENSG00000144354
ENSG00000144395
ENSG00000144401
ENSG00000144554
ENSG00000144677
ENSG00000145103
ENSG00000145283
ENSG00000145386
ENSG00000145494
ENSG00000145604
ENSG00000145708
ENSG00000145808
ENSG00000145949
ENSG00000145979
ENSG00000146038
ENSG00000146143
ENSG00000146233
ENSG00000146263
ENSG00000146410
ENSG00000146411
ENSG00000146416
ENSG00000146670
ENSG00000146858
ENSG00000146918
ENSG00000147174
ENSG00000147231
ENSG00000147324
ENSG00000147536
ENSG00000147642
ENSG00000147852
ENSG00000147889
ENSG00000148019
ENSG00000148288
ENSG00000148459
ENSG00000148700
ENSG00000148773
ENSG00000148834
ENSG00000148985
ENSG00000149292
ENSG00000149548
ENSG00000149554
ENSG00000150054
ENSG00000150471
ENSG00000150667
ENSG00000150764
ENSG00000150893
ENSG00000151012
ENSG00000151470
ENSG00000151498
ENSG00000151503
ENSG00000151575
ENSG00000151692
ENSG00000151715
ENSG00000151725
ENSG00000151883
ENSG00000152056
ENSG00000152229
ENSG00000152240
ENSG00000152253
ENSG00000152413
ENSG00000152455
ENSG00000152595
ENSG00000152779
ENSG00000152782
ENSG00000152784
ENSG00000152990
ENSG00000153044
ENSG00000153363
ENSG00000153574
ENSG00000153790
ENSG00000153944
ENSG00000154122
ENSG00000154277
ENSG00000154310
ENSG00000154839
ENSG00000154920
ENSG00000155368
ENSG00000155393
ENSG00000155760
ENSG00000155850
ENSG00000156050
ENSG00000156709
ENSG00000156787
ENSG00000156795
ENSG00000156802
ENSG00000156970
ENSG00000157445
ENSG00000157456
ENSG00000157765
ENSG00000158019
ENSG00000158023
ENSG00000158125
ENSG00000158164
ENSG00000158169
ENSG00000158201
ENSG00000158234
ENSG00000158296
ENSG00000158402
ENSG00000158428
ENSG00000158467
ENSG00000158528
ENSG00000158715
ENSG00000159055
ENSG00000159210
ENSG00000159259
ENSG00000159685
ENSG00000160014
ENSG00000160271
ENSG00000160352
ENSG00000160679
ENSG00000160781
ENSG00000160961
ENSG00000161217
ENSG00000161800
ENSG00000161888
ENSG00000161981
ENSG00000162062
ENSG00000162063
ENSG00000162627
ENSG00000162639
ENSG00000162688
ENSG00000162694
ENSG00000162782
ENSG00000162836
ENSG00000162885
ENSG00000162981
ENSG00000163006
ENSG00000163125
ENSG00000163170
ENSG00000163249
ENSG00000163251
ENSG00000163344
ENSG00000163507
ENSG00000163516
ENSG00000163517
ENSG00000163535
ENSG00000163596
ENSG00000163739
ENSG00000163808
ENSG00000163918
ENSG00000163923
ENSG00000163961
ENSG00000164002
ENSG00000164024
ENSG00000164045
ENSG00000164048
ENSG00000164051
ENSG00000164053
ENSG00000164070
ENSG00000164104
ENSG00000164109
ENSG00000164169
ENSG00000164172
ENSG00000164237
ENSG00000164294
ENSG00000164402
ENSG00000164532
ENSG00000164542
ENSG00000164591
ENSG00000164611
ENSG00000164649
ENSG00000164707
ENSG00000164904
ENSG00000164976
ENSG00000165060
ENSG00000165209
ENSG00000165244
ENSG00000165304
ENSG00000165480
ENSG00000165490
ENSG00000165533
ENSG00000165685
ENSG00000165714
ENSG00000165730
ENSG00000165810
ENSG00000165891
ENSG00000166153
ENSG00000166171
ENSG00000166347
ENSG00000166450
ENSG00000166451
ENSG00000166477
ENSG00000166508
ENSG00000166681
ENSG00000166788
ENSG00000166803
ENSG00000166851
ENSG00000166902
ENSG00000166920
ENSG00000166938
ENSG00000167258
ENSG00000167272
ENSG00000167526
ENSG00000167549
ENSG00000167553
ENSG00000167815
ENSG00000167900
ENSG00000167912
ENSG00000168077
ENSG00000168078
ENSG00000168273
ENSG00000168393
ENSG00000168447
ENSG00000168461
ENSG00000168496
ENSG00000168575
ENSG00000168803
ENSG00000168875
ENSG00000168918
ENSG00000168938
ENSG00000169231
ENSG00000169410
ENSG00000169435
ENSG00000169567
ENSG00000169607
ENSG00000169679
ENSG00000169684
ENSG00000169962
ENSG00000170100
ENSG00000170175
ENSG00000170293
ENSG00000170312
ENSG00000170364
ENSG00000170509
ENSG00000170545
ENSG00000170779
ENSG00000170791
ENSG00000170899
ENSG00000170921
ENSG00000170949
ENSG00000171004
ENSG00000171103
ENSG00000171130
ENSG00000171208
ENSG00000171224
ENSG00000171241
ENSG00000171291
ENSG00000171295
ENSG00000171310
ENSG00000171320
ENSG00000171517
ENSG00000171612
ENSG00000171793
ENSG00000171848
ENSG00000172020
ENSG00000172053
ENSG00000172167
ENSG00000172183
ENSG00000172197
ENSG00000172244
ENSG00000172954
ENSG00000173085
ENSG00000173442
ENSG00000173715
ENSG00000173868
ENSG00000173898
ENSG00000173926
ENSG00000173991
ENSG00000174371
ENSG00000174442
ENSG00000174469
ENSG00000174498
ENSG00000174599
ENSG00000174680
ENSG00000174776
ENSG00000175061
ENSG00000175063
ENSG00000175183
ENSG00000175198
ENSG00000175279
ENSG00000175505
ENSG00000175556
ENSG00000175643
ENSG00000175782
ENSG00000176208
ENSG00000176244
ENSG00000176273
ENSG00000176438
ENSG00000176658
ENSG00000176890
ENSG00000176894
ENSG00000176979
ENSG00000177602
ENSG00000177679
ENSG00000177694
ENSG00000177822
ENSG00000177842
ENSG00000178082
ENSG00000178234
ENSG00000178295
ENSG00000178297
ENSG00000178385
ENSG00000178445
ENSG00000178568
ENSG00000178999
ENSG00000179178
ENSG00000179222
ENSG00000179431
ENSG00000179564
ENSG00000179799
ENSG00000179958
ENSG00000179988
ENSG00000180098
ENSG00000180185
ENSG00000180209
ENSG00000180532
ENSG00000181019
ENSG00000181097
ENSG00000181192
ENSG00000181544
ENSG00000181938
ENSG00000182010
ENSG00000182165
ENSG00000182481
ENSG00000182890
ENSG00000182898
ENSG00000183323
ENSG00000183579
ENSG00000183718
ENSG00000183763
ENSG00000183765
ENSG00000183814
ENSG00000183844
ENSG00000183850
ENSG00000183856
ENSG00000184106
ENSG00000184117
ENSG00000184220
ENSG00000184270
ENSG00000184357
ENSG00000184368
ENSG00000184441
ENSG00000184445
ENSG00000184564
ENSG00000184635
ENSG00000184661
ENSG00000184669
ENSG00000184828
ENSG00000184831
ENSG00000184992
ENSG00000185002
ENSG00000185052
ENSG00000185130
ENSG00000185290
ENSG00000185305
ENSG00000185432
ENSG00000185480
ENSG00000185515
ENSG00000185666
ENSG00000185842
ENSG00000186073
ENSG00000186153
ENSG00000186185
ENSG00000186193
ENSG00000186197
ENSG00000186205
ENSG00000186212
ENSG00000186409
ENSG00000186566
ENSG00000186603
ENSG00000186638
ENSG00000186777
ENSG00000186854
ENSG00000186871
ENSG00000187097
ENSG00000187695
ENSG00000187790
ENSG00000187801
ENSG00000187824
ENSG00000187848
ENSG00000187951
ENSG00000187953
ENSG00000188092
ENSG00000188558
ENSG00000188613
ENSG00000188897
ENSG00000189057
ENSG00000189366
ENSG00000189420
ENSG00000196081
ENSG00000196177
ENSG00000196240
ENSG00000196262
ENSG00000196296
ENSG00000196363
ENSG00000196371
ENSG00000196378
ENSG00000196511
ENSG00000196611
ENSG00000196747
ENSG00000196787
ENSG00000196810
ENSG00000196866
ENSG00000197081
ENSG00000197121
ENSG00000197134
ENSG00000197153
ENSG00000197157
ENSG00000197238
ENSG00000197275
ENSG00000197299
ENSG00000197381
ENSG00000197409
ENSG00000197415
ENSG00000197472
ENSG00000197635
ENSG00000197683
ENSG00000197894
ENSG00000197903
ENSG00000197965
ENSG00000197969
ENSG00000198018
ENSG00000198056
ENSG00000198088
ENSG00000198176
ENSG00000198331
ENSG00000198363
ENSG00000198420
ENSG00000198429
ENSG00000198554
ENSG00000198590
ENSG00000198721
ENSG00000198732
ENSG00000198734
ENSG00000198780
ENSG00000198826
ENSG00000198846
ENSG00000198885
ENSG00000198901
ENSG00000198908
ENSG00000198947
ENSG00000200605
ENSG00000202408
ENSG00000203666
ENSG00000203697
ENSG00000203724
ENSG00000203760
ENSG00000203799
ENSG00000203870
ENSG00000203875
ENSG00000203907
ENSG00000203995
ENSG00000204049
ENSG00000204147
ENSG00000204248
ENSG00000204282
ENSG00000204420
ENSG00000204421
ENSG00000204618
ENSG00000204789
ENSG00000204815
ENSG00000204852
ENSG00000205060
ENSG00000205268
ENSG00000205274
ENSG00000205544
ENSG00000205693
ENSG00000205959
ENSG00000206573
ENSG00000207954
ENSG00000208008
ENSG00000210082
ENSG00000211451
ENSG00000211459
ENSG00000211892
ENSG00000213186
ENSG00000213199
ENSG00000213390
ENSG00000213533
ENSG00000213918
ENSG00000213967
ENSG00000213988
ENSG00000214135
ENSG00000214336
ENSG00000214376
ENSG00000214796
ENSG00000214900
ENSG00000214941
ENSG00000215244
ENSG00000215464
ENSG00000215478
ENSG00000215769
ENSG00000215866
ENSG00000217648
ENSG00000218073
ENSG00000218336
ENSG00000219626
ENSG00000220205
ENSG00000221883
ENSG00000223459
ENSG00000223658
ENSG00000223715
ENSG00000224371
ENSG00000224388
ENSG00000224470
ENSG00000224794
ENSG00000225151
ENSG00000225458
ENSG00000225489
ENSG00000225833
ENSG00000226479
ENSG00000226496
ENSG00000226887
ENSG00000227047
ENSG00000227376
ENSG00000227470
ENSG00000227733
ENSG00000228242
ENSG00000228623
ENSG00000228707
ENSG00000228716
ENSG00000229278
ENSG00000229299
ENSG00000229437
ENSG00000229950
ENSG00000230067
ENSG00000230074
ENSG00000230483
ENSG00000230513
ENSG00000230937
ENSG00000231050
ENSG00000231187
ENSG00000231205
ENSG00000231840
ENSG00000232194
ENSG00000232316
ENSG00000232790
ENSG00000233198
ENSG00000233255
ENSG00000233746
ENSG00000233822
ENSG00000233828
ENSG00000234112
ENSG00000234215
ENSG00000234293
ENSG00000234741
ENSG00000235098
ENSG00000235374
ENSG00000235423
ENSG00000235703
ENSG00000235823
ENSG00000236028
ENSG00000236255
ENSG00000236778
ENSG00000236882
ENSG00000237133
ENSG00000237649
ENSG00000237886
ENSG00000237928
ENSG00000239608
ENSG00000239653
ENSG00000239672
ENSG00000240038
ENSG00000240563
ENSG00000241261
ENSG00000241357
ENSG00000242265
ENSG00000242539
ENSG00000243224
ENSG00000243583
ENSG00000243587
ENSG00000244151
ENSG00000244219
ENSG00000244332
ENSG00000244945
ENSG00000245149
ENSG00000245694
ENSG00000245869
ENSG00000246526
ENSG00000247033
ENSG00000247271
ENSG00000247626
ENSG00000247796
ENSG00000248445
ENSG00000249242
ENSG00000249421
ENSG00000249825
ENSG00000249861
ENSG00000249894
ENSG00000250899
ENSG00000251188
ENSG00000251271
ENSG00000251513
ENSG00000253535
ENSG00000253692
ENSG00000253773
ENSG00000253846
ENSG00000254109
ENSG00000254477
ENSG00000254854
ENSG00000254942
ENSG00000254991
ENSG00000255423
ENSG00000256030
ENSG00000257167
ENSG00000257446
ENSG00000257511
ENSG00000257815
ENSG00000257829
ENSG00000257949
ENSG00000258334
ENSG00000258634
ENSG00000258890
ENSG00000259172
ENSG00000259562
ENSG00000259668
ENSG00000259673
ENSG00000259705
ENSG00000259780
ENSG00000259834
ENSG00000259877
ENSG00000259985
ENSG00000260114
ENSG00000260144
ENSG00000260193
ENSG00000260233
ENSG00000260296
ENSG00000260390
ENSG00000260625
ENSG00000260719
ENSG00000260852
ENSG00000260911
ENSG00000261061
ENSG00000261087
ENSG00000261220
ENSG00000261405
ENSG00000261474
ENSG00000261485
ENSG00000261786
ENSG00000261838
ENSG00000261857
ENSG00000261888
ENSG00000262089
ENSG00000262094
ENSG00000262155
ENSG00000262251
ENSG00000262587
ENSG00000262766
ENSG00000263013
ENSG00000263033
ENSG00000263307
ENSG00000263956
ENSG00000263961
ENSG00000264007
ENSG00000264207
ENSG00000266120
ENSG00000266980
ENSG00000267041
ENSG00000267100
ENSG00000267121
ENSG00000267130
ENSG00000267194
ENSG00000267365
ENSG00000267374
ENSG00000267383
ENSG00000267500
ENSG00000267534
ENSG00000267571
ENSG00000267772
ENSG00000267886
ENSG00000268041
ENSG00000268119
ENSG00000268279
ENSG00000269318
ENSG00000269397
ENSG00000269743
ENSG00000269793
ENSG00000269893
ENSG00000269974
ENSG00000270808
ENSG00000270820
ENSG00000271133
ENSG00000271387
ENSG00000271551
ENSG00000271851
ENSG00000271895
ENSG00000271926
ENSG00000271936
ENSG00000272121
ENSG00000272142
ENSG00000272398
ENSG00000272502
ENSG00000272540
ENSG00000272574
ENSG00000272734
ENSG00000272911
ENSG00000273045
ENSG00000273125
ENSG00000273237
ENSG00000273297
ENSG00000273381
ENSG00000273604
ENSG00000273703
ENSG00000273983
ENSG00000274267
ENSG00000274290
ENSG00000274367
ENSG00000274370
ENSG00000274605
ENSG00000274641
ENSG00000274904
ENSG00000274922
ENSG00000274997
ENSG00000275126
ENSG00000275185
ENSG00000275202
ENSG00000275221
ENSG00000275223
ENSG00000275379
ENSG00000275484
ENSG00000275516
ENSG00000275542
ENSG00000275713
ENSG00000275714
ENSG00000275835
ENSG00000275874
ENSG00000276043
ENSG00000276071
ENSG00000276073
ENSG00000276170
ENSG00000276180
ENSG00000276368
ENSG00000276410
ENSG00000276476
ENSG00000276542
ENSG00000276600
ENSG00000276903
ENSG00000277157
ENSG00000277161
ENSG00000277224
ENSG00000277494
ENSG00000277695
ENSG00000277775
ENSG00000278238
ENSG00000278272
ENSG00000278463
ENSG00000278540
ENSG00000278588
ENSG00000278637
ENSG00000278828
ENSG00000278869
ENSG00000279025
ENSG00000279088
ENSG00000279095
ENSG00000279232
ENSG00000279329
ENSG00000279434
ENSG00000279673
ENSG00000279859
ENSG00000279968
ENSG00000280079
ENSG00000280120
ENSG00000280195
ENSG00000280206
ENSG00000280493
ENSG00000281005

## Sheet: membersOfModule_6
ENSG00000000460
ENSG00000001630
ENSG00000002330
ENSG00000004975
ENSG00000005884
ENSG00000006118
ENSG00000007080
ENSG00000007255
ENSG00000007384
ENSG00000007520
ENSG00000007541
ENSG00000008130
ENSG00000008382
ENSG00000010361
ENSG00000011009
ENSG00000012061
ENSG00000012171
ENSG00000013288
ENSG00000013306
ENSG00000023191
ENSG00000023892
ENSG00000025770
ENSG00000026559
ENSG00000027847
ENSG00000030582
ENSG00000035115
ENSG00000035681
ENSG00000040487
ENSG00000041988
ENSG00000046651
ENSG00000048028
ENSG00000049769
ENSG00000052344
ENSG00000053501
ENSG00000054148
ENSG00000054611
ENSG00000054967
ENSG00000057252
ENSG00000060656
ENSG00000061987
ENSG00000063177
ENSG00000064687
ENSG00000064961
ENSG00000067182
ENSG00000067221
ENSG00000068308
ENSG00000068323
ENSG00000070413
ENSG00000070610
ENSG00000071655
ENSG00000071889
ENSG00000072518
ENSG00000072786
ENSG00000073060
ENSG00000074071
ENSG00000075539
ENSG00000075711
ENSG00000076924
ENSG00000077348
ENSG00000077463
ENSG00000078061
ENSG00000078808
ENSG00000078902
ENSG00000079134
ENSG00000079805
ENSG00000079999
ENSG00000080298
ENSG00000081692
ENSG00000083838
ENSG00000085224
ENSG00000086504
ENSG00000087266
ENSG00000087301
ENSG00000089682
ENSG00000089916
ENSG00000090013
ENSG00000090316
ENSG00000090372
ENSG00000090581
ENSG00000090776
ENSG00000093010
ENSG00000095383
ENSG00000096093
ENSG00000099385
ENSG00000099795
ENSG00000099800
ENSG00000099804
ENSG00000099817
ENSG00000099821
ENSG00000099840
ENSG00000099849
ENSG00000099899
ENSG00000099999
ENSG00000100056
ENSG00000100075
ENSG00000100106
ENSG00000100116
ENSG00000100228
ENSG00000100239
ENSG00000100263
ENSG00000100304
ENSG00000100319
ENSG00000100321
ENSG00000100401
ENSG00000100413
ENSG00000100711
ENSG00000100731
ENSG00000100908
ENSG00000100949
ENSG00000100994
ENSG00000101084
ENSG00000101181
ENSG00000101216
ENSG00000101246
ENSG00000101247
ENSG00000101460
ENSG00000101473
ENSG00000101639
ENSG00000101911
ENSG00000101940
ENSG00000101945
ENSG00000102034
ENSG00000102078
ENSG00000102119
ENSG00000102178
ENSG00000102710
ENSG00000102871
ENSG00000102893
ENSG00000102996
ENSG00000103024
ENSG00000103043
ENSG00000103067
ENSG00000103126
ENSG00000103145
ENSG00000103152
ENSG00000103245
ENSG00000103266
ENSG00000103363
ENSG00000103502
ENSG00000104133
ENSG00000104381
ENSG00000104518
ENSG00000104524
ENSG00000104529
ENSG00000104823
ENSG00000104825
ENSG00000104863
ENSG00000104866
ENSG00000104886
ENSG00000104969
ENSG00000104976
ENSG00000104980
ENSG00000105127
ENSG00000105137
ENSG00000105223
ENSG00000105229
ENSG00000105254
ENSG00000105258
ENSG00000105327
ENSG00000105373
ENSG00000105379
ENSG00000105401
ENSG00000105404
ENSG00000105447
ENSG00000105519
ENSG00000105607
ENSG00000105618
ENSG00000105640
ENSG00000105669
ENSG00000105671
ENSG00000105676
ENSG00000105700
ENSG00000105701
ENSG00000105705
ENSG00000105732
ENSG00000105750
ENSG00000105967
ENSG00000106211
ENSG00000106266
ENSG00000106400
ENSG00000106443
ENSG00000106560
ENSG00000106683
ENSG00000106692
ENSG00000106991
ENSG00000106992
ENSG00000107290
ENSG00000107404
ENSG00000107643
ENSG00000107872
ENSG00000107938
ENSG00000107954
ENSG00000108107
ENSG00000108262
ENSG00000108479
ENSG00000108639
ENSG00000108848
ENSG00000109046
ENSG00000109062
ENSG00000109501
ENSG00000109686
ENSG00000110711
ENSG00000110717
ENSG00000111321
ENSG00000111328
ENSG00000111678
ENSG00000111731
ENSG00000111850
ENSG00000111885
ENSG00000113240
ENSG00000113593
ENSG00000113971
ENSG00000114019
ENSG00000114650
ENSG00000115073
ENSG00000115268
ENSG00000115286
ENSG00000115317
ENSG00000115756
ENSG00000115904
ENSG00000116017
ENSG00000116213
ENSG00000116521
ENSG00000116560
ENSG00000116691
ENSG00000116786
ENSG00000116809
ENSG00000117245
ENSG00000117411
ENSG00000117625
ENSG00000118046
ENSG00000118596
ENSG00000118762
ENSG00000118804
ENSG00000119333
ENSG00000119559
ENSG00000119707
ENSG00000119986
ENSG00000120913
ENSG00000120942
ENSG00000121413
ENSG00000121680
ENSG00000121741
ENSG00000121989
ENSG00000122140
ENSG00000122484
ENSG00000122971
ENSG00000123064
ENSG00000123124
ENSG00000123136
ENSG00000123154
ENSG00000123159
ENSG00000123810
ENSG00000123815
ENSG00000123989
ENSG00000123992
ENSG00000124006
ENSG00000124074
ENSG00000124193
ENSG00000125375
ENSG00000125457
ENSG00000125503
ENSG00000125611
ENSG00000125651
ENSG00000125652
ENSG00000125656
ENSG00000125676
ENSG00000125772
ENSG00000125779
ENSG00000125814
ENSG00000125817
ENSG00000125826
ENSG00000125843
ENSG00000125898
ENSG00000125901
ENSG00000125910
ENSG00000125912
ENSG00000125970
ENSG00000125995
ENSG00000126062
ENSG00000126070
ENSG00000126254
ENSG00000126456
ENSG00000126903
ENSG00000126934
ENSG00000127191
ENSG00000127220
ENSG00000127399
ENSG00000127445
ENSG00000127452
ENSG00000128185
ENSG00000128191
ENSG00000128228
ENSG00000128309
ENSG00000128311
ENSG00000128626
ENSG00000129250
ENSG00000129535
ENSG00000129925
ENSG00000129932
ENSG00000130024
ENSG00000130159
ENSG00000130204
ENSG00000130222
ENSG00000130305
ENSG00000130311
ENSG00000130313
ENSG00000130332
ENSG00000130382
ENSG00000130429
ENSG00000130489
ENSG00000130513
ENSG00000130522
ENSG00000130545
ENSG00000130701
ENSG00000130706
ENSG00000130726
ENSG00000130731
ENSG00000130733
ENSG00000130734
ENSG00000130762
ENSG00000130764
ENSG00000130811
ENSG00000130829
ENSG00000131037
ENSG00000131116
ENSG00000131127
ENSG00000131165
ENSG00000131408
ENSG00000131652
ENSG00000131748
ENSG00000132153
ENSG00000132424
ENSG00000132613
ENSG00000132881
ENSG00000133027
ENSG00000133265
ENSG00000133275
ENSG00000133315
ENSG00000133316
ENSG00000133574
ENSG00000133704
ENSG00000134352
ENSG00000134480
ENSG00000134698
ENSG00000134744
ENSG00000134884
ENSG00000135090
ENSG00000135686
ENSG00000135945
ENSG00000136026
ENSG00000136270
ENSG00000136280
ENSG00000136404
ENSG00000136720
ENSG00000136802
ENSG00000136807
ENSG00000136840
ENSG00000136848
ENSG00000136861
ENSG00000137218
ENSG00000137312
ENSG00000137699
ENSG00000137880
ENSG00000137942
ENSG00000138050
ENSG00000138623
ENSG00000138685
ENSG00000138688
ENSG00000138756
ENSG00000138814
ENSG00000138867
ENSG00000139405
ENSG00000139597
ENSG00000139725
ENSG00000139835
ENSG00000139974
ENSG00000140043
ENSG00000140365
ENSG00000140548
ENSG00000140564
ENSG00000141349
ENSG00000141526
ENSG00000141552
ENSG00000141562
ENSG00000141568
ENSG00000141854
ENSG00000141873
ENSG00000141959
ENSG00000141985
ENSG00000141994
ENSG00000142065
ENSG00000142186
ENSG00000142208
ENSG00000142409
ENSG00000142444
ENSG00000142459
ENSG00000142530
ENSG00000142544
ENSG00000142546
ENSG00000142634
ENSG00000142684
ENSG00000142694
ENSG00000142910
ENSG00000143443
ENSG00000143774
ENSG00000143793
ENSG00000143878
ENSG00000144161
ENSG00000144935
ENSG00000145348
ENSG00000145349
ENSG00000145416
ENSG00000145736
ENSG00000145901
ENSG00000145911
ENSG00000146063
ENSG00000146540
ENSG00000146963
ENSG00000147118
ENSG00000147121
ENSG00000147124
ENSG00000147649
ENSG00000147813
ENSG00000147854
ENSG00000147996
ENSG00000148291
ENSG00000148296
ENSG00000148331
ENSG00000148334
ENSG00000148335
ENSG00000148362
ENSG00000148690
ENSG00000149091
ENSG00000149311
ENSG00000149418
ENSG00000149541
ENSG00000149596
ENSG00000149679
ENSG00000149743
ENSG00000149761
ENSG00000149782
ENSG00000149823
ENSG00000149925
ENSG00000149930
ENSG00000150527
ENSG00000150540
ENSG00000151422
ENSG00000152380
ENSG00000152443
ENSG00000152457
ENSG00000152475
ENSG00000153560
ENSG00000154814
ENSG00000154832
ENSG00000155158
ENSG00000156170
ENSG00000156313
ENSG00000156931
ENSG00000157353
ENSG00000157881
ENSG00000157911
ENSG00000157978
ENSG00000158716
ENSG00000158792
ENSG00000159069
ENSG00000159692
ENSG00000159885
ENSG00000160072
ENSG00000160113
ENSG00000160256
ENSG00000160310
ENSG00000160325
ENSG00000160392
ENSG00000160404
ENSG00000160408
ENSG00000160445
ENSG00000160446
ENSG00000160789
ENSG00000160813
ENSG00000160932
ENSG00000160948
ENSG00000160959
ENSG00000160972
ENSG00000160993
ENSG00000160999
ENSG00000161036
ENSG00000161179
ENSG00000161513
ENSG00000161671
ENSG00000161677
ENSG00000161956
ENSG00000161999
ENSG00000162032
ENSG00000162300
ENSG00000162664
ENSG00000162729
ENSG00000162889
ENSG00000162910
ENSG00000162923
ENSG00000162924
ENSG00000162959
ENSG00000163069
ENSG00000163795
ENSG00000163956
ENSG00000164054
ENSG00000164125
ENSG00000164221
ENSG00000164488
ENSG00000164506
ENSG00000164849
ENSG00000164889
ENSG00000164896
ENSG00000164897
ENSG00000164970
ENSG00000164989
ENSG00000165097
ENSG00000165171
ENSG00000165215
ENSG00000165233
ENSG00000165434
ENSG00000165644
ENSG00000165688
ENSG00000165724
ENSG00000165915
ENSG00000166189
ENSG00000166289
ENSG00000166311
ENSG00000167114
ENSG00000167123
ENSG00000167394
ENSG00000167468
ENSG00000167543
ENSG00000167614
ENSG00000167637
ENSG00000167645
ENSG00000167657
ENSG00000167658
ENSG00000167671
ENSG00000167700
ENSG00000167703
ENSG00000167705
ENSG00000167733
ENSG00000167747
ENSG00000167772
ENSG00000167775
ENSG00000167792
ENSG00000167797
ENSG00000167799
ENSG00000167880
ENSG00000167967
ENSG00000167969
ENSG00000168061
ENSG00000168101
ENSG00000168256
ENSG00000168259
ENSG00000168286
ENSG00000168297
ENSG00000168298
ENSG00000168301
ENSG00000168395
ENSG00000168476
ENSG00000168758
ENSG00000168936
ENSG00000169093
ENSG00000169100
ENSG00000169136
ENSG00000169223
ENSG00000169228
ENSG00000169583
ENSG00000169635
ENSG00000169689
ENSG00000169718
ENSG00000169727
ENSG00000169738
ENSG00000169750
ENSG00000169826
ENSG00000169957
ENSG00000169972
ENSG00000170017
ENSG00000170190
ENSG00000170265
ENSG00000170296
ENSG00000170458
ENSG00000170468
ENSG00000170604
ENSG00000170619
ENSG00000170889
ENSG00000170892
ENSG00000170906
ENSG00000171067
ENSG00000171148
ENSG00000171161
ENSG00000171222
ENSG00000171425
ENSG00000171443
ENSG00000171488
ENSG00000171631
ENSG00000171659
ENSG00000171813
ENSG00000171823
ENSG00000171843
ENSG00000172009
ENSG00000172081
ENSG00000172270
ENSG00000172366
ENSG00000172382
ENSG00000172530
ENSG00000172663
ENSG00000172725
ENSG00000172732
ENSG00000172830
ENSG00000172831
ENSG00000173020
ENSG00000173153
ENSG00000173264
ENSG00000173456
ENSG00000173465
ENSG00000173540
ENSG00000173559
ENSG00000173786
ENSG00000173801
ENSG00000173928
ENSG00000174165
ENSG00000174177
ENSG00000174276
ENSG00000174282
ENSG00000174365
ENSG00000174775
ENSG00000174851
ENSG00000174886
ENSG00000174917
ENSG00000175213
ENSG00000175395
ENSG00000175467
ENSG00000175634
ENSG00000175701
ENSG00000175756
ENSG00000176101
ENSG00000176108
ENSG00000176125
ENSG00000176619
ENSG00000176845
ENSG00000176919
ENSG00000176946
ENSG00000176973
ENSG00000177030
ENSG00000177042
ENSG00000177096
ENSG00000177105
ENSG00000177106
ENSG00000177191
ENSG00000177225
ENSG00000177239
ENSG00000177380
ENSG00000177427
ENSG00000177697
ENSG00000177700
ENSG00000177731
ENSG00000177854
ENSG00000178057
ENSG00000178093
ENSG00000178096
ENSG00000178307
ENSG00000178386
ENSG00000178573
ENSG00000178605
ENSG00000178896
ENSG00000179085
ENSG00000179115
ENSG00000179262
ENSG00000179271
ENSG00000179335
ENSG00000179403
ENSG00000179526
ENSG00000179528
ENSG00000179627
ENSG00000179886
ENSG00000180104
ENSG00000180376
ENSG00000180448
ENSG00000180769
ENSG00000180855
ENSG00000181026
ENSG00000181218
ENSG00000181284
ENSG00000181396
ENSG00000181513
ENSG00000181588
ENSG00000182087
ENSG00000182150
ENSG00000182154
ENSG00000182173
ENSG00000182378
ENSG00000182704
ENSG00000182768
ENSG00000182809
ENSG00000182858
ENSG00000182872
ENSG00000183011
ENSG00000183207
ENSG00000183598
ENSG00000183979
ENSG00000184160
ENSG00000184164
ENSG00000184207
ENSG00000184216
ENSG00000184260
ENSG00000184281
ENSG00000184363
ENSG00000184436
ENSG00000184500
ENSG00000184939
ENSG00000184990
ENSG00000185000
ENSG00000185033
ENSG00000185043
ENSG00000185112
ENSG00000185278
ENSG00000185298
ENSG00000185813
ENSG00000185946
ENSG00000186577
ENSG00000186716
ENSG00000187024
ENSG00000187051
ENSG00000187098
ENSG00000187260
ENSG00000187531
ENSG00000187676
ENSG00000187808
ENSG00000187954
ENSG00000188191
ENSG00000188229
ENSG00000188396
ENSG00000188643
ENSG00000188760
ENSG00000188921
ENSG00000188976
ENSG00000188986
ENSG00000189164
ENSG00000196110
ENSG00000196182
ENSG00000196284
ENSG00000196365
ENSG00000196366
ENSG00000196453
ENSG00000196458
ENSG00000196466
ENSG00000196544
ENSG00000196757
ENSG00000196814
ENSG00000196873
ENSG00000196890
ENSG00000196976
ENSG00000197019
ENSG00000197191
ENSG00000197226
ENSG00000197302
ENSG00000197308
ENSG00000197343
ENSG00000197562
ENSG00000197582
ENSG00000197696
ENSG00000197779
ENSG00000197785
ENSG00000197837
ENSG00000197857
ENSG00000197858
ENSG00000197982
ENSG00000198055
ENSG00000198265
ENSG00000198276
ENSG00000198324
ENSG00000198355
ENSG00000198440
ENSG00000198464
ENSG00000198517
ENSG00000198589
ENSG00000198743
ENSG00000198858
ENSG00000198931
ENSG00000198945
ENSG00000199038
ENSG00000199753
ENSG00000200354
ENSG00000200520
ENSG00000200534
ENSG00000200783
ENSG00000201098
ENSG00000202358
ENSG00000202512
ENSG00000202523
ENSG00000203644
ENSG00000203993
ENSG00000204237
ENSG00000204310
ENSG00000204498
ENSG00000204580
ENSG00000204839
ENSG00000204922
ENSG00000204991
ENSG00000205138
ENSG00000205220
ENSG00000205250
ENSG00000205643
ENSG00000206585
ENSG00000207008
ENSG00000207721
ENSG00000207839
ENSG00000207967
ENSG00000207997
ENSG00000208037
ENSG00000211450
ENSG00000211890
ENSG00000211895
ENSG00000211899
ENSG00000212254
ENSG00000212597
ENSG00000213066
ENSG00000213213
ENSG00000213380
ENSG00000213465
ENSG00000213563
ENSG00000213689
ENSG00000213722
ENSG00000213923
ENSG00000214026
ENSG00000214293
ENSG00000214309
ENSG00000214706
ENSG00000215012
ENSG00000215126
ENSG00000215305
ENSG00000218416
ENSG00000221821
ENSG00000221914
ENSG00000221990
ENSG00000222043
ENSG00000222629
ENSG00000224051
ENSG00000224745
ENSG00000224877
ENSG00000225190
ENSG00000225663
ENSG00000225830
ENSG00000226137
ENSG00000228300
ENSG00000228544
ENSG00000229152
ENSG00000229325
ENSG00000229587
ENSG00000229809
ENSG00000230797
ENSG00000230882
ENSG00000231125
ENSG00000231770
ENSG00000231856
ENSG00000231952
ENSG00000232519
ENSG00000233223
ENSG00000233276
ENSG00000233396
ENSG00000233927
ENSG00000234432
ENSG00000234444
ENSG00000234585
ENSG00000236060
ENSG00000236552
ENSG00000237440
ENSG00000238227
ENSG00000238386
ENSG00000239827
ENSG00000239899
ENSG00000240006
ENSG00000240869
ENSG00000240877
ENSG00000240972
ENSG00000241313
ENSG00000241553
ENSG00000242114
ENSG00000244265
ENSG00000244300
ENSG00000244642
ENSG00000244733
ENSG00000245848
ENSG00000246089
ENSG00000247498
ENSG00000248980
ENSG00000249471
ENSG00000250588
ENSG00000251192
ENSG00000251247
ENSG00000251535
ENSG00000252316
ENSG00000252690
ENSG00000254470
ENSG00000254531
ENSG00000255198
ENSG00000255224
ENSG00000255262
ENSG00000255409
ENSG00000256034
ENSG00000256116
ENSG00000256588
ENSG00000256628
ENSG00000257086
ENSG00000258302
ENSG00000259820
ENSG00000259984
ENSG00000259994
ENSG00000260001
ENSG00000260018
ENSG00000260260
ENSG00000260274
ENSG00000260476
ENSG00000260686
ENSG00000260742
ENSG00000260743
ENSG00000260805
ENSG00000260966
ENSG00000260971
ENSG00000261098
ENSG00000261183
ENSG00000261840
ENSG00000262049
ENSG00000263514
ENSG00000264278
ENSG00000264288
ENSG00000265100
ENSG00000265456
ENSG00000265666
ENSG00000265681
ENSG00000266208
ENSG00000266232
ENSG00000266402
ENSG00000266783
ENSG00000266962
ENSG00000267298
ENSG00000267309
ENSG00000267390
ENSG00000267472
ENSG00000267481
ENSG00000267637
ENSG00000267680
ENSG00000267727
ENSG00000268603
ENSG00000268996
ENSG00000269313
ENSG00000269335
ENSG00000269386
ENSG00000269421
ENSG00000269902
ENSG00000269952
ENSG00000270096
ENSG00000270135
ENSG00000270673
ENSG00000270696
ENSG00000271347
ENSG00000271380
ENSG00000271394
ENSG00000271555
ENSG00000271737
ENSG00000272195
ENSG00000272196
ENSG00000272269
ENSG00000272277
ENSG00000272316
ENSG00000272335
ENSG00000272343
ENSG00000272449
ENSG00000272472
ENSG00000272523
ENSG00000272732
ENSG00000272767
ENSG00000272800
ENSG00000272821
ENSG00000272831
ENSG00000272933
ENSG00000272948
ENSG00000273017
ENSG00000273035
ENSG00000273141
ENSG00000273199
ENSG00000273253
ENSG00000273284
ENSG00000273361
ENSG00000273368
ENSG00000273449
ENSG00000273680
ENSG00000273951
ENSG00000273989
ENSG00000274012
ENSG00000274070
ENSG00000274213
ENSG00000274315
ENSG00000274395
ENSG00000274422
ENSG00000274425
ENSG00000274561
ENSG00000274667
ENSG00000274885
ENSG00000275074
ENSG00000275318
ENSG00000275426
ENSG00000275494
ENSG00000275580
ENSG00000275601
ENSG00000275765
ENSG00000275888
ENSG00000275964
ENSG00000275966
ENSG00000276045
ENSG00000276174
ENSG00000276334
ENSG00000276384
ENSG00000276853
ENSG00000277151
ENSG00000277348
ENSG00000277383
ENSG00000277534
ENSG00000277662
ENSG00000277687
ENSG00000277895
ENSG00000278353
ENSG00000278396
ENSG00000278462
ENSG00000278581
ENSG00000278771
ENSG00000278899
ENSG00000278900
ENSG00000279098
ENSG00000279208
ENSG00000279342
ENSG00000279419
ENSG00000279513
ENSG00000279722
ENSG00000279799
ENSG00000280077
ENSG00000280227
ENSG00000280789
ENSG00000281358
ENSG00000281786

## Sheet: membersOfModule_7
hsa-miR-365a-5p
hsa-miR-576-3p
hsa-miR-223-5p
hsa-miR-365a-3p
hsa-miR-193b-5p
hsa-miR-1301-3p
hsa-miR-6500-3p
hsa-miR-520a-3p
hsa-miR-365b-3p
ENSG00000004866
ENSG00000005302
ENSG00000005483
ENSG00000006377
ENSG00000008196
ENSG00000010318
ENSG00000010704
ENSG00000012223
ENSG00000023171
ENSG00000027075
ENSG00000029993
ENSG00000034533
ENSG00000044446
ENSG00000047644
ENSG00000048828
ENSG00000049323
ENSG00000050327
ENSG00000051108
ENSG00000051382
ENSG00000056972
ENSG00000057294
ENSG00000061656
ENSG00000063761
ENSG00000064042
ENSG00000064270
ENSG00000065060
ENSG00000065325
ENSG00000067057
ENSG00000067225
ENSG00000067992
ENSG00000068796
ENSG00000070404
ENSG00000070770
ENSG00000072682
ENSG00000073578
ENSG00000078269
ENSG00000078804
ENSG00000086589
ENSG00000088053
ENSG00000088298
ENSG00000089723
ENSG00000089847
ENSG00000090530
ENSG00000090661
ENSG00000091542
ENSG00000092094
ENSG00000092295
ENSG00000092421
ENSG00000092820
ENSG00000095596
ENSG00000096696
ENSG00000099194
ENSG00000099797
ENSG00000099942
ENSG00000100628
ENSG00000100650
ENSG00000101000
ENSG00000101040
ENSG00000101187
ENSG00000101546
ENSG00000101871
ENSG00000102043
ENSG00000102104
ENSG00000102572
ENSG00000102678
ENSG00000102755
ENSG00000102804
ENSG00000103021
ENSG00000103047
ENSG00000104267
ENSG00000104369
ENSG00000104419
ENSG00000104755
ENSG00000105048
ENSG00000105492
ENSG00000105497
ENSG00000105875
ENSG00000105877
ENSG00000105880
ENSG00000105993
ENSG00000106526
ENSG00000106682
ENSG00000106785
ENSG00000106789
ENSG00000107249
ENSG00000107819
ENSG00000107929
ENSG00000107957
ENSG00000107968
ENSG00000108389
ENSG00000109771
ENSG00000110375
ENSG00000110427
ENSG00000110660
ENSG00000110721
ENSG00000110906
ENSG00000111203
ENSG00000111424
ENSG00000111640
ENSG00000111669
ENSG00000111879
ENSG00000111907
ENSG00000111961
ENSG00000113648
ENSG00000113719
ENSG00000113916
ENSG00000114251
ENSG00000114268
ENSG00000114638
ENSG00000114670
ENSG00000115468
ENSG00000115548
ENSG00000115641
ENSG00000115648
ENSG00000115825
ENSG00000115828
ENSG00000116183
ENSG00000116285
ENSG00000116667
ENSG00000117090
ENSG00000117394
ENSG00000117592
ENSG00000117616
ENSG00000117643
ENSG00000118777
ENSG00000118898
ENSG00000119723
ENSG00000119950
ENSG00000120129
ENSG00000120254
ENSG00000122126
ENSG00000122641
ENSG00000122783
ENSG00000122884
ENSG00000123999
ENSG00000124743
ENSG00000124784
ENSG00000124942
ENSG00000125434
ENSG00000125733
ENSG00000126870
ENSG00000127334
ENSG00000127377
ENSG00000127585
ENSG00000128268
ENSG00000128928
ENSG00000129422
ENSG00000129596
ENSG00000130045
ENSG00000130396
ENSG00000130427
ENSG00000130821
ENSG00000130822
ENSG00000130844
ENSG00000131370
ENSG00000131389
ENSG00000131435
ENSG00000131791
ENSG00000132164
ENSG00000132698
ENSG00000132773
ENSG00000133121
ENSG00000133328
ENSG00000134107
ENSG00000134258
ENSG00000134262
ENSG00000134317
ENSG00000134333
ENSG00000134716
ENSG00000135245
ENSG00000135365
ENSG00000135926
ENSG00000136002
ENSG00000136068
ENSG00000137203
ENSG00000137261
ENSG00000137269
ENSG00000137331
ENSG00000137936
ENSG00000138119
ENSG00000138152
ENSG00000138378
ENSG00000139971
ENSG00000140459
ENSG00000141084
ENSG00000141098
ENSG00000141279
ENSG00000141664
ENSG00000142046
ENSG00000142197
ENSG00000142556
ENSG00000143036
ENSG00000143061
ENSG00000143067
ENSG00000143217
ENSG00000143376
ENSG00000143590
ENSG00000143641
ENSG00000144130
ENSG00000144230
ENSG00000144560
ENSG00000144583
ENSG00000144597
ENSG00000144648
ENSG00000144649
ENSG00000144791
ENSG00000144893
ENSG00000145020
ENSG00000145029
ENSG00000145358
ENSG00000145623
ENSG00000145675
ENSG00000145730
ENSG00000146021
ENSG00000146242
ENSG00000147571
ENSG00000147872
ENSG00000148057
ENSG00000148143
ENSG00000148339
ENSG00000148498
ENSG00000148848
ENSG00000150722
ENSG00000151014
ENSG00000151092
ENSG00000151552
ENSG00000152256
ENSG00000152931
ENSG00000152952
ENSG00000153233
ENSG00000153291
ENSG00000153487
ENSG00000154429
ENSG00000154493
ENSG00000154767
ENSG00000154930
ENSG00000155629
ENSG00000156222
ENSG00000156398
ENSG00000157036
ENSG00000157259
ENSG00000157404
ENSG00000158055
ENSG00000158483
ENSG00000158786
ENSG00000159228
ENSG00000159388
ENSG00000159399
ENSG00000159860
ENSG00000160199
ENSG00000160219
ENSG00000160336
ENSG00000160439
ENSG00000160766
ENSG00000161638
ENSG00000162222
ENSG00000162408
ENSG00000162722
ENSG00000162746
ENSG00000162817
ENSG00000163083
ENSG00000163697
ENSG00000163882
ENSG00000164309
ENSG00000164366
ENSG00000164683
ENSG00000165105
ENSG00000165795
ENSG00000166033
ENSG00000166123
ENSG00000166272
ENSG00000166398
ENSG00000166473
ENSG00000166548
ENSG00000166578
ENSG00000166676
ENSG00000166793
ENSG00000166828
ENSG00000166866
ENSG00000166961
ENSG00000167046
ENSG00000167107
ENSG00000167434
ENSG00000167656
ENSG00000168264
ENSG00000168490
ENSG00000168743
ENSG00000169495
ENSG00000169499
ENSG00000169509
ENSG00000169764
ENSG00000169994
ENSG00000170113
ENSG00000170379
ENSG00000170445
ENSG00000170500
ENSG00000170542
ENSG00000171097
ENSG00000171345
ENSG00000171346
ENSG00000171408
ENSG00000171791
ENSG00000171889
ENSG00000172006
ENSG00000172296
ENSG00000172361
ENSG00000172379
ENSG00000172840
ENSG00000173011
ENSG00000173013
ENSG00000173214
ENSG00000173281
ENSG00000173947
ENSG00000174485
ENSG00000174640
ENSG00000174697
ENSG00000175315
ENSG00000175806
ENSG00000176024
ENSG00000176160
ENSG00000176387
ENSG00000176485
ENSG00000176697
ENSG00000176788
ENSG00000177076
ENSG00000177181
ENSG00000177599
ENSG00000177628
ENSG00000178150
ENSG00000178776
ENSG00000179029
ENSG00000179304
ENSG00000180221
ENSG00000180263
ENSG00000180530
ENSG00000180535
ENSG00000180758
ENSG00000180875
ENSG00000181191
ENSG00000182782
ENSG00000182983
ENSG00000183742
ENSG00000183929
ENSG00000183935
ENSG00000184029
ENSG00000184384
ENSG00000185022
ENSG00000185220
ENSG00000185379
ENSG00000185436
ENSG00000185475
ENSG00000185499
ENSG00000185917
ENSG00000186352
ENSG00000186480
ENSG00000186765
ENSG00000186806
ENSG00000186860
ENSG00000186862
ENSG00000186918
ENSG00000187605
ENSG00000188338
ENSG00000188505
ENSG00000188895
ENSG00000188938
ENSG00000189051
ENSG00000189067
ENSG00000189334
ENSG00000196417
ENSG00000196428
ENSG00000196526
ENSG00000196670
ENSG00000196968
ENSG00000196975
ENSG00000197140
ENSG00000197385
ENSG00000197555
ENSG00000197608
ENSG00000197614
ENSG00000197619
ENSG00000197620
ENSG00000197930
ENSG00000197956
ENSG00000198300
ENSG00000198346
ENSG00000198668
ENSG00000199130
ENSG00000201674
ENSG00000203326
ENSG00000204595
ENSG00000204611
ENSG00000204634
ENSG00000204764
ENSG00000204959
ENSG00000205037
ENSG00000205129
ENSG00000205488
ENSG00000206562
ENSG00000206636
ENSG00000206869
ENSG00000207256
ENSG00000207639
ENSG00000207714
ENSG00000207741
ENSG00000207780
ENSG00000213020
ENSG00000213085
ENSG00000213859
ENSG00000213937
ENSG00000213995
ENSG00000214049
ENSG00000214067
ENSG00000214274
ENSG00000214353
ENSG00000214894
ENSG00000215190
ENSG00000215223
ENSG00000216083
ENSG00000217825
ENSG00000219133
ENSG00000219607
ENSG00000219747
ENSG00000220139
ENSG00000220392
ENSG00000220472
ENSG00000222421
ENSG00000222455
ENSG00000222740
ENSG00000223117
ENSG00000223552
ENSG00000223608
ENSG00000223729
ENSG00000224020
ENSG00000224063
ENSG00000224081
ENSG00000224116
ENSG00000224247
ENSG00000224326
ENSG00000224331
ENSG00000224473
ENSG00000224524
ENSG00000224535
ENSG00000224565
ENSG00000224658
ENSG00000224892
ENSG00000224945
ENSG00000225193
ENSG00000225205
ENSG00000225377
ENSG00000225882
ENSG00000225950
ENSG00000226014
ENSG00000226022
ENSG00000226291
ENSG00000226380
ENSG00000226431
ENSG00000226757
ENSG00000226861
ENSG00000227032
ENSG00000227242
ENSG00000227258
ENSG00000227479
ENSG00000227493
ENSG00000227533
ENSG00000227603
ENSG00000227676
ENSG00000227885
ENSG00000228044
ENSG00000228067
ENSG00000228107
ENSG00000228393
ENSG00000228451
ENSG00000228521
ENSG00000228614
ENSG00000228643
ENSG00000228817
ENSG00000229425
ENSG00000229642
ENSG00000229666
ENSG00000230001
ENSG00000230109
ENSG00000230124
ENSG00000230177
ENSG00000230212
ENSG00000230317
ENSG00000230439
ENSG00000230570
ENSG00000230711
ENSG00000231047
ENSG00000231171
ENSG00000231312
ENSG00000231336
ENSG00000231440
ENSG00000231713
ENSG00000231721
ENSG00000231764
ENSG00000231890
ENSG00000231966
ENSG00000232121
ENSG00000232298
ENSG00000232375
ENSG00000232729
ENSG00000232958
ENSG00000233002
ENSG00000233056
ENSG00000233081
ENSG00000233124
ENSG00000233208
ENSG00000233725
ENSG00000233834
ENSG00000234292
ENSG00000234318
ENSG00000234405
ENSG00000234614
ENSG00000234618
ENSG00000234678
ENSG00000234913
ENSG00000235162
ENSG00000235180
ENSG00000235445
ENSG00000235470
ENSG00000235609
ENSG00000235670
ENSG00000235701
ENSG00000235831
ENSG00000235859
ENSG00000236123
ENSG00000236263
ENSG00000236310
ENSG00000236459
ENSG00000236932
ENSG00000236996
ENSG00000237101
ENSG00000237330
ENSG00000237385
ENSG00000237416
ENSG00000237923
ENSG00000237989
ENSG00000238190
ENSG00000238243
ENSG00000238271
ENSG00000238290
ENSG00000239627
ENSG00000239912
ENSG00000240032
ENSG00000240747
ENSG00000240849
ENSG00000241015
ENSG00000241155
ENSG00000241219
ENSG00000241456
ENSG00000241475
ENSG00000241852
ENSG00000243156
ENSG00000243701
ENSG00000243836
ENSG00000244280
ENSG00000244384
ENSG00000244433
ENSG00000247095
ENSG00000248323
ENSG00000248432
ENSG00000248476
ENSG00000248905
ENSG00000249815
ENSG00000250129
ENSG00000250309
ENSG00000250407
ENSG00000250412
ENSG00000251034
ENSG00000251136
ENSG00000251533
ENSG00000251927
ENSG00000252051
ENSG00000252523
ENSG00000252608
ENSG00000252908
ENSG00000253138
ENSG00000253154
ENSG00000253168
ENSG00000253215
ENSG00000253430
ENSG00000253666
ENSG00000253671
ENSG00000253686
ENSG00000253715
ENSG00000253775
ENSG00000253824
ENSG00000253882
ENSG00000254024
ENSG00000254087
ENSG00000254290
ENSG00000254306
ENSG00000254325
ENSG00000254362
ENSG00000254364
ENSG00000254453
ENSG00000254636
ENSG00000254815
ENSG00000254862
ENSG00000255398
ENSG00000255435
ENSG00000255571
ENSG00000255650
ENSG00000255966
ENSG00000256006
ENSG00000256087
ENSG00000256683
ENSG00000258667
ENSG00000259005
ENSG00000259038
ENSG00000259370
ENSG00000259392
ENSG00000260072
ENSG00000260091
ENSG00000260160
ENSG00000260266
ENSG00000260417
ENSG00000260464
ENSG00000260708
ENSG00000260822
ENSG00000260896
ENSG00000261051
ENSG00000261114
ENSG00000261189
ENSG00000261254
ENSG00000261270
ENSG00000261578
ENSG00000261821
ENSG00000262454
ENSG00000263968
ENSG00000264175
ENSG00000264672
ENSG00000264829
ENSG00000264920
ENSG00000265768
ENSG00000265810
ENSG00000266542
ENSG00000266648
ENSG00000267106
ENSG00000267149
ENSG00000267159
ENSG00000267170
ENSG00000267731
ENSG00000267757
ENSG00000267882
ENSG00000268267
ENSG00000268621
ENSG00000268896
ENSG00000269001
ENSG00000269051
ENSG00000269068
ENSG00000269130
ENSG00000269699
ENSG00000269959
ENSG00000270210
ENSG00000270640
ENSG00000270681
ENSG00000271204
ENSG00000271218
ENSG00000271789
ENSG00000272008
ENSG00000272356
ENSG00000272638
ENSG00000272953
ENSG00000272954
ENSG00000273066
ENSG00000273117
ENSG00000273143
ENSG00000273291
ENSG00000273328
ENSG00000273478
ENSG00000273729
ENSG00000274536
ENSG00000274570
ENSG00000274937
ENSG00000275055
ENSG00000275880
ENSG00000276148
ENSG00000276317
ENSG00000276854
ENSG00000276900
ENSG00000277496
ENSG00000277595
ENSG00000277749
ENSG00000278970
ENSG00000278987
ENSG00000279236
ENSG00000279393
ENSG00000279412
ENSG00000279590
ENSG00000279689
ENSG00000279958
ENSG00000280083
ENSG00000280187
ENSG00000280693
ENSG00000280697
ENSG00000280924
ENSG00000281404
ENSG00000282097
ENSG00000282317

## Sheet: membersOfModule_8
hsa-miR-433-3p
hsa-miR-342-3p
ENSG00000005486
ENSG00000006194
ENSG00000006432
ENSG00000007202
ENSG00000008283
ENSG00000008323
ENSG00000014914
ENSG00000018189
ENSG00000026508
ENSG00000033327
ENSG00000035862
ENSG00000037280
ENSG00000037637
ENSG00000040933
ENSG00000042317
ENSG00000044012
ENSG00000044459
ENSG00000047056
ENSG00000047188
ENSG00000047617
ENSG00000065308
ENSG00000065357
ENSG00000065361
ENSG00000065491
ENSG00000067829
ENSG00000069812
ENSG00000069974
ENSG00000070759
ENSG00000071553
ENSG00000071859
ENSG00000072210
ENSG00000072778
ENSG00000074266
ENSG00000074657
ENSG00000075407
ENSG00000076650
ENSG00000076864
ENSG00000078043
ENSG00000080007
ENSG00000086544
ENSG00000087111
ENSG00000087152
ENSG00000087365
ENSG00000088002
ENSG00000089123
ENSG00000090470
ENSG00000091640
ENSG00000095059
ENSG00000096088
ENSG00000099953
ENSG00000099954
ENSG00000099956
ENSG00000100014
ENSG00000100124
ENSG00000100221
ENSG00000100227
ENSG00000100242
ENSG00000100284
ENSG00000100335
ENSG00000100368
ENSG00000100441
ENSG00000100445
ENSG00000100578
ENSG00000100991
ENSG00000100997
ENSG00000101152
ENSG00000101189
ENSG00000101444
ENSG00000102100
ENSG00000102181
ENSG00000102225
ENSG00000102349
ENSG00000102763
ENSG00000102781
ENSG00000102921
ENSG00000102984
ENSG00000103494
ENSG00000103510
ENSG00000103852
ENSG00000104047
ENSG00000104093
ENSG00000104361
ENSG00000104447
ENSG00000104915
ENSG00000104964
ENSG00000105135
ENSG00000105246
ENSG00000105248
ENSG00000105402
ENSG00000105438
ENSG00000105552
ENSG00000105617
ENSG00000105619
ENSG00000105948
ENSG00000106077
ENSG00000106635
ENSG00000106636
ENSG00000106701
ENSG00000106829
ENSG00000106868
ENSG00000107614
ENSG00000107738
ENSG00000107890
ENSG00000108312
ENSG00000108349
ENSG00000108469
ENSG00000108523
ENSG00000108840
ENSG00000109079
ENSG00000109680
ENSG00000110042
ENSG00000110063
ENSG00000110400
ENSG00000110841
ENSG00000110844
ENSG00000110851
ENSG00000110888
ENSG00000111181
ENSG00000111785
ENSG00000112039
ENSG00000112425
ENSG00000114388
ENSG00000114745
ENSG00000114861
ENSG00000115211
ENSG00000115289
ENSG00000115307
ENSG00000115355
ENSG00000115884
ENSG00000115970
ENSG00000115998
ENSG00000116260
ENSG00000116685
ENSG00000117174
ENSG00000117242
ENSG00000117308
ENSG00000117360
ENSG00000117477
ENSG00000117569
ENSG00000117640
ENSG00000118420
ENSG00000118922
ENSG00000118965
ENSG00000119397
ENSG00000119535
ENSG00000119636
ENSG00000119682
ENSG00000120798
ENSG00000121900
ENSG00000121964
ENSG00000122417
ENSG00000122507
ENSG00000122970
ENSG00000123066
ENSG00000123104
ENSG00000123352
ENSG00000123405
ENSG00000124145
ENSG00000124201
ENSG00000124215
ENSG00000124228
ENSG00000124243
ENSG00000124422
ENSG00000124659
ENSG00000124762
ENSG00000125347
ENSG00000125734
ENSG00000125834
ENSG00000126216
ENSG00000126460
ENSG00000126746
ENSG00000126773
ENSG00000126790
ENSG00000127554
ENSG00000127561
ENSG00000127804
ENSG00000127948
ENSG00000128000
ENSG00000128739
ENSG00000129353
ENSG00000129473
ENSG00000130717
ENSG00000130725
ENSG00000130921
ENSG00000131446
ENSG00000131462
ENSG00000131620
ENSG00000132155
ENSG00000132196
ENSG00000132507
ENSG00000132694
ENSG00000132746
ENSG00000133460
ENSG00000133884
ENSG00000134247
ENSG00000134575
ENSG00000135074
ENSG00000135587
ENSG00000135604
ENSG00000135631
ENSG00000136169
ENSG00000136205
ENSG00000136383
ENSG00000136478
ENSG00000136504
ENSG00000136709
ENSG00000136826
ENSG00000136830
ENSG00000137100
ENSG00000137177
ENSG00000137193
ENSG00000137478
ENSG00000137601
ENSG00000137709
ENSG00000137747
ENSG00000138172
ENSG00000138443
ENSG00000139192
ENSG00000139438
ENSG00000139651
ENSG00000140199
ENSG00000140463
ENSG00000140829
ENSG00000140992
ENSG00000141026
ENSG00000141076
ENSG00000141579
ENSG00000141644
ENSG00000141736
ENSG00000141965
ENSG00000142949
ENSG00000143093
ENSG00000143156
ENSG00000143195
ENSG00000143702
ENSG00000143995
ENSG00000144655
ENSG00000144792
ENSG00000145088
ENSG00000145191
ENSG00000145375
ENSG00000145476
ENSG00000145916
ENSG00000146350
ENSG00000146859
ENSG00000146904
ENSG00000147180
ENSG00000147650
ENSG00000147789
ENSG00000147955
ENSG00000148180
ENSG00000148660
ENSG00000149564
ENSG00000151458
ENSG00000151466
ENSG00000151502
ENSG00000151693
ENSG00000151849
ENSG00000151914
ENSG00000152154
ENSG00000152291
ENSG00000152818
ENSG00000153048
ENSG00000153956
ENSG00000154222
ENSG00000154743
ENSG00000154822
ENSG00000154914
ENSG00000154917
ENSG00000155256
ENSG00000156103
ENSG00000156239
ENSG00000156381
ENSG00000156453
ENSG00000156535
ENSG00000156711
ENSG00000157020
ENSG00000157600
ENSG00000157778
ENSG00000157796
ENSG00000158014
ENSG00000158079
ENSG00000158109
ENSG00000158158
ENSG00000158552
ENSG00000158793
ENSG00000158825
ENSG00000158828
ENSG00000158850
ENSG00000159166
ENSG00000159445
ENSG00000159713
ENSG00000159905
ENSG00000160075
ENSG00000160179
ENSG00000160563
ENSG00000160685
ENSG00000160710
ENSG00000160799
ENSG00000160908
ENSG00000161204
ENSG00000161298
ENSG00000161395
ENSG00000161526
ENSG00000161904
ENSG00000162542
ENSG00000162669
ENSG00000162769
ENSG00000162775
ENSG00000162777
ENSG00000162946
ENSG00000163141
ENSG00000163283
ENSG00000163346
ENSG00000163374
ENSG00000163435
ENSG00000163472
ENSG00000163565
ENSG00000163870
ENSG00000163930
ENSG00000164011
ENSG00000164066
ENSG00000164124
ENSG00000164535
ENSG00000165028
ENSG00000165121
ENSG00000165282
ENSG00000165283
ENSG00000165338
ENSG00000165359
ENSG00000165392
ENSG00000165879
ENSG00000165912
ENSG00000165914
ENSG00000166004
ENSG00000166025
ENSG00000166579
ENSG00000166669
ENSG00000166801
ENSG00000166816
ENSG00000166886
ENSG00000167081
ENSG00000167110
ENSG00000167202
ENSG00000167216
ENSG00000167323
ENSG00000167378
ENSG00000167536
ENSG00000167565
ENSG00000167578
ENSG00000167778
ENSG00000168389
ENSG00000168487
ENSG00000168495
ENSG00000168792
ENSG00000168884
ENSG00000168994
ENSG00000169330
ENSG00000170264
ENSG00000170291
ENSG00000170522
ENSG00000171017
ENSG00000171105
ENSG00000171302
ENSG00000171604
ENSG00000171606
ENSG00000171824
ENSG00000172005
ENSG00000172671
ENSG00000172818
ENSG00000173156
ENSG00000173171
ENSG00000173457
ENSG00000173486
ENSG00000173588
ENSG00000174307
ENSG00000175054
ENSG00000175137
ENSG00000175215
ENSG00000175322
ENSG00000175376
ENSG00000175416
ENSG00000175455
ENSG00000175470
ENSG00000175591
ENSG00000175707
ENSG00000175832
ENSG00000176087
ENSG00000176095
ENSG00000176222
ENSG00000176476
ENSG00000176659
ENSG00000176753
ENSG00000176871
ENSG00000176915
ENSG00000176986
ENSG00000176994
ENSG00000177830
ENSG00000177951
ENSG00000178078
ENSG00000178467
ENSG00000179299
ENSG00000180182
ENSG00000181827
ENSG00000182108
ENSG00000182141
ENSG00000182240
ENSG00000182541
ENSG00000182752
ENSG00000183111
ENSG00000183128
ENSG00000183476
ENSG00000183723
ENSG00000184083
ENSG00000184178
ENSG00000184898
ENSG00000185168
ENSG00000185261
ENSG00000185361
ENSG00000185551
ENSG00000185621
ENSG00000185664
ENSG00000185670
ENSG00000185963
ENSG00000186063
ENSG00000187187
ENSG00000187240
ENSG00000187994
ENSG00000188227
ENSG00000188242
ENSG00000188321
ENSG00000188372
ENSG00000188707
ENSG00000188732
ENSG00000189007
ENSG00000189060
ENSG00000189143
ENSG00000189144
ENSG00000189362
ENSG00000189410
ENSG00000196152
ENSG00000196267
ENSG00000196381
ENSG00000196476
ENSG00000196510
ENSG00000196730
ENSG00000196943
ENSG00000196998
ENSG00000197008
ENSG00000197024
ENSG00000197063
ENSG00000197273
ENSG00000197603
ENSG00000197702
ENSG00000197989
ENSG00000198105
ENSG00000198130
ENSG00000198133
ENSG00000198171
ENSG00000198521
ENSG00000198648
ENSG00000198707
ENSG00000198783
ENSG00000198863
ENSG00000198915
ENSG00000198952
ENSG00000200913
ENSG00000203499
ENSG00000203879
ENSG00000204054
ENSG00000204084
ENSG00000204128
ENSG00000204209
ENSG00000204227
ENSG00000204256
ENSG00000204311
ENSG00000204323
ENSG00000204438
ENSG00000204439
ENSG00000204560
ENSG00000204599
ENSG00000213225
ENSG00000213753
ENSG00000214087
ENSG00000214517
ENSG00000214530
ENSG00000214717
ENSG00000215146
ENSG00000217555
ENSG00000223573
ENSG00000223776
ENSG00000223891
ENSG00000223960
ENSG00000224418
ENSG00000224687
ENSG00000224870
ENSG00000225606
ENSG00000225745
ENSG00000226328
ENSG00000227304
ENSG00000227671
ENSG00000227946
ENSG00000228265
ENSG00000228661
ENSG00000228887
ENSG00000228889
ENSG00000230105
ENSG00000232677
ENSG00000233069
ENSG00000233178
ENSG00000233559
ENSG00000234456
ENSG00000235786
ENSG00000235863
ENSG00000236104
ENSG00000237281
ENSG00000237441
ENSG00000239569
ENSG00000241058
ENSG00000243130
ENSG00000244187
ENSG00000246560
ENSG00000247092
ENSG00000247708
ENSG00000248092
ENSG00000248275
ENSG00000248632
ENSG00000249087
ENSG00000250474
ENSG00000250479
ENSG00000250616
ENSG00000251259
ENSG00000252835
ENSG00000254140
ENSG00000256223
ENSG00000256294
ENSG00000256940
ENSG00000257407
ENSG00000258056
ENSG00000258789
ENSG00000259768
ENSG00000259956
ENSG00000260761
ENSG00000260806
ENSG00000260841
ENSG00000260868
ENSG00000261526
ENSG00000261790
ENSG00000262884
ENSG00000264522
ENSG00000266830
ENSG00000266865
ENSG00000267296
ENSG00000267317
ENSG00000268061
ENSG00000270157
ENSG00000270175
ENSG00000270504
ENSG00000272077
ENSG00000272086
ENSG00000272106
ENSG00000272416
ENSG00000272735
ENSG00000273344
ENSG00000273456
ENSG00000273559
ENSG00000273702
ENSG00000274211
ENSG00000274828
ENSG00000275764
ENSG00000276698
ENSG00000276966
ENSG00000277147
ENSG00000277223
ENSG00000278834
ENSG00000279495
ENSG00000280832
ENSG00000281103
ENSG00000281756
ENSG00000282221

[truncated: 41 more sheets: membersOfModule_9, membersOfModule_10, membersOfModule_11, membersOfModule_12, membersOfModule_13, membersOfModule_14, membersOfModule_15, membersOfModule_16, membersOfModule_17, membersOfModule_18, membersOfModule_19, membersOfModule_20, membersOfModule_21, membersOfModule_22, miRNA_enrichedModules, eigengeneAssociationTests_qVals, enrichmentAnalysisModule_0, enrichmentAnalysisModule_1, enrichmentAnalysisModule_2, enrichmentAnalysisModule_3 …]
